# Supplementary material for: Predicting Metalloprotein Redox Potentials with Machine Learning: A Focus on Iron–Sulfur Systems
Source: J Chem Inf Model. 2025 Oct 30;65(21):11631–43. doi: 10.1021/acs.jcim.5c01752 (PMC12606649; doi:10.1021/acs.jcim.5c01752)
Supplement: Supplementary file 2 [file ci5c01752_si_002.xlsx]

## Sheet: Database Redox Pot Fe2S2 protei
	PDB Code(s)	Mutant	PDB resolution	Protein	Type	mV	pH	Organism	Reference	Methodology
0	4fxc	WT	2.5	1	Ferredoxin	-390	7	A. platensis	https://doi.org/10.1016/0014-5793(95)00152-Y	CV		CV	Cyclic voltammetry
1	4fxc	WT	2.5	1	Ferredoxin	-380	8	A. platensis	https://doi.org/10.1042/bj1680205	EPR		EPR	Electron paramagnetic resonance monitored redox titrations
2	1dox	WT	nmr	2	Ferredoxin	-412	8	Synechocystissp. PCC 6803	https://doi.org/10.1016/0167-4838(92)90465-P	OPT		OPT	Optical redox titration
3	1roe	WT	nmr	3	Ferredoxin	-390	7	T. elongatus	https://doi.org/10.1042/bj2520571	OPT		PFV	Protein-film voltammetry
4	1rfk	WT	1.25	4	Ferredoxin	-330	7	M. laminosus	https://doi.org/10.1073/pnas.1019502108	PFV		DPV	Differential pulse voltammetry
5	3p63	Δ L1,2	2.3	4	Ferredoxin	-380	7	M. laminosus	https://doi.org/10.1073/pnas.1019502108	PFV		CD	Circular dichroism-monitored redox titration
6	1fxa	WT	2.5	5	Ferredoxin	-440	7.3	Vegetative Nostoc sp. PCC 7120	https://doi.org/10.1021/bi00087a013	CV		SWV	Square wave voltammetry
7	1fxa	WT	2.5	5	Ferredoxin	-380	7.5	Vegetative Nostoc sp. PCC 7120	https://doi.org/10.1021/bi9709001	OPT
8	1fxa	WT	2.5	5	Ferredoxin	-410	8	Vegetative Nostoc sp. PCC 7120	https://doi.org/10.1021/bi00042a023	OPT
9	1fxa	WT	2.5	5	Ferredoxin	-440	8	Vegetative Nostoc sp. PCC 7120	https://doi.org/10.1021/bi00042a023	DPV
10	1fxa_a43s	A43S	2.5	5	Ferredoxin	-350	7.5	Vegetative Nostoc sp. PCC 7120	https://doi.org/10.1006/abbi.1998.0743	OPT
11	1fxa_a45s	A45S	2.5	5	Ferredoxin	-420	8	Vegetative Nostoc sp. PCC 7120	https://doi.org/10.1021/bi00042a023	DPV
12	1fxa_a45s	A45S	2.5	5	Ferredoxin	-380	8	Vegetative Nostoc sp. PCC 7120	https://doi.org/10.1021/bi972001i	OPT
13	1fxa_a45s	A45S	2.5	5	Ferredoxin	-380	7.5	Vegetative Nostoc sp. PCC 7120	https://doi.org/10.1006/abbi.1998.0743	OPT
14	1fxa_c46s	C46S	2.5	5	Ferredoxin	-380	7.5	Vegetative Nostoc sp. PCC 7120	https://doi.org/10.1021/bi972001i	OPT
15	1qog	S47A	1.8	5	Ferredoxin	-340	7.5	Vegetative Nostoc sp. PCC 7120	https://doi.org/10.1021/bi9709001	OPT
16	1fxa_s47t	S47T	2.5	5	Ferredoxin	-440	7.5	Vegetative Nostoc sp. PCC 7120	https://doi.org/10.1021/bi9709001	OPT
17	1fxa_t48a	T48A	2.5	5	Ferredoxin	-380	7.5	Vegetative Nostoc sp. PCC 7120	https://doi.org/10.1006/abbi.1998.0743	OPT
18	1fxa_t48s	T48S	2.5	5	Ferredoxin	-400	7.5	Vegetative Nostoc sp. PCC 7120	https://doi.org/10.1006/abbi.1998.0743	OPT
19	1qoa	C49S	1.7	5	Ferredoxin	-330	7.5	Vegetative Nostoc sp. PCC 7120	https://doi.org/10.1021/bi972001i	OPT
20	1fxa_a50n	A50N	2.5	5	Ferredoxin	-380	7.5	Vegetative Nostoc sp. PCC 7120	https://doi.org/10.1006/abbi.1998.0743	OPT
21	1qob	D62K	1.8	5	Ferredoxin	-370	7.5	Vegetative Nostoc sp. PCC 7120	https://doi.org/10.1021/bi9709001	OPT
22	1fxa_f65a	F65A	2.5	5	Ferredoxin	-440	7.3	Vegetative Nostoc sp. PCC 7120	https://doi.org/10.1021/bi00087a013	CV
23	1fxa_f65i	F65I	2.5	5	Ferredoxin	-330	7.5	Vegetative Nostoc sp. PCC 7120	https://doi.org/10.1021/bi9709001	OPT
24	1j7a	D68K	1.8	5	Ferredoxin	-380	7.5	Vegetative Nostoc sp. PCC 7120	https://doi.org/10.1021/bi9709001	OPT
25	1qof	Q70K	1.8	5	Ferredoxin	-380	7.5	Vegetative Nostoc sp. PCC 7120	https://doi.org/10.1021/bi9709001	OPT
26	1fxa_t78s	T78S	2.5	5	Ferredoxin	-380	7.5	Vegetative Nostoc sp. PCC 7120	https://doi.org/10.1006/abbi.1998.0743	OPT
27	1fxa_t78a	T78A	2.5	5	Ferredoxin	-350	7.5	Vegetative Nostoc sp. PCC 7120	https://doi.org/10.1006/abbi.1998.0743	OPT
28	1fxa_t78i	T78I	2.5	5	Ferredoxin	-340	7.5	Vegetative Nostoc sp. PCC 7120	https://doi.org/10.1006/abbi.1998.0743	OPT
29	1fxa_q94d	Q94D	2.5	5	Ferredoxin	-370	7.5	Vegetative Nostoc sp. PCC 7120	https://doi.org/10.1021/bi9709001	OPT
30	1fxa_q94d	Q94D	2.5	5	Ferredoxin	-440	7.3	Vegetative Nostoc sp. PCC 7120	https://doi.org/10.1007/BF00763220	CV
31	1fxa_e95q	E95Q	2.5	5	Ferredoxin	-320	7.5	Vegetative Nostoc sp. PCC 7120	https://doi.org/10.1021/bi9709001	OPT
32	1j7b	E95K	1.8	5	Ferredoxin	-300	7.3	Vegetative Nostoc sp. PCC 7120	https://doi.org/10.1021/bi9709001	OPT
33	1j7b	E95K	1.8	5	Ferredoxin	-440	7.3	Vegetative Nostoc sp. PCC 7120	https://doi.org/10.1021/bi00087a013	CV
34	1j7b	E95K	1.8	5	Ferredoxin	-370	7.5	Vegetative Nostoc sp. PCC 7120	https://doi.org/10.1021/bi9709001	OPT
35	1frd	WT	1.7	6	Ferredoxin	-440	7.3	Heterocyst Nostoc sp. PCC 7120	https://doi.org/10.1007/BF00763220	CV
36	1frd	WT	1.7	6	Ferredoxin	-350	7.5	Heterocyst Nostoc sp. PCC 7120	https://doi.org/10.1021/bi9709001	OPT
37	1frd	WT	1.7	6	Ferredoxin	-410	8	Heterocyst Nostoc sp. PCC 7120	https://doi.org/10.1021/bi00042a023	OPT
38	1frd_h42r	H42R	1.7	6	Ferredoxin	-350	7.5	Heterocyst Nostoc sp. PCC 7120	https://doi.org/10.1006/abbi.1998.0743	OPT
39	1czp	WT	1.17	7	Ferredoxin	-410	7	Nostoc sp. PCC 7119	https://doi.org/10.1016/0003-9861(92)90697-U	OPT
40	1e9m	WT	2.07	8	Ferredoxin	-310	8	R. capsulatus	https://doi.org/10.1007/s00775-005-0069-2	OPT
41	3hui_wt	WT	2.01	9	Ferredoxin	-290	7.4	R. palustris - PuxB	https://doi.org/10.1039/C2CC35968E	OPT
42	1pdx	WT	nmr	10	Ferredoxin	-240	7	P. putida	https://doi.org/10.1016/S0021-9258(19)43508-4	OPT
43	1pdx	WT	nmr	10	Ferredoxin	-230	7.3	P. putida	https://doi.org/10.1021/ja00176a050	OPT
44	1pdx	WT	nmr	10	Ferredoxin	-230	7.4	P. putida	https://doi.org/10.1016/S0020-1693(97)05946-X	OPT
45	1pdx	WT	nmr	10	Ferredoxin	-230	7.5	P. putida	https://doi.org/10.1016/S0005-2728(00)00108-0	OPT
46	1pdx_y51f	Y51F	nmr	10	Ferredoxin	-220	7.4	P. putida	https://doi.org/10.1021/bi0200256	OPT
47	1pdx_e72q	E72Q	nmr	10	Ferredoxin	-210	7.4	P. putida	https://doi.org/10.1016/S0020-1693(97)05946-X	OPT
48	1pdx_v98a	V98A	nmr	10	Ferredoxin	-220	7.4	P. putida	https://doi.org/10.1016/S0020-1693(97)05946-X	OPT
49	1pdx_v98t	V98T	nmr	10	Ferredoxin	-230	7.4	P. putida	https://doi.org/10.1016/S0020-1693(97)05946-X	OPT
50	1b9r	WT	nmr	11	Ferredoxin	-200	7.4	Pseudomonas sp.	https://doi.org/10.1021/bi0200256	OPT
51	1i7h	WT	1.7	12	Ferredoxin	-380	7.4	E. coli	https://doi.org/10.1111/j.1432-1033.1974.tb03893.x	OPT
52	2zhh	WT	3.2	13	Ferredoxin	-290	7.6	E. coli	https://doi.org/10.1016/S0092-8674(00)81864-4	EPR
53	2zhh	WT	3.2	13	Ferredoxin	-290	7.8	E. coli	https://doi.org/10.1111/mmi.12410	EPR
54	2zhh_r20c	R20C	3.2	13	Ferredoxin	-290	7.6	E. coli	https://doi.org/10.1016/S0092-8674(00)81864-4	EPR
55	2zhh_s95l	S95L	3.2	13	Ferredoxin	-350	7.6	E. coli	https://doi.org/10.1016/S0092-8674(00)81864-4	EPR
56	2auv	WT	nmr	14	Ferredoxin	-380	8	D. fructosovorans	https://doi.org/10.1016/S0005-2728(02)00364-X	OPT
57	1jq4	WT	nmr	15	Ferredoxin	-220	7	M. capsulatus	https://doi.org/10.1111/j.1432-1033.1985.tb08749.x	OPT
58	1e10	WT	nmr	16	Ferredoxin	-340	8	H. salinarum	https://doi.org/10.1016/0014-5793(77)81004-1	OPT
59	1doi	WT	1.9	17	Ferredoxin	-350	7.3	H. marismortui	https://doi.org/10.1016/0003-9861(78)90056-5	OPT
60	1f37	WT	2.3	18	Ferredoxin	-400	8	A. aeolicus	https://doi.org/10.1006/bbrc.1999.1138	EPR
61	1pfd	WT	nmr	19	Ferredoxin	-420	8	P. crispum	https://doi.org/10.1016/0005-2728(71)90021-1	OPT
62	1a70_wt	WT	1.7	20	Ferredoxin	-415	8	S. oleracea	https://doi.org/10.1042/bj1680205	EPR
63	1a70_wt	WT	1.7	20	Ferredoxin	-410	7	S. oleracea	https://doi.org/10.1016/0014-5793(95)00152-Y	CV
64	1a70_wt	WT	1.7	20	Ferredoxin	-400	7.2	S. oleracea	https://doi.org/10.1039/C39940000953	CV
65	1a70_wt	WT	1.7	20	Ferredoxin	-460	7.4	S. oleracea	https://doi.org/10.1016/0014-5793(95)00648-S	EPR
66	1a70_wt	WT	1.7	20	Ferredoxin	-330	7.6	S. oleracea	https://doi.org/10.1016/S0013-4686(96)00203-4	CV
67	1a70	E92K	1.7	20	Ferredoxin	-320	7.4	S. oleracea	https://doi.org/10.1039/C39940000953	CV
68	1a70_e92q	E92Q	1.7	20	Ferredoxin	-330	7.4	S. oleracea	https://doi.org/10.1016/0014-5793(95)00648-S	EPR
69	1a70_e92a	E92A	1.7	20	Ferredoxin	-320	7.4	S. oleracea	https://doi.org/10.1016/0014-5793(95)00648-S	EPR
70	1frr	WT	1.8	21	Ferredoxin	-397	7	E. arvense	https://doi.org/10.1074/jbc.M408904200	CV
71	1wri	WT	1.2	22	Ferredoxin	-404	7	E. arvense	https://doi.org/10.1074/jbc.M408904200	CV
72	3b2f	WT	1.7	23	Ferredoxin	-420	7.5	Z. mays	https://doi.org/10.1104/pp.119.2.481	CV
73	3b2f	WT	1.7	23	Ferredoxin	-410	7	Z. mays	https://doi.org/10.1246/cl.1997.929	CV
74	3b2f_s43g	S43G	1.7	23	Ferredoxin	-240	7.5	Z. mays	https://doi.org/10.1016/S0162-0134(97)80130-4	CV
75	5h57	WT	2.5	24	Ferredoxin	-340	7.5	Z. mays	https://doi.org/10.1016/S0162-0134(97)80130-4	CV
76	5h57	WT	2.5	24	Ferredoxin	-350	7	Z. mays	https://doi.org/10.1246/cl.1997.929	CV
77	5h57_d25n	D25N	2.5	24	Ferredoxin	-320	7.5	Z. mays	https://doi.org/10.1074/jbc.274.41.29399	CV
78	5h57_e28q	E28Q	2.5	24	Ferredoxin	-320	7.5	Z. mays	https://doi.org/10.1074/jbc.274.41.29399	CV
79	5h57_s37a	S37A	2.5	24	Ferredoxin	-350	7.5	Z. mays	https://doi.org/10.1016/S0162-0134(97)80130-4	CV
80	5h57_s37a	S37A	2.5	24	Ferredoxin	-350	7	Z. mays	https://doi.org/10.1246/cl.1997.929	CV
81	5h57_s37t	S37T	2.5	24	Ferredoxin	-380	7.5	Z. mays	https://doi.org/10.1016/S0162-0134(97)80130-4	CV
82	5h57_s44g	S44G	2.5	24	Ferredoxin	-170	7.5	Z. mays	https://doi.org/10.1016/S0162-0134(97)80130-4	CV
83	5h57_s44g	S44G	2.5	24	Ferredoxin	-170	7	Z. mays	https://doi.org/10.1246/cl.1997.929	CV
84	5h57_s44a	S44A	2.5	24	Ferredoxin	-300	7.5	Z. mays	https://doi.org/10.1016/S0162-0134(97)80130-4	CV
85	5h57_s44a	S44A	2.5	24	Ferredoxin	-310	7	Z. mays	https://doi.org/10.1246/cl.1997.929	CV
86	5h57_s44h	S44H	2.5	24	Ferredoxin	-330	7.5	Z. mays	https://doi.org/10.1016/S0162-0134(97)80130-4	CV
87	5h57_s44n	S44N	2.5	24	Ferredoxin	-350	7.5	Z. mays	https://doi.org/10.1016/S0162-0134(97)80130-4	CV
88	5h57_s44n	S44N	2.5	24	Ferredoxin	-350	7	Z. mays	https://doi.org/10.1246/cl.1997.929	CV
89	5h57_g48c	G48C	2.5	24	Ferredoxin	-330	7.5	Z. mays	https://doi.org/10.1016/S0162-0134(97)80130-4	CV
90	5h57_g48s	G48S	2.5	24	Ferredoxin	-340	7.5	Z. mays	https://doi.org/10.1016/S0162-0134(97)80130-4	CV
91	5h57_d56n	D56N	2.5	24	Ferredoxin	-320	7.5	Z. mays	https://doi.org/10.1074/jbc.274.41.29399	CV
92	5h57_d59n	D59N	2.5	24	Ferredoxin	-320	7.5	Z. mays	https://doi.org/10.1074/jbc.274.41.29399	CV
93	5h57_f62a	F62A	2.5	24	Ferredoxin	-250	7	Z. mays	https://doi.org/10.1246/cl.1997.929	CV
94	5h57_d83n	D83N	2.5	24	Ferredoxin	-320	7.5	Z. mays	https://doi.org/10.1074/jbc.274.41.29399	CV
95	5h57_e91q	E91Q	2.5	24	Ferredoxin	-250	7.5	Z. mays	https://doi.org/10.1074/jbc.274.41.29399	CV
96	5h57_g92q	G92Q	2.5	24	Ferredoxin	-290	7	Z. mays	https://doi.org/10.1246/cl.1997.929	CV
97	5h57_d64n-d65n	D64N/D65N	2.5	24	Ferredoxin	-330	7.5	Z. mays	https://doi.org/10.1074/jbc.274.41.29399	CV
98	5h57_d64n-d65n	D64N/D65N	2.5	24	Ferredoxin	-350	7	Z. mays	https://doi.org/10.1074/jbc.M109.023622	CV
99	5h57_d64k-d65k	D64K/D65K	2.5	24	Ferredoxin	-350	7	Z. mays	https://doi.org/10.1246/cl.1997.929	CV
100	5h57_e69q-e70q	E69Q/E70Q	2.5	24	Ferredoxin	-320	7.5	Z. mays	https://doi.org/10.1074/jbc.274.41.29399	CV
101	5h57_s37a-s44g-t45g	S37A/S44G/T45G	2.5	24	Ferredoxin	-160	7.5	Z. mays	https://doi.org/10.1016/S0162-0134(97)80130-4	CV
102	5h57_s37a-s44g-t45g	S37A/S44G/T45G	2.5	24	Ferredoxin	-170	7	Z. mays	https://doi.org/10.1246/cl.1997.929	CV
103	5h57_s37a-s44a-t45a	S37A/S44A/T45A	2.5	24	Ferredoxin	-310	7.5	Z. mays	https://doi.org/10.1016/S0162-0134(97)80130-4	CV
104	2wlb	WT	2.6	25	Ferredoxin	-350	7.4	S. pombe	https://doi.org/10.1016/j.jinorgbio.2004.02.006	OPT
105	2wlb	WT	2.6	25	Ferredoxin	-390	7	S. pombe	https://doi.org/10.1016/j.jinorgbio.2011.03.004	OPT
106	3p1m	WT	2.54	26	Ferredoxin	-380	7	H.sapiens	https://doi.org/10.1016/j.jinorgbio.2010.03.001	OPT
107	3p1m	WT	2.54	26	Ferredoxin	-250	7	H.sapiens	https://doi.org/10.1016/S1567-5394(02)00188-3	CV
108	3p1m	WT	2.54	26	Ferredoxin	-270	7.4	H.sapiens	https://doi.org/10.1073/pnas.1004250107	EPR
109	3p1m_d132a	D72A	2.54	26	Ferredoxin	-414	7	H.sapiens	https://doi.org/10.1016/j.jinorgbio.2010.03.001	OPT
110	3p1m_d136a	D76A	2.54	26	Ferredoxin	-368	7	H.sapiens	https://doi.org/10.1016/j.jinorgbio.2010.03.001	OPT
111	3p1m_d139a	D79A	2.54	26	Ferredoxin	-370	7	H.sapiens	https://doi.org/10.1016/j.jinorgbio.2010.03.001	OPT
112	3p1m_e133a	E73A	2.54	26	Ferredoxin	-382	7	H.sapiens	https://doi.org/10.1016/j.jinorgbio.2010.03.001	OPT
113	2y5c	WT	1.7	27	Ferredoxin	-340	7.4	H.sapiens	https://doi.org/10.1073/pnas.1004250107	EPR
114	1ayf	WT	1.85	28	Ferredoxin	-290	7	B. taurus	https://doi.org/10.1021/bi00727a007	OPT
115	1ayf	WT	1.85	28	Ferredoxin	-280	7.4	B. taurus	https://doi.org/10.1074/jbc.M007589200	OPT
116	1ayf	WT	1.85	28	Ferredoxin	-270	7.5	B. taurus	https://doi.org/10.1074/jbc.270.50.29959	OPT
117	1ayf	WT	1.85	28	Ferredoxin	-290	7.5	B. taurus	https://doi.org/10.1016/S0021-9258(17)32885-5	OPT
118	1ayf	WT	1.85	28	Ferredoxin	-270	8.5	B. taurus	https://doi.org/10.1002/pro.5560050915	OPT
119	1ayf_k6e	K6E	1.85	28	Ferredoxin	-270	7.5	B. taurus	https://doi.org/10.1021/bi047697b	OPT
120	1ayf_f11w	F11W	1.85	28	Ferredoxin	-280	7.4	B. taurus	https://doi.org/10.1021/bi020450z	OPT
121	1ayf_f43w	F43W	1.85	28	Ferredoxin	-270	7.4	B. taurus	https://doi.org/10.1021/bi020450z	OPT
122	1ayf_e47-	E47Δ	1.85	28	Ferredoxin	-290	7.4	B. taurus	https://doi.org/10.1016/S0162-0134(02)00463-4	OPT
123	1ayf_g48-	G48Δ	1.85	28	Ferredoxin	-310	7.4	B. taurus	https://doi.org/10.1016/S0162-0134(02)00463-4	OPT
124	1ayf_t49-	T49Δ	1.85	28	Ferredoxin	-300	7.4	B. taurus	https://doi.org/10.1074/jbc.M007589200	OPT
125	1ayf_t49a	T49A	1.85	28	Ferredoxin	-280	7.4	B. taurus	https://doi.org/10.1074/jbc.M007589200	OPT
126	1ayf_t49s	T49S	1.85	28	Ferredoxin	-280	7.4	B. taurus	https://doi.org/10.1074/jbc.M007589200	OPT
127	1ayf_t49l	T49L	1.85	28	Ferredoxin	-270	7.4	B. taurus	https://doi.org/10.1074/jbc.M007589200	OPT
128	1ayf_t49y	T49Y	1.85	28	Ferredoxin	-270	7.4	B. taurus	https://doi.org/10.1074/jbc.M007589200	OPT
129	1ayf_l50-	L50Δ	1.85	28	Ferredoxin	-370	7.4	B. taurus	https://doi.org/10.1016/S0162-0134(02)00463-4	OPT
130	1ayf_a51-	A51Δ	1.85	28	Ferredoxin	-340	7.4	B. taurus	https://doi.org/10.1016/S0162-0134(02)00463-4	OPT
131	1ayf_t54s	T54S	1.85	28	Ferredoxin	-330	7.5	B. taurus	https://doi.org/10.1074/jbc.270.50.29959	OPT
132	1ayf_t54a	T54A	1.85	28	Ferredoxin	-340	7.5	B. taurus	https://doi.org/10.1074/jbc.270.50.29959	OPT
133	1ayf_h56q	H56Q	1.85	28	Ferredoxin	-300	7.5	B. taurus	https://doi.org/10.1074/jbc.272.8.4883	OPT
134	1ayf_h56t	H56T	1.85	28	Ferredoxin	-340	7.5	B. taurus	https://doi.org/10.1074/jbc.272.8.4883	OPT
135	1ayf_f59w	F59W	1.85	28	Ferredoxin	-270	7.4	B. taurus	https://doi.org/10.1021/bi020450z	OPT
136	1ayf_f64w	F64W	1.85	28	Ferredoxin	-270	7.4	B. taurus	https://doi.org/10.1021/bi020450z	OPT
137	1ayf_t71v	T71V	1.85	28	Ferredoxin	-270	7.4	B. taurus	https://doi.org/10.1021/bi047697b	OPT
138	1ayf_t71e	T71E	1.85	28	Ferredoxin	-270	7.4	B. taurus	https://doi.org/10.1021/bi047697b	OPT
139	1ayf_n76e	N76E	1.85	28	Ferredoxin	-270	7.5	B. taurus	https://doi.org/10.1074/jbc.272.8.4883	OPT
140	1ayf_y82f	Y82F	1.85	28	Ferredoxin	-270	7.5	B. taurus	https://doi.org/10.1074/jbc.272.8.4883	OPT
141	1ayf_y82s	Y82S	1.85	28	Ferredoxin	-280	7.5	B. taurus	https://doi.org/10.1074/jbc.272.8.4883	OPT
142	1ayf_y82l	Y82L	1.85	28	Ferredoxin	-270	7.5	B. taurus	https://doi.org/10.1074/jbc.272.8.4883	OPT
143	1ayf_y82w	Y82W	1.85	28	Ferredoxin	-260	7.4	B. taurus	https://doi.org/10.1021/bi020450z	OPT
144	1ayf_k98e	K98E	1.85	28	Ferredoxin	-270	7.5	B. taurus	https://doi.org/10.1021/bi047697b	OPT
145	1ayf_k6e-k98e	K6E/K98E	1.85	28	Ferredoxin	-270	7.5	B. taurus	https://doi.org/10.1021/bi047697b	OPT
146	1ayf_k6e-k22q-k24q	K6E/K22Q/K24Q	1.85	28	Ferredoxin	-270	7.5	B. taurus	https://doi.org/10.1016/j.jinorgbio.2009.04.010	OPT
147	1ayf_k6e-k22q-k24q-k98e	K6E/K22Q/K24Q/K98E	1.85	28	Ferredoxin	-270	7.5	B. taurus	https://doi.org/10.1016/j.jinorgbio.2009.04.010	OPT
148	1awd	WT	1.4	29	Ferredoxin	-330	7.5	C. fusca	https://doi.org/10.1016/S0969-2126(00)80054-4	OPT
149	1l5p	WT	2.2	30	Ferredoxin	-360	7.5	T. vaginalis	https://doi.org/10.1074/jbc.271.25.14734	DPV
150	1l5p	WT	2.2	30	Ferredoxin	-350	8	T. vaginalis	https://doi.org/10.1002/pro.5560050905	OPT
151	6nac	wt	1.55	31	Ferredoxin	-360	8	C. pasteuranium	https://doi.org/10.1021/jacs.7b02099	EPR
152	1vlb1	wt-1	1.28	32	Ferredoxin	-280	7.6	D. gigas		EPR
153	1vlb2	wt-2	1.28	32	Ferredoxin	-290	7.6	D. gigas		EPR
154	1fo41	wt-2Fe2S1	2.1	33	Ferredoxin	-310	7.5	B.taurus	https://doi.org/10.1016/S0021-9258(17)46684-1	OPT
155	1fo42	wt-2Fe2S2	2.1	33	Ferredoxin	-235	7.5	B.taurus	https://doi.org/10.1016/S0021-9258(17)46684-1	OPT
156	1sb31	wt-2Fe2S1	2.2	34	Ferredoxin	-205	7	T. aromatica	https://doi.org/10.1074/jbc.M106766200	EPR
157	1sb32	wt-2Fe2S2	2.2	34	Ferredoxin	-255	7	T. aromatica	https://doi.org/10.1074/jbc.M106766200	EPR
158	6yj4	N1b	2.7	35	Ferredoxin	-262	7	Y. Lipolytica	https://doi.org/10.1016/j.bbabio.2007.03.005	EPR
159	6yj4_r182l	N1b - r182l	2.7	35	Ferredoxin	-245	7	Y. Lipolytica	https://doi.org/10.1016/j.bbabio.2007.03.005	EPR
160	1l0v	wt	3.3	36	Ferredoxin	-35	7	E. coli	https://doi.org/10.1021/bi010889b	CV
161	1l0v	wt	3.3	36	Ferredoxin	-28	7.3	E. coli	https://doi.org/10.1021/ja9723242	CV
162	1l0v	wt	3.3	36	Ferredoxin	-19	8.4	E. coli	https://doi.org/10.1021/ja9723242	CV
163	1l0v	wt	3.3	36	Ferredoxin	-29	9.5	E. coli	https://doi.org/10.1021/ja9723242	CV
164	1l0v	wt	3.3	36	Ferredoxin	-79	7.2	E. coli	https://doi.org/10.1021/bi00038a024	EPR
165	1l0v	wt	3.3	36	Ferredoxin	-79	7	E. coli	https://doi.org/10.1073/pnas.87.22.8965	EPR
166	1l0vb_c57s	c57s	3.3	36	Ferredoxin	-182	7	E. coli	https://doi.org/10.1073/pnas.87.22.8965	EPR
167	1l0vb_c62s	c62s	3.3	36	Ferredoxin	-320	7	E. coli	https://doi.org/10.1073/pnas.87.22.8965	EPR
168	1l0vb_c65s	c65s	3.3	36	Ferredoxin	-49	7	E. coli	https://doi.org/10.1073/pnas.87.22.8965	EPR
169	1l0vb_c77s	c77s	3.3	36	Ferredoxin	-110	7	E. coli	https://doi.org/10.1073/pnas.87.22.8965	EPR
170	1l0vab_l153c	l153c	3.3	36	Ferredoxin	-62	7	E. coli	https://doi.org/10.1021/ja043404q	CV
171	1l0vab_y155s	y155s	3.3	36	Ferredoxin	-82	7	E. coli	https://doi.org/10.1021/ja043404q	CV
172	1l0vab_l153c_y155s	l153c-y155s	3.3	36	Ferredoxin	-80	7	E. coli	https://doi.org/10.1021/ja043404q	CV
173	1l0v_c148s	c148s	3.3	36	Ferredoxin	-70	7.2	E. coli	https://doi.org/10.1021/bi00038a024	EPR
174	1l0v_c151s	c151s	3.3	36	Ferredoxin	-67	7.2	E. coli	https://doi.org/10.1021/bi00038a024	EPR
175	2bs2	wt	1.78	37	Ferredoxin	-112	7.3	W. succinogenes	https://doi.org/10.1042/BJ20051675	EPR
176	1iue	WT	1.7	38	Ferredoxin	-270	7.5	P. falciparum	https://doi.org/10.1093/jb/mvm046	CV
177	2qh7	WT	1.5	39	MitoNEET	25	7	H. sapiens	https://doi.org/10.1021/ja103920k	OPT
178	2qh7_k55e	K55E	1.5	39	MitoNEET	185	7	H. sapiens	https://doi.org/10.1021/ja103920k	OPT
179	2qh7_k55q	K55Q	1.5	39	MitoNEET	200	7	H. sapiens	https://doi.org/10.1021/ja103920k	OPT
180	2qh7_s77a	S77A	1.5	39	MitoNEET	-2	7	H. sapiens	https://doi.org/10.1021/ja103920k	OPT
181	2qh7_d84e	D84E	1.5	39	MitoNEET	66	7	H. sapiens	https://doi.org/10.1021/ja103920k	OPT
182	2qh7_d84g	D84G	1.5	39	MitoNEET	270	7	H. sapiens	https://doi.org/10.1021/ja103920k	OPT
183	2qh7_d84g	D84G	1.5	39	MitoNEET	305	6	H. sapiens	https://doi.org/10.1021/ja103920k	OPT
184	2qh7_d84n	D84N	1.5	39	MitoNEET	48	7	H. sapiens	https://doi.org/10.1021/ja103920k	OPT
185	2qh7_d84s	D84S	1.5	39	MitoNEET	90	7	H. sapiens	https://doi.org/10.1021/ja103920k	OPT
186	3lpq	H87C	1.7	39	MitoNEET	-290	7	H. sapiens	https://doi.org/10.1021/ja103920k	OPT
187	3lpq	H87C	1.7	39	MitoNEET	-360	11	H. sapiens	https://doi.org/10.1021/ja103920k	OPT
188	3lpq_k55m	K55M/H87C	1.7	39	MitoNEET	-270	7	H. sapiens	https://doi.org/10.1021/ja103920k	OPT
189	3lpq_d84s	D84S/H87C	1.7	39	MitoNEET	-210	7	H. sapiens	https://doi.org/10.1021/ja103920k	OPT
190	2qh7_k55r	K55R	1.5	39	MitoNEET	30	7	H. sapiens	https://doi.org/10.1073/pnas.1208286110	OPT
191	2qh7_h58d	H58D	1.5	39	MitoNEET	200	7	H. sapiens	https://doi.org/10.1073/pnas.1208286110	OPT
192	4f28	M62G	1.55	39	MitoNEET	10	7	H. sapiens	https://doi.org/10.1073/pnas.1208286110	OPT
193	2qh7_d67g	D67G	1.5	39	MitoNEET	10	7	H. sapiens	https://doi.org/10.1073/pnas.1208286110	OPT
194	4f2c	G66A/D67A	1.35	39	MitoNEET	-20	7	H. sapiens	https://doi.org/10.1073/pnas.1208286110	OPT
195	4ezf	A68	1.19	39	MitoNEET	40	7	H. sapiens	https://doi.org/10.1073/pnas.1208286110	OPT
196	3fnv	WT	2.1	40	Miner1	0	7.5	H. sapiens	https://doi.org/10.1016/j.jmb.2009.06.079	OPT
197	3fnv	WT	2.1	40	Miner1	24	7	H. sapiens	https://doi.org/10.1107/S1399004714005458	OPT
198	4ooa	H114C	1.58	40	Miner1	-280	7	H. sapiens	https://doi.org/10.1107/S1399004714005458	OPT
199	3s2q	WT	1.75	41	NEET	-30	7	A. thaliana	https://doi.org/10.1105/tpc.112.097634	OPT
200	3s2r	H89C	1.14	41	NEET	-330	7	A. thaliana	https://doi.org/10.1105/tpc.112.097634	OPT
201	2nuk	WT	1.2	42	Rieske	280	7.2	R. sphaeroides	https://doi.org/10.1016/0014-5793(75)80864-7	OPT
202	2nuk	WT	1.2	42	Rieske	308	3	R. sphaeroides	https://doi.org/10.1021/bi0350957	PFV
203	2nuk	WT	1.2	42	Rieske	-134	14	R. sphaeroides	https://doi.org/10.1021/bi0350957	PFV
204	2nuk	WT	1.2	42	Rieske	300	7	R. sphaeroides	https://doi.org/10.1021/bi0350957	PFV
205	2nuk	WT	1.2	42	Rieske	315	3	R. sphaeroides	https://doi.org/10.1021/bi0350957	PFV
206	2qjp	WT	2.6	42	Rieske	190	9.5	R. sphaeroides	https://doi.org/10.1016/S0014-5793(98)01493-8	CD
207	2qjp	WT	2.6	42	Rieske	300	7	R. sphaeroides	https://doi.org/10.1016/S0014-5793(98)01493-8	CD
208	2qjp_y156f	Y156F	2.6	42	Rieske	256	7	R. sphaeroides	https://doi.org/10.1021/bi992491+	CD
209	2qjp_y156f	Y156F	2.6	42	Rieske	56	10	R. sphaeroides	https://doi.org/10.1021/bi992491+	CD
210	2qjp_y156w	Y156W	2.6	42	Rieske	198	7.5	R. sphaeroides	https://doi.org/10.1016/j.str.2006.11.012	PFV
211	2qjp_y156w	Y156W	2.6	42	Rieske	90	10	R. sphaeroides	https://doi.org/10.1021/bi992491+	CD
212	2qjp_y156h	Y156H	2.6	42	Rieske	320	7	R. sphaeroides	https://doi.org/10.1021/bi992491+	CD
213	2qjp_y156h	Y156H	2.6	42	Rieske	150	10	R. sphaeroides	https://doi.org/10.1021/bi992491+	CD
214	2qjp_y156l	Y156L	2.6	42	Rieske	250	7	R. sphaeroides	https://doi.org/10.1021/bi992491+	CD
215	2qjp_y156l	Y156L	2.6	42	Rieske	120	10	R. sphaeroides	https://doi.org/10.1021/bi992491+	CD
216	2qjp_s154t	S154T	2.6	42	Rieske	283	3	R. sphaeroides	https://doi.org/10.1016/j.str.2006.11.012	PFV
217	2qjp_s154t	S154T	2.6	42	Rieske	-180	14	R. sphaeroides	https://doi.org/10.1016/j.str.2006.11.012	PFV
218	2qjp_s154c	S154C	2.6	42	Rieske	319	3	R. sphaeroides	https://doi.org/10.1016/j.str.2006.11.012	PFV
219	2qjp_s154c	S154C	2.6	42	Rieske	-107	14	R. sphaeroides	https://doi.org/10.1016/j.str.2006.11.012	PFV
220	2qjp_s154a	S154A	2.6	42	Rieske	170	7.4	R. sphaeroides	https://doi.org/10.1074/jbc.M109.043505	CD
221	2qjp_s154a	S154A	2.6	42	Rieske	-310	14	R. sphaeroides	https://doi.org/10.1016/j.str.2006.11.012	PFV
222	1nyk	WT	1.31	43	Rieske	161	7	T. thermophilus	https://doi.org/10.1021/bi0350957	PFV
223	1nyk	WT	1.31	43	Rieske	-275	14	T. thermophilus	https://doi.org/10.1021/bi0350957	PFV
224	1nyk	WT	1.31	43	Rieske	175	5	T. thermophilus	https://doi.org/10.1021/bi026589r	PFV
225	1nyk	WT	1.31	43	Rieske	140	8	T. thermophilus	https://doi.org/10.1021/bi026589r	PFV
226	1nyk	WT	1.31	43	Rieske	-97	11	T. thermophilus	https://doi.org/10.1021/bi026589r	PFV
227	1nyk	WT	1.31	43	Rieske	-275	14	T. thermophilus	https://doi.org/10.1021/bi026589r	PFV
228	1nyk	WT	1.31	43	Rieske	140	7	T. thermophilus	https://doi.org/10.1016/S0021-9258(17)35851-9	OPT
229	1nyk	WT	1.31	43	Rieske	110	8.3	T. thermophilus	https://doi.org/10.1016/S0021-9258(17)35851-9	OPT
230	1rie	WT	1.5	44	Rieske	311	4	B. taurus	https://doi.org/10.1021/bi050189x	PFV
231	1rie	WT	1.5	44	Rieske	-152	14	B. taurus	https://doi.org/10.1021/bi050189x	PFV
232	1rie_s163a	S163A	1.5	44	Rieske	164	4.5	B. taurus	https://doi.org/10.1021/bi050189x	PFV
233	1rie_s163a	S163A	1.5	44	Rieske	-297	14	B. taurus	https://doi.org/10.1021/bi050189x	PFV
234	1rie_y165f	Y165F	1.5	44	Rieske	252	3.7	B. taurus	https://doi.org/10.1021/bi050189x	PFV
235	1rie_y165f	Y165F	1.5	44	Rieske	-225	14	B. taurus	https://doi.org/10.1021/bi050189x	PFV
236	1rie_y165w	Y165W	1.5	44	Rieske	214	4.7	B. taurus	https://doi.org/10.1021/bi050189x	PFV
237	1rie_c144a-c160a	C144A/C160A	1.5	44	Rieske	257	4.4	B. taurus	https://doi.org/10.1021/bi050189x	PFV
238	1rie_c144a-c160l	C144A/C160L	1.5	44	Rieske	235	4.7	B. taurus	https://doi.org/10.1021/bi050189x	PFV
239	1rie_c144v-c160l	C144V/C160L	1.5	44	Rieske	172	5.4	B. taurus	https://doi.org/10.1021/bi050189x	PFV
240	1rie_c144w-c160l	C144W/C160L	1.5	44	Rieske	246	4.7	B. taurus	https://doi.org/10.1021/bi050189x	PFV
241	1rie_c160a	C160A	1.5	44	Rieske	246	4.2	B. taurus	https://doi.org/10.1021/bi050189x	PFV
242	1rie_c160s	C160S	1.5	44	Rieske	235	4.5	B. taurus	https://doi.org/10.1021/bi050189x	PFV
243	1rie_l142a	L142A	1.5	44	Rieske	287	3.7	B. taurus	https://doi.org/10.1021/bi050189x	PFV
244	1rie_l142a	L142A	1.5	44	Rieske	-148	14	B. taurus	https://doi.org/10.1021/bi050189x	PFV
245	1rie_l142d	L142D	1.5	44	Rieske	184	4.4	B. taurus	https://doi.org/10.1021/bi050189x	PFV
246	1rie_l142k	L142K	1.5	44	Rieske	326	3.7	B. taurus	https://doi.org/10.1021/bi050189x	PFV
247	1rie_l142a	L142A	1.5	44	Rieske	-149	14	B. taurus	https://doi.org/10.1021/bi050189x	PFV
248	1fqt	WT	1.6	45	Rieske	-152	7	P. xenovorans LB400	https://doi.org/10.1021/bi001780r	CV
249	1jm1	WT	1.11	46	Rieske	375	7.5	S. acidocaldarius	https://doi.org/10.1006/bbrc.1997.6599	CD
250	1jm1	WT	1.11	46	Rieske	325	7.4	S. acidocaldarius	https://doi.org/10.1006/bbrc.1997.6599	CD
251	1kb9	WT	2.3	47	Rieske	265	7.4	S. cerevisiae	https://doi.org/10.1021/bi035344r	EPR
252	1kb9	WT	2.3	47	Rieske	290	7	S. cerevisiae	https://doi.org/10.1074/jbc.273.15.9085	CD
253	1kb9	WT	2.3	47	Rieske	290	7.4	S. cerevisiae	https://doi.org/10.1016/0005-2728(83)90083-X	EPR
254	1kb9_c164y-c180l	C164Y/C180L	2.3	47	Rieske	150	7.4	S. cerevisiae	https://doi.org/10.1021/bi035344r	EPR
255	1kb9_c164y-c180v	C164Y/C180V	2.3	47	Rieske	160	7.4	S. cerevisiae	https://doi.org/10.1021/bi035344r	EPR
256	1kb9_s183t	S183T	2.3	47	Rieske	260	7	S. cerevisiae	https://doi.org/10.1074/jbc.273.15.9085	CD
257	1kb9_s183a	S183A	2.3	47	Rieske	150	7	S. cerevisiae	https://doi.org/10.1074/jbc.273.15.9085	CD
258	1kb9_y185f	Y185F	2.3	47	Rieske	220	7	S. cerevisiae	https://doi.org/10.1074/jbc.273.15.9085	CD
259	1kb9_y185w	Y185W	2.3	47	Rieske	200	7	S. cerevisiae	https://doi.org/10.1074/jbc.273.15.9085	CD
260	1kb9_y185f-s183a	Y185F/S183A	2.3	47	Rieske	110	7	S. cerevisiae	https://doi.org/10.1074/jbc.273.15.9085	CD
261	1zrt	WT	3.51	48	Rieske	320	7.2	R. capsulatus	https://doi.org/10.1016/0014-5793(75)80864-7	OPT
262	1zrt	WT	3.51	48	Rieske	290	7	R. capsulatus	https://doi.org/10.1021/bi00128a006	EPR
263	1zrt_v44l	V44L	3.51	48	Rieske	380	7	R. capsulatus	https://doi.org/10.1021/bi970776l	EPR
264	1zrt_v44f	V44F	3.51	48	Rieske	390	7	R. capsulatus	https://doi.org/10.1021/bi970776l	EPR
265	1zrt_a46t	A46T	3.51	48	Rieske	390	7	R. capsulatus	https://doi.org/10.1021/bi970776l	EPR
266	1zrt_t134r	T134R	3.51	48	Rieske	260	7	R. capsulatus	https://doi.org/10.1021/bi970776l	EPR
267	1zrt_t134g	T134G	3.51	48	Rieske	210	7	R. capsulatus	https://doi.org/10.1021/bi970776l	EPR
268	1zrt_t134h	T134H	3.51	48	Rieske	230	7	R. capsulatus	https://doi.org/10.1021/bi970776l	EPR
269	1zrt_l136h	L136H	3.51	48	Rieske	290	7	R. capsulatus	https://doi.org/10.1021/bi970776l	EPR
270	1zrt_l136d	L136D	3.51	48	Rieske	240	7	R. capsulatus	https://doi.org/10.1021/bi970776l	EPR
271	1zrt_l136g	L136G	3.51	48	Rieske	200	7	R. capsulatus	https://doi.org/10.1021/bi970776l	EPR
272	1zrt_l136a	L136A	3.51	48	Rieske	270	7	R. capsulatus	https://doi.org/10.1021/bi970777d	EPR
273	1zrt_l136y	L136Y	3.51	48	Rieske	250	7	R. capsulatus	https://doi.org/10.1021/bi970777d	EPR
274	1zrt_l136h-v44l	L136H/V44L	3.51	48	Rieske	250	7	R. capsulatus	https://doi.org/10.1021/bi970777d	EPR
275	1zrt_l136g-v44f	L136G/V44F	3.51	48	Rieske	250	7	R. capsulatus	https://doi.org/10.1021/bi970777d	EPR
276	1zrt_l136h-a46t	L136H/A46T	3.51	48	Rieske	250	7	R. capsulatus	https://doi.org/10.1021/bi970777d	EPR
277	1zrt_c155s	C155S	3.51	48	Rieske	160	7	R. capsulatus	https://doi.org/10.1021/bi00128a006	EPR
278	1zrt_h159a	H159A	3.51	48	Rieske	320	7	R. capsulatus	https://doi.org/10.1021/bi00128a006	EPR
279	1zrt_h159s	H159S	3.51	48	Rieske	290	7	R. capsulatus	https://doi.org/10.1021/bi00128a006	EPR
280	2yiu	WT	2.7	49	Rieske	360	6	P. denitrificans	https://doi.org/10.1046/j.1432-1327.1998.2550100.x	CD
281	2yiu	WT	2.7	49	Rieske	300	7	P. denitrificans	https://doi.org/10.1046/j.1432-1327.1998.2550100.x	CD
282	2yiu	WT	2.7	49	Rieske	280	7.3	P. denitrificans	https://doi.org/10.1016/S0898-8838(08)60077-X	CV
283	2yiu	WT	2.7	49	Rieske	270	7.5	P. denitrificans	https://doi.org/10.1016/S0021-9258(18)47471-6	EPR
284	2yiu_s157a	S157A	2.7	49	Rieske	260	6	P. denitrificans	https://doi.org/10.1046/j.1432-1327.1998.2550100.x	CD
285	2yiu_y159f	Y159F	2.7	49	Rieske	320	6	P. denitrificans	https://doi.org/10.1046/j.1432-1327.1998.2550100.x	CD
286	1rfs	WT	1.83	50	Rieske	350	6	S. oleracea	https://doi.org/10.1074/jbc.271.49.31360	EPR
287	1rfs	WT	1.83	50	Rieske	360	6	S. oleracea	https://doi.org/10.1074/jbc.271.49.31360	EPR
288	1rfs	WT	1.83	50	Rieske	320	7	S. oleracea	https://doi.org/10.1074/jbc.271.49.31360	EPR
289	1q90	WT	3.1	51	Rieske	380	5	C. reinhardtii	https://doi.org/10.1074/jbc.M205772200	CD
290	1q90	WT	3.1	51	Rieske	330	7	C. reinhardtii	https://doi.org/10.1074/jbc.M205772200	CD
291	1q90	WT	3.1	51	Rieske	270	9	C. reinhardtii	https://doi.org/10.1074/jbc.M205772200	CD
292	4aay	WT	2.7	52	Rieske	220	8	Rhizobium sp. NT-26	https://doi.org/10.1371/journal.pone.0072535	EPR
293	4aay	WT	2.7	52	Rieske	150	9	Rhizobium sp. NT-26	https://doi.org/10.1371/journal.pone.0072535	EPR
294	1c09	V44A	1.6	53	Rubredoxin	31	7.6	C. Pasteurianum	https://doi.org/10.1021/bi991661f	CV
295	1c09	V44A	1.6	53	Rubredoxin	-24	6.0	C. Pasteurianum	10.1021/ja028710n	SWV
296	1t9o	V44G	2	53	Rubredoxin	0	6.0	C. Pasteurianum	10.1021/ja028710n	SWV
297	1c09_v44i	V44I	1.6	53	Rubredoxin	-53	6.0	C. Pasteurianum	10.1021/ja028710n	SWV
298	1t9q	V44L	1.8	53	Rubredoxin	-87	6.0	C. Pasteurianum	10.1073pnas.0505521102	SWV
299	1bfy	WT	nmr	53	Rubredoxin	-77	6.0	C. Pasteurianum	10.1021/ja028710n	SWV
300	1t9o_v8g	V8G\V44G	2	53	Rubredoxin	39	6	C. Pasteurianum	10.1021/ja028710n	SWV
301	1bfy_c6s	C6S	nmr	53	Rubredoxin	-170	8.9	C. Pasteurianum	10.1021/cr400479b	SWV
302	1bfy_c39s	C39S	nmr	53	Rubredoxin	-190	8.9	C. Pasteurianum	10.1021/cr400479b	SWV
303	1bfy_c9s	C9S	nmr	53	Rubredoxin	-284	8.9	C. Pasteurianum	10.1021/cr400479b	SWV
304	1be7	C42S	1.65	53	Rubredoxin	-273	8.9	C. Pasteurianum	10.1021/cr400479b	SWV
305	1b13	G10A	1.5	53	Rubredoxin	-104	8.9	C. Pasteurianum	10.1021/cr400479b	SWV
306	1b13_g10v	G10V	1.5	53	Rubredoxin	-119	8.9	C. Pasteurianum	10.1021/cr400479b	SWV
307	1b2j	G43A	1.6	53	Rubredoxin	-93	8.9	C. Pasteurianum	10.1021/cr400479b	SWV
308	1b2j_a43v	G43V	1.6	53	Rubredoxin	-123	8.9	C. Pasteurianum	10.1021/cr400479b	SWV
309	1b2o	G10V / G43A	1.9	53	Rubredoxin	-134	8.9	C. Pasteurianum	10.1021/cr400479b	SWV
310	1c09_v44i_v8i	V08I/V44I	1.6	53	Rubredoxin	-13	8.9	C. Pasteurianum	10.1021/cr400479b	SWV
311	1bfy_l41r	L41R	nmr	53	Rubredoxin	3	7.5	C. Pasteurianum	https://doi.org/10.1016/0020-1693(95)04874-X	CV
312	1bfy_l41d	L41D	nmr	53	Rubredoxin	-23	7.5	C. Pasteurianum	https://doi.org/10.1016/0020-1693(95)04874-X	CV
313	1bfy_t5r_t7r	T5R, T7R	nmr	53	Rubredoxin	-50	7.5	C. Pasteurianum	https://doi.org/10.1016/0020-1693(95)04874-X	CV
314	1bfy_y11f	Y11F	nmr	53	Rubredoxin	-82	7.0	C. Pasteurianum	https://doi.org/10.1021/bi971636e	SWV
315	1bfy_y11d	Y11D	nmr	53	Rubredoxin	-54	7.0	C. Pasteurianum	https://doi.org/10.1021/bi971636e	SWV
316	1bfy_y11c	Y11C	nmr	53	Rubredoxin	-51	7.0	C. Pasteurianum	https://doi.org/10.1021/bi971636e	SWV
317	1bfy_g10e	G10E	nmr	53	Rubredoxin	-117	7.0	C. Pasteurianum	https://doi.org/10.1021/bi971636e	SWV
318	1bfy_y11h	Y11H	nmr	53	Rubredoxin	-68	7.0	C. Pasteurianum	https://doi.org/10.1021/bi971636e	SWV
319	1bfy_y11s	Y11S	nmr	53	Rubredoxin	-32	7.0	C. Pasteurianum	https://doi.org/10.1021/bi971636e	SWV
320	1bfy_y11n	Y11N	nmr	53	Rubredoxin	-22	7.0	C. Pasteurianum	https://doi.org/10.1021/bi971636e	SWV
321	1brf	WT	0.95	54	Rubredoxin	37	7.6	P. furiosus	https://doi.org/10.1021/bi991661f	CV
322	1brf_a44v	A44V	0.95	54	Rubredoxin	-58	7.6	P. furiosus	https://doi.org/10.1021/bi991661f	CV
323	1yk5	WT	1.79	55	Rubredoxin	-18	7.5	P. abyssi PaRd	https://doi.org/10.1107/S090744490501293X	CV
324	1yk5_w4l-r5s	W4L/R5S	1.79	55	Rubredoxin	-36	7.5	P. abyssi PaRd	https://doi.org/10.1107/S090744490501293X	CV
325	6rxn_v8g	V08G	1.5	56	Rubredoxin	70	4.0	D. desulfuricans	https://pubs.acs.org/doi/10.1021/acscatal.9b01720	CV
326	6rxn_v8a	V08A	1.5	56	Rubredoxin	16	4.0	D. desulfuricans	https://pubs.acs.org/doi/10.1021/acscatal.9b01720	CV
327	6rxn_v8l	V08L	1.5	56	Rubredoxin	-9	4.0	D. desulfuricans	https://pubs.acs.org/doi/10.1021/acscatal.9b01720	CV
328	6rxn_v8i	V08I	1.5	56	Rubredoxin	-1	4.0	D. desulfuricans	https://pubs.acs.org/doi/10.1021/acscatal.9b01720	CV
329	6rxn_v8r	V08R	1.5	56	Rubredoxin	93	4.0	D. desulfuricans	https://pubs.acs.org/doi/10.1021/acscatal.9b01720	CV
330	6rxn_v8h	V08H	1.5	56	Rubredoxin	90	4.0	D. desulfuricans	https://pubs.acs.org/doi/10.1021/acscatal.9b01720	CV
331	6rxn_v8d	V08D	1.5	56	Rubredoxin	36	4.0	D. desulfuricans	https://pubs.acs.org/doi/10.1021/acscatal.9b01720	CV
332	6rxn_v8e	V08E	1.5	56	Rubredoxin	-1	4.0	D. desulfuricans	https://pubs.acs.org/doi/10.1021/acscatal.9b01720	CV
333	6rxn_v8n	V08N	1.5	56	Rubredoxin	100	4.0	D. desulfuricans	https://pubs.acs.org/doi/10.1021/acscatal.9b01720	CV
334	6rxn_v8q	V08Q	1.5	56	Rubredoxin	75	4.0	D. desulfuricans	https://pubs.acs.org/doi/10.1021/acscatal.9b01720	CV
335	6rxn_v8s	V08S	1.5	56	Rubredoxin	63	4.0	D. desulfuricans	https://pubs.acs.org/doi/10.1021/acscatal.9b01720	CV
336	6rxn_v34g	V34G	1.5	56	Rubredoxin	44	4.0	D. desulfuricans	https://pubs.acs.org/doi/10.1021/acscatal.9b01720	CV
337	6rxn_v34a	V34A	1.5	56	Rubredoxin	-10	4.0	D. desulfuricans	https://pubs.acs.org/doi/10.1021/acscatal.9b01720	CV
338	6rxn_v34r	V34R	1.5	56	Rubredoxin	81	4.0	D. desulfuricans	https://pubs.acs.org/doi/10.1021/acscatal.9b01720	CV
339	6rxn_v34h	V34H	1.5	56	Rubredoxin	88	4.0	D. desulfuricans	https://pubs.acs.org/doi/10.1021/acscatal.9b01720	CV
340	6rxn_v34d	V34D	1.5	56	Rubredoxin	25	4.0	D. desulfuricans	https://pubs.acs.org/doi/10.1021/acscatal.9b01720	CV
341	6rxn_v34e	V34E	1.5	56	Rubredoxin	1	4.0	D. desulfuricans	https://pubs.acs.org/doi/10.1021/acscatal.9b01720	CV
342	6rxn_v34n	V34N	1.5	56	Rubredoxin	53	4.0	D. desulfuricans	https://pubs.acs.org/doi/10.1021/acscatal.9b01720	CV
343	6rxn_v34q	V34Q	1.5	56	Rubredoxin	76	4.0	D. desulfuricans	https://pubs.acs.org/doi/10.1021/acscatal.9b01720	CV
344	6rxn_v37g	V37G	1.5	56	Rubredoxin	73	4.0	D. desulfuricans	https://pubs.acs.org/doi/10.1021/acscatal.9b01720	CV
345	6rxn_v37a	V37A	1.5	56	Rubredoxin	39	4.0	D. desulfuricans	https://pubs.acs.org/doi/10.1021/acscatal.9b01720	CV
346	6rxn_v37l	V37L	1.5	56	Rubredoxin	-7	4.0	D. desulfuricans	https://pubs.acs.org/doi/10.1021/acscatal.9b01720	CV
347	6rxn_v37r	V37R	1.5	56	Rubredoxin	58	4.0	D. desulfuricans	https://pubs.acs.org/doi/10.1021/acscatal.9b01720	CV
348	6rxn_v37h	V37H	1.5	56	Rubredoxin	95	4.0	D. desulfuricans	https://pubs.acs.org/doi/10.1021/acscatal.9b01720	CV
349	6rxn_v37d	V37D	1.5	56	Rubredoxin	67	4.0	D. desulfuricans	https://pubs.acs.org/doi/10.1021/acscatal.9b01720	CV
350	6rxn_v37e	V37E	1.5	56	Rubredoxin	44	4.0	D. desulfuricans	https://pubs.acs.org/doi/10.1021/acscatal.9b01720	CV
351	6rxn_v37n	V37N	1.5	56	Rubredoxin	167	4.0	D. desulfuricans	https://pubs.acs.org/doi/10.1021/acscatal.9b01720	CV
352	6rxn_v37q	V37Q	1.5	56	Rubredoxin	65	4.0	D. desulfuricans	https://pubs.acs.org/doi/10.1021/acscatal.9b01720	CV
353	6rxn_v37s	V37S	1.5	56	Rubredoxin	117	4.0	D. desulfuricans	https://pubs.acs.org/doi/10.1021/acscatal.9b01720	CV
354	6rxn	wt	1.5	56	Rubredoxin	-3	4.0	D. desulfuricans	https://pubs.acs.org/doi/10.1021/acscatal.9b01720	CV
355	1r30	wt	3.4	57	Biotin synthase	-500	8	E. coli	https://doi.org/10.1021/bi061576p	EPR
356	1r30_r260h	r260h	3.4	57	Biotin synthase	-500	8	E. coli	https://doi.org/10.1021/bi061576p	EPR
357	1r30_r260c	r260c	3.4	57	Biotin synthase	-500	8	E. coli	https://doi.org/10.1021/bi061576p	EPR
358	1r30_r260a	r260a	3.4	57	Biotin synthase	-500	8	E. coli	https://doi.org/10.1021/bi061576p	EPR
359	1r30_r260m	r260m	3.4	57	Biotin synthase	-460	8	E. coli	https://doi.org/10.1021/bi061576p	EPR
360	5jca	wt	1.5	58	NADP oxidoreductase	80	8	P. furiosus	https://doi.org/10.1007/PL00021452	EPR
361	1nek	wt	2.6	59	Complex II Sdh	-15	7	E. coli	https://doi.org/10.1021/bi501350j	EPR
362	1nek_h45a	h45a	2.6	59	Complex II Sdh	-15	7	E. coli	https://doi.org/10.1021/bi501350j	EPR
363	1nek_r286a	r286a	2.6	59	Complex II Sdh	-18	7	E. coli	https://doi.org/10.1021/bi501350j	EPR
364	1nek_r286k	r286k	2.6	59	Complex II Sdh	-15	7	E. coli	https://doi.org/10.1021/bi501350j	EPR
365	1nek_r286y	r286y	2.6	59	Complex II Sdh	45	7	E. coli	https://doi.org/10.1021/bi501350j	EPR
366	1nek_h242a	h242a	2.6	59	Complex II Sdh	-10	7	E. coli	https://doi.org/10.1021/bi501350j	EPR
367	1nek_h242y	h242y	2.6	59	Complex II Sdh	40	7	E. coli	https://doi.org/10.1021/bi501350j	EPR
368	1nek_i150e	i150e	2.6	59	Complex II Sdh	-33	7	E. coli	https://doi.org/10.1074/jbc.M604900200	EPR
369	1nek_i150h	i150h	2.6	59	Complex II Sdh	-30	7	E. coli	https://doi.org/10.1074/jbc.M604900200	EPR
370	1nek_l220s	l220s	2.6	59	Complex II Sdh	-18	7	E. coli	https://doi.org/10.1074/jbc.M604900200	EPR

## Sheet: A_features_11_4
Unnamed: 0	PDB Code(s)	mV	pH	n_chains	Bar.ALA	Protein.ALA	CofAtom.FE1.ALA	CofAtom.FE2.ALA	CofAtom.S1.ALA	CofAtom.S2.ALA	Bar.ARG	Protein.ARG	CofAtom.FE1.ARG	CofAtom.FE2.ARG	CofAtom.S1.ARG	CofAtom.S2.ARG	Bar.ASN	Protein.ASN	CofAtom.FE1.ASN	CofAtom.FE2.ASN	CofAtom.S1.ASN	CofAtom.S2.ASN	Bar.ASP	Protein.ASP	CofAtom.FE1.ASP	CofAtom.FE2.ASP	CofAtom.S1.ASP	CofAtom.S2.ASP	Bar.CYS	Protein.CYS	CofAtom.FE1.CYS	CofAtom.FE2.CYS	CofAtom.S1.CYS	CofAtom.S2.CYS	Bar.GLN	Protein.GLN	CofAtom.FE1.GLN	CofAtom.FE2.GLN	CofAtom.S1.GLN	CofAtom.S2.GLN	Bar.GLU	Protein.GLU	CofAtom.FE1.GLU	CofAtom.FE2.GLU	CofAtom.S1.GLU	CofAtom.S2.GLU	Bar.GLY	Protein.GLY	CofAtom.FE1.GLY
0	4fxc	-390	7	1	4	10	0	0	0	1	1	1	1	0	1	0	0	2	0	0	0	0	2	12	0	0	0	0	4	6	2	2	4	4	2	4	0	0	0	0	2	8	0	0	0	0	2	7	0
1	4fxc	-380	8	1	4	10	0	0	0	1	1	1	1	0	1	0	0	2	0	0	0	0	2	12	0	0	0	0	4	6	2	2	4	4	2	4	0	0	0	0	2	8	0	0	0	0	2	7	0
2	1dox	-412	8	3	6.67	10	0.33	0.33	0	0	1	1	0.67	0	0	0	0	0	0	0	0	0	3.33	12	0	0	0	0	4	6	2.33	2.67	0	0	0	3	0	0	0	0	0.67	8	0	0	0	0	3.67	6	0.67
3	1roe	-390	7	1	5	6	2	1	1	2	1	3	1	1	1	0	0	1	0	0	0	0	1	11	0	0	0	0	4	5	3	2	4	4	0	5	0	0	0	0	2	11	0	0	0	0	2	6	0
4	1rfk	-330	7	2	4	9.5	0	0	0	1	1	1	1	0	1	0	0	2	0	0	0	0	2	10	0	0	0	0	4	5	2	2	4	4	2	4	0	0	0	0	2	9	0	0	0	0	2	6	0
5	3p63	-380	7	2	4	9	0	0	0	1	1	1	1	0	1	0	0	2	0	0	0	0	2	10	0	0	0	0	4	5	2	2	3.5	4	2	4	0	0	0	0	2	8	0	0	0	0	2	6	0
6	1fxa	-440	7.3	2	4	9	0	0	0	1	1	1	1	0	1	0	0	1	0	0	0	0	2	11	0	0	0	0	4	4	2	2	4	3.5	2	5	0	0	0	0	2	10	0	0	0	0	2	6	0
7	1fxa	-380	7.5	2	4	9	0	0	0	1	1	1	1	0	1	0	0	1	0	0	0	0	2	11	0	0	0	0	4	4	2	2	4	3.5	2	5	0	0	0	0	2	10	0	0	0	0	2	6	0
8	1fxa	-410	8	2	4	9	0	0	0	1	1	1	1	0	1	0	0	1	0	0	0	0	2	11	0	0	0	0	4	4	2	2	4	3.5	2	5	0	0	0	0	2	10	0	0	0	0	2	6	0
9	1fxa	-440	8	2	4	9	0	0	0	1	1	1	1	0	1	0	0	1	0	0	0	0	2	11	0	0	0	0	4	4	2	2	4	3.5	2	5	0	0	0	0	2	10	0	0	0	0	2	6	0
10	1fxa_a43s	-350	7.5	1	4	9	0	0	0	1	1	1	1	0	1	0	0	1	0	0	0	0	2	11	0	0	0	0	4	4	2	2	4	3	2	5	0	0	0	0	2	10	0	0	0	0	2	6	0
11	1fxa_a45s	-420	8	1	3	8	1	0	1	0	1	1	1	1	1	0	0	1	0	0	0	0	2	11	0	0	0	0	4	4	3	2	4	4	2	5	0	0	0	0	2	10	0	0	0	0	2	6	1
12	1fxa_a45s	-380	8	1	3	8	1	0	1	0	1	1	1	1	1	0	0	1	0	0	0	0	2	11	0	0	0	0	4	4	3	2	4	4	2	5	0	0	0	0	2	10	0	0	0	0	2	6	1
13	1fxa_a45s	-380	7.5	1	3	8	1	0	1	0	1	1	1	1	1	0	0	1	0	0	0	0	2	11	0	0	0	0	4	4	3	2	4	4	2	5	0	0	0	0	2	10	0	0	0	0	2	6	1
14	1fxa_c46s	-380	7.5	1	4	9	2	1	1	1	1	1	1	1	1	0	0	1	0	0	0	0	2	11	0	0	0	0	3	3	2	2	3	3	2	5	0	0	0	0	2	10	0	0	0	0	2	6	1
15	1qog	-340	7.5	2	5	10	0	0	0	1	1	1	1	0	1	0	0	1	0	0	0	0	2	11	0	0	0	0	4	4	2	2	4	4	2	5	0	0	0	0	2	10	0	0	0	0	2	6	0
16	1fxa_s47t	-440	7.5	1	4	9	2	1	1	1	1	1	1	1	1	0	0	1	0	0	0	0	2	11	0	0	0	0	4	4	2	2	4	3	2	5	0	0	0	0	2	10	0	0	0	0	2	6	1
17	1fxa_t48a	-380	7.5	1	5	10	3	0	2	1	1	1	1	1	1	0	0	1	0	0	0	0	2	11	0	0	0	0	4	4	2	2	4	3	2	5	0	0	0	0	2	10	0	0	0	0	2	6	1
18	1fxa_t48s	-400	7.5	1	4	9	2	0	1	1	1	1	1	1	1	0	0	1	0	0	0	0	2	11	0	0	0	0	4	4	2	2	4	3	2	5	0	0	0	0	2	10	0	0	0	0	2	6	1
19	1qoa	-330	7.5	2	4	9	0	0	0	1	1	1	1	0	1	0	0	1	0	0	0	0	1.5	11	0	0	0	0	3	3	2	1	3	3	2	5	0	0	0	0	2	10	0	0	0	0	2	6	0
20	1fxa_a50n	-380	7.5	1	3	8	2	1	1	1	1	1	1	1	1	0	1	2	0	0	0	0	2	11	0	0	0	0	4	4	2	2	4	3	2	5	0	0	0	0	2	10	0	0	0	0	2	6	1
21	1qob	-370	7.5	2	4	9	0	0	0	1	1	1	1	0	1	0	0	1	0	0	0	0	1	10	0	0	0	0	4	4	2	2	4	4	2	5	0	0	0	0	2	10	0	0	0	0	2	6	0
22	1fxa_f65a	-440	7.3	1	5	10	2	1	1	1	1	1	1	1	1	0	0	1	0	0	0	0	2	11	0	0	0	0	4	4	3	2	4	4	2	5	0	0	0	0	2	10	0	0	0	0	2	6	1
23	1fxa_f65i	-330	7.5	1	4	9	2	1	1	1	1	1	1	1	1	0	0	1	0	0	0	0	2	11	0	0	0	0	4	4	3	2	4	4	2	5	0	0	0	0	2	10	0	0	0	0	2	6	1
24	1j7a	-380	7.5	1	4	9	0	0	0	1	1	1	1	0	1	0	0	1	0	0	0	0	2	10	0	0	0	0	4	4	2	2	4	4	2	5	0	0	0	0	2	10	0	0	0	0	2	6	0
25	1qof	-380	7.5	2	4	9	0	0	0	1	1	1	1	0	1	0	0	1	0	0	0	0	2	11	0	0	0	0	4	4	2	2	4	4	2	4	0	0	0	0	2	10	0	0	0	0	2	6	0
26	1fxa_t78s	-380	7.5	1	4	9	2	1	1	1	1	1	1	1	1	0	0	1	0	0	0	0	2	11	0	0	0	0	4	4	2	2	4	3	2	5	0	0	0	0	2	10	0	0	0	0	2	6	1
27	1fxa_t78a	-350	7.5	1	5	10	2	1	1	1	1	1	1	1	1	0	0	1	0	0	0	0	2	11	0	0	0	0	4	4	2	2	4	3	2	5	0	0	0	0	2	10	0	0	0	0	2	6	1
28	1fxa_t78i	-340	7.5	1	4	9	2	1	1	1	1	1	1	1	1	0	0	1	0	0	0	0	2	11	0	0	0	0	4	4	2	2	4	3	2	5	0	0	0	0	2	10	0	0	0	0	2	6	1
29	1fxa_q94d	-370	7.5	1	4	9	2	1	1	1	1	1	1	1	1	0	0	1	0	0	0	0	3	12	0	0	0	0	4	4	2	2	4	3	2	5	0	0	0	0	1	9	0	0	0	0	2	6	1
30	1fxa_q94d	-440	7.3	1	4	9	2	1	1	1	1	1	1	1	1	0	0	1	0	0	0	0	3	12	0	0	0	0	4	4	2	2	4	3	2	5	0	0	0	0	1	9	0	0	0	0	2	6	1
31	1fxa_e95q	-320	7.5	1	4	9	2	1	1	1	1	1	1	1	1	0	0	1	0	0	0	0	2	11	0	0	0	0	4	4	3	2	4	4	2	6	0	0	0	0	2	9	0	0	0	0	2	6	1
32	1j7b	-300	7.3	1	4	9	0	0	0	1	1	1	1	0	1	0	0	1	0	0	0	0	2	11	0	0	0	0	4	4	2	2	4	4	2	5	0	0	0	0	1	9	0	0	0	0	2	6	0
33	1j7b	-440	7.3	1	4	9	0	0	0	1	1	1	1	0	1	0	0	1	0	0	0	0	2	11	0	0	0	0	4	4	2	2	4	4	2	5	0	0	0	0	1	9	0	0	0	0	2	6	0
34	1j7b	-370	7.5	1	4	9	0	0	0	1	1	1	1	0	1	0	0	1	0	0	0	0	2	11	0	0	0	0	4	4	2	2	4	4	2	5	0	0	0	0	1	9	0	0	0	0	2	6	0
35	1frd	-440	7.3	1	1	4	0	0	0	0	0	2	0	0	0	0	0	3	0	0	0	0	2	8	0	0	0	0	4	5	2	2	4	4	2	6	0	0	0	0	1	10	0	0	0	0	2	7	0
36	1frd	-350	7.5	1	1	4	0	0	0	0	0	2	0	0	0	0	0	3	0	0	0	0	2	8	0	0	0	0	4	5	2	2	4	4	2	6	0	0	0	0	1	10	0	0	0	0	2	7	0
37	1frd	-410	8	1	1	4	0	0	0	0	0	2	0	0	0	0	0	3	0	0	0	0	2	8	0	0	0	0	4	5	2	2	4	4	2	6	0	0	0	0	1	10	0	0	0	0	2	7	0
38	1frd_h42r	-350	7.5	1	1	4	0	0	0	0	1	3	1	1	1	0	0	3	0	0	0	0	2	8	0	0	0	0	4	5	3	2	4	4	3	6	0	0	0	0	1	10	0	0	0	0	2	7	1
39	1czp	-410	7	2	4	9	0	0	0	1	1	1	1	0	1	0	0	1	0	0	0	0	2	11	0	0	0	0	4	4	2	2	4	4	2	5	0	0	0	0	2	10	0	0	0	0	2	6	0
40	1e9m	-310	8	1	5	12	0	0	1	1	2	3	0	0	0	0	0	3	0	0	0	0	2	8	0	0	0	0	5	5	2	2	4	5	2	2	0	0	0	0	2	7	0	0	0	0	3	7	0
41	3hui_wt	-290	7.4	1	6	11	2	0	2	1	1	7	0	0	0	0	0	4	0	0	0	0	1	6	0	0	0	0	5	5	3	3	5	4	2	2	0	0	0	0	5	13	0	0	0	0	3	10	1
42	1pdx	-240	7	1	4	9	1	0	1	0	2	5	0	0	0	0	0	4	0	0	0	0	1	9	0	0	0	1	6	6	3	3	4	4	3	3	0	0	0	0	2	7	0	0	0	0	4	8	0
43	1pdx	-230	7.3	1	4	9	1	0	1	0	2	5	0	0	0	0	0	4	0	0	0	0	1	9	0	0	0	1	6	6	3	3	4	4	3	3	0	0	0	0	2	7	0	0	0	0	4	8	0
44	1pdx	-230	7.4	1	4	9	1	0	1	0	2	5	0	0	0	0	0	4	0	0	0	0	1	9	0	0	0	1	6	6	3	3	4	4	3	3	0	0	0	0	2	7	0	0	0	0	4	8	0
45	1pdx	-230	7.5	1	4	9	1	0	1	0	2	5	0	0	0	0	0	4	0	0	0	0	1	9	0	0	0	1	6	6	3	3	4	4	3	3	0	0	0	0	2	7	0	0	0	0	4	8	0
46	1pdx_y51f	-220	7.4	1	4	9	1	0	1	0	2	5	0	0	0	0	0	4	0	0	0	0	1	9	0	0	0	1	6	6	3	3	4	4	3	3	0	0	0	0	2	7	0	0	0	0	4	8	0
47	1pdx_e72q	-210	7.4	1	4	9	1	0	1	0	2	5	0	0	0	0	0	4	0	0	0	0	1	9	0	0	0	1	6	6	3	3	4	4	4	4	0	0	0	0	1	6	0	0	0	0	4	8	0
48	1pdx_v98a	-220	7.4	1	4	10	1	0	1	0	2	5	0	0	0	0	0	4	0	0	0	0	1	9	0	0	0	1	6	6	3	3	4	4	3	3	0	0	0	0	2	7	0	0	0	0	4	8	0
49	1pdx_v98t	-230	7.4	1	4	9	1	0	1	0	2	5	0	0	0	0	0	4	0	0	0	0	1	9	0	0	0	1	6	6	3	3	4	4	3	3	0	0	0	0	2	7	0	0	0	0	4	8	0
50	1b9r	-200	7.4	1	3	9	0	0	1	0	2	4	0	0	0	0	0	3	0	0	0	0	0	8	0	0	0	0	5	5	2	2	5	4	1	6	0	0	0	0	3	10	1	0	0	1	3	10	1
51	1i7h	-380	7.4	1	4	9	1	0	1	0	2	6	0	0	0	0	1	3	0	0	0	0	1	9	0	0	0	0	6	7	3	3	5	4	2	3	0	0	0	0	3	14	0	0	0	0	0	5	0
52	2zhh	-290	7.6	2	0	10	0	0	0	0	2	13	0	0	0	0	1	3	0	0	0	0	3	5	0	0	0	0	4	4	3	3	4	4	0	4	0	0	0	0	1	8	0	0	0	0	3	11	1
53	2zhh	-290	7.8	2	0	10	0	0	0	0	2	13	0	0	0	0	1	3	0	0	0	0	3	5	0	0	0	0	4	4	3	3	4	4	0	4	0	0	0	0	1	8	0	0	0	0	3	11	1
54	2zhh_r20c	-290	7.6	2	0	10	0	0	0	0	2	12	0	0	0	0	1	3	0	0	0	0	3	5	0	0	0	0	4	5	3	3	4	4	0	4	0	0	0	0	1	8	0	0	0	0	3	11	1
55	2zhh_s95l	-350	7.6	2	0	10	0	0	0	0	2	13	0	0	0	0	1	3	0	0	0	0	3	5	0	0	0	0	4	4	2	2	3	2	0	4	0	0	0	0	1	8	0	0	0	0	3	11	0
56	2auv	-380	8	1	4	6	1	0	0	1	1	2	0	0	0	0	0	1	0	0	0	0	1	5	0	0	0	0	4	4	2	3	2	3	0	2	0	0	0	0	0	3	0	0	0	0	3	10	0
57	1jq4	-220	7	1	2	6	0	0	0	1	2	6	1	0	0	0	0	1	0	0	0	0	0	6	0	0	0	0	5	7	2	3	4	4	0	3	0	0	0	0	2	13	1	0	0	1	3	6	2
58	1e10	-340	8	1	5	14	0	0	0	0	2	3	0	0	0	0	1	4	0	0	0	0	1	17	0	0	0	0	4	4	2	2	4	4	0	5	0	0	0	0	1	16	0	0	0	0	2	9	0
59	1doi	-350	7.3	1	5	11	0	0	0	1	3	3	1	0	1	0	1	7	0	0	0	0	1	20	0	0	0	0	4	4	2	2	4	4	2	4	0	0	0	0	2	14	0	0	0	0	2	8	0
60	1f37	-400	8	2	2	4	0	0	0	1	3	4	0	0.5	1	0	1	1	0	0	0	1	1	5	0	0	0	0	4	4	2	2	4	4	4	7	0	0	1	0	0	8	0	0	0	0	5	11	0
61	1pfd	-420	8	1	3	6	1	0	1	0	1	1	0	0	1	0	0	1	0	0	0	0	1	12	0	0	0	0	4	5	2	3	4	4	2	4	0	0	0	0	1	10	0	0	0	0	2	6	1
62	1a70_wt	-415	8	1	4	9	1	0	0	0	1	1	1	1	1	0	0	2	0	0	0	0	2	11	0	0	0	0	4	5	2	2	4	4	2	4	0	0	0	0	2	9	0	0	0	0	2	6	1
63	1a70_wt	-410	7	1	4	9	1	0	0	0	1	1	1	1	1	0	0	2	0	0	0	0	2	11	0	0	0	0	4	5	2	2	4	4	2	4	0	0	0	0	2	9	0	0	0	0	2	6	1
64	1a70_wt	-400	7.2	1	4	9	1	0	0	0	1	1	1	1	1	0	0	2	0	0	0	0	2	11	0	0	0	0	4	5	2	2	4	4	2	4	0	0	0	0	2	9	0	0	0	0	2	6	1
65	1a70_wt	-460	7.4	1	4	9	1	0	0	0	1	1	1	1	1	0	0	2	0	0	0	0	2	11	0	0	0	0	4	5	2	2	4	4	2	4	0	0	0	0	2	9	0	0	0	0	2	6	1
66	1a70_wt	-330	7.6	1	4	9	1	0	0	0	1	1	1	1	1	0	0	2	0	0	0	0	2	11	0	0	0	0	4	5	2	2	4	4	2	4	0	0	0	0	2	9	0	0	0	0	2	6	1
67	1a70	-320	7.4	1	4	9	0	0	0	0	1	1	1	0	1	0	0	2	0	0	0	0	2	11	0	0	0	0	4	5	2	2	4	4	2	4	0	0	0	0	1	8	0	0	0	0	2	6	0
68	1a70_e92q	-330	7.4	1	4	9	1	0	0	0	1	1	1	1	1	0	0	2	0	0	0	0	2	11	0	0	0	0	4	5	2	2	4	4	3	5	0	0	0	0	1	8	0	0	0	0	2	6	1
69	1a70_e92a	-320	7.4	1	5	10	1	0	0	0	1	1	1	1	1	0	0	2	0	0	0	0	2	11	0	0	0	0	4	5	2	2	4	4	2	4	0	0	0	0	1	8	0	0	0	0	2	6	1
70	1frr	-397	7	2	3	7	0	0	0	1	1	1	1	0	1	0	0	0	0	0	0	0	0.5	7	0	0	0	0	4	4	2	2	4	4	0	1	0	0	0	0	4	13	0	0	0	0	3	9	0
71	1wri	-404	7	1	3	5	0	0	0	1	1	1	0	0	0	0	0	0	0	0	0	0	0	10	0	0	0	0	4	4	2	2	4	4	2	4	1	0	1	0	2	10	0	0	0	0	3	8	0
72	3b2f	-420	7.5	2	3	6	0	0	0	0	1	1	0	1	0	1	0	1	0	0	0	0	2	11	0	0	0	0	4	4	2	2	4	4	2	5	0	0	0	0	1	9	0	0	0	0	2	7	0
73	3b2f	-410	7	2	3	6	0	0	0	0	1	1	0	1	0	1	0	1	0	0	0	0	2	11	0	0	0	0	4	4	2	2	4	4	2	5	0	0	0	0	1	9	0	0	0	0	2	7	0
74	3b2f_s43g	-240	7.5	1	3	6	0	1	1	0	1	1	1	1	0	1	0	1	0	0	0	0	2	11	0	0	0	0	4	4	2	2	4	4	2	5	0	0	0	0	1	9	0	0	0	0	3	8	1
75	5h57	-340	7.5	6	3	9	0	0	1	0	1	1	0	1	0	1	0	0	0	0	0	0	2	10	0	0	0	0	4	5	2	2	4	4	1	3	0	0	0	0	2	10	0	0	0	0	3	10	0
76	5h57	-350	7	6	3	9	0	0	1	0	1	1	0	1	0	1	0	0	0	0	0	0	2	10	0	0	0	0	4	5	2	2	4	4	1	3	0	0	0	0	2	10	0	0	0	0	3	10	0
77	5h57_d25n	-320	7.5	1	3	9	0	2	2	0	1	1	1	1	0	1	1	1	0	0	0	0	1	9	0	0	0	0	4	5	2	2	4	4	1	3	0	0	0	0	2	10	0	0	0	0	3	10	1
78	5h57_e28q	-320	7.5	1	3	9	0	2	2	0	1	1	1	1	0	1	0	0	0	0	0	0	2	10	0	0	0	0	4	5	2	2	4	4	2	4	0	0	0	0	1	9	0	0	0	0	3	10	1
79	5h57_s37a	-350	7.5	1	4	10	0	3	1	1	1	1	1	1	0	1	0	0	0	0	0	0	2	10	0	0	0	0	4	5	2	2	4	4	1	3	0	0	0	0	2	10	0	0	0	0	3	10	1
80	5h57_s37a	-350	7	1	4	10	0	3	1	1	1	1	1	1	0	1	0	0	0	0	0	0	2	10	0	0	0	0	4	5	2	2	4	4	1	3	0	0	0	0	2	10	0	0	0	0	3	10	1
81	5h57_s37t	-380	7.5	1	3	9	0	2	1	0	1	1	1	1	0	1	0	0	0	0	0	0	2	10	0	0	0	0	4	5	2	2	4	4	1	3	0	0	0	0	2	10	0	0	0	0	3	10	1
82	5h57_s44g	-170	7.5	1	3	9	0	2	1	0	1	1	1	1	0	1	0	0	0	0	0	0	2	10	0	0	0	0	4	5	2	2	4	4	1	3	0	0	0	0	2	10	0	0	0	0	4	11	1
83	5h57_s44g	-170	7	1	3	9	0	2	1	0	1	1	1	1	0	1	0	0	0	0	0	0	2	10	0	0	0	0	4	5	2	2	4	4	1	3	0	0	0	0	2	10	0	0	0	0	4	11	1
84	5h57_s44a	-300	7.5	1	4	10	0	3	2	0	1	1	1	1	0	1	0	0	0	0	0	0	2	10	0	0	0	0	4	5	2	2	4	4	1	3	0	0	0	0	2	10	0	0	0	0	3	10	1
85	5h57_s44a	-310	7	1	4	10	0	3	2	0	1	1	1	1	0	1	0	0	0	0	0	0	2	10	0	0	0	0	4	5	2	2	4	4	1	3	0	0	0	0	2	10	0	0	0	0	3	10	1
86	5h57_s44h	-330	7.5	1	3	9	0	2	1	0	1	1	1	1	0	1	0	0	0	0	0	0	2	10	0	0	0	0	4	5	2	2	4	4	1	3	0	0	0	0	2	10	0	0	0	0	3	10	1
87	5h57_s44n	-350	7.5	1	3	9	0	2	1	0	1	1	1	1	0	1	1	1	0	1	1	0	2	10	0	0	0	0	4	5	2	2	4	4	1	3	0	0	0	0	2	10	0	0	0	0	3	10	1
88	5h57_s44n	-350	7	1	3	9	0	2	1	0	1	1	1	1	0	1	1	1	0	1	1	0	2	10	0	0	0	0	4	5	2	2	4	4	1	3	0	0	0	0	2	10	0	0	0	0	3	10	1
89	5h57_g48c	-330	7.5	1	3	9	0	2	2	0	1	1	1	1	0	1	0	0	0	0	0	0	2	10	0	0	0	0	5	6	2	2	4	4	1	3	0	0	0	0	2	10	0	0	0	0	2	9	1
90	5h57_g48s	-340	7.5	1	3	9	0	2	2	0	1	1	1	1	0	1	0	0	0	0	0	0	2	10	0	0	0	0	4	5	2	2	4	4	1	3	0	0	0	0	2	10	0	0	0	0	2	9	1
91	5h57_d56n	-320	7.5	1	3	9	0	2	2	0	1	1	1	1	0	1	0	1	0	0	0	0	2	9	0	0	0	0	4	5	2	2	4	4	1	3	0	0	0	0	2	10	0	0	0	0	3	10	1
92	5h57_d59n	-320	7.5	1	3	9	0	2	1	0	1	1	1	1	0	1	1	1	0	0	0	0	1	9	0	0	0	0	4	5	2	2	4	4	1	3	0	0	0	0	2	10	0	0	0	0	3	10	1
93	5h57_f62a	-250	7	1	4	10	0	2	1	0	1	1	1	1	0	1	0	0	0	0	0	0	2	10	0	0	0	0	4	5	2	3	4	4	1	3	0	0	0	0	2	10	0	0	0	0	3	10	1
94	5h57_d83n	-320	7.5	1	3	9	0	2	2	0	1	1	1	1	0	1	0	1	0	0	0	0	2	9	0	0	0	0	4	5	2	2	4	4	1	3	0	0	0	0	2	10	0	0	0	0	3	10	1
95	5h57_e91q	-250	7.5	1	3	9	0	2	2	0	1	1	1	1	0	1	0	0	0	0	0	0	2	10	0	0	0	0	4	5	2	2	4	4	2	4	0	0	0	0	1	9	0	0	0	0	3	10	1
96	5h57_g92q	-290	7	1	3	9	0	2	2	0	1	1	1	1	0	1	0	0	0	0	0	0	2	10	0	0	0	0	4	5	2	2	4	4	1	4	0	0	0	0	2	10	0	0	0	0	3	9	1
97	5h57_d64n-d65n	-330	7.5	1	3	9	0	2	2	0	1	1	1	1	0	1	0	2	0	0	0	0	2	8	0	0	0	0	4	5	2	2	4	4	1	3	0	0	0	0	2	10	0	0	0	0	3	10	1
98	5h57_d64n-d65n	-350	7	1	3	9	0	2	2	0	1	1	1	1	0	1	0	2	0	0	0	0	2	8	0	0	0	0	4	5	2	2	4	4	1	3	0	0	0	0	2	10	0	0	0	0	3	10	1
99	5h57_d64k-d65k	-350	7	1	3	9	0	2	2	0	1	1	1	1	0	1	0	0	0	0	0	0	2	8	0	0	0	0	4	5	2	2	4	4	2	3	0	0	0	0	2	10	0	0	0	0	3	10	1
100	5h57_e69q-e70q	-320	7.5	1	3	9	0	2	2	0	1	1	1	1	0	1	0	0	0	0	0	0	2	10	0	0	0	0	4	5	2	2	4	4	1	5	0	0	0	0	2	8	0	0	0	0	3	10	1
101	5h57_s37a-s44g-t45g	-160	7.5	1	4	10	0	3	1	1	1	1	1	1	0	1	0	0	0	0	0	0	2	10	0	0	0	0	4	5	2	2	4	4	1	3	0	0	0	0	2	10	0	0	0	0	5	12	1
102	5h57_s37a-s44g-t45g	-170	7	1	4	10	0	3	1	1	1	1	1	1	0	1	0	0	0	0	0	0	2	10	0	0	0	0	4	5	2	2	4	4	1	3	0	0	0	0	2	10	0	0	0	0	5	12	1
103	5h57_s37a-s44a-t45a	-310	7.5	1	6	12	0	5	2	2	1	1	1	1	0	1	0	0	0	0	0	0	2	10	0	0	0	0	4	5	2	2	4	4	1	3	0	0	0	0	2	10	0	0	0	0	3	10	1
104	2wlb	-350	7.4	2	3	5	0	0	0	1	1	5	0	0	0	0	0	3	0	0	0	0	2.5	10	0	0	0	0	4	4	2	2	3.5	4	1	1	0	0	0	0	3	14	0	0	0.5	0	3	9.5	0
105	2wlb	-390	7	2	3	5	0	0	0	1	1	5	0	0	0	0	0	3	0	0	0	0	2.5	10	0	0	0	0	4	4	2	2	3.5	4	1	1	0	0	0	0	3	14	0	0	0.5	0	3	9.5	0
106	3p1m	-380	7	8	3	7	0	0	1	0	1.5	5	0	0	0	0	1	6	0	0	0	0	2	14.75	0	0	0	0	4	5	2	2	4	4	1	3	0	0	0	0	3	9.38	0	0	0	0	4	9	0
107	3p1m	-250	7	8	3	7	0	0	1	0	1.5	5	0	0	0	0	1	6	0	0	0	0	2	14.75	0	0	0	0	4	5	2	2	4	4	1	3	0	0	0	0	3	9.38	0	0	0	0	4	9	0
108	3p1m	-270	7.4	8	3	7	0	0	1	0	1.5	5	0	0	0	0	1	6	0	0	0	0	2	14.75	0	0	0	0	4	5	2	2	4	4	1	3	0	0	0	0	3	9.38	0	0	0	0	4	9	0
109	3p1m_d132a	-414	7	2	3	8	1	0	1	0	2	5	0	0	0	0	1	6	0	0	0	0	2	14	0	0	0	0	4	5	2	2	4	4	1	3	0	0	0	0	3	9	0	0	0	0.5	4	9	1
110	3p1m_d136a	-368	7	2	4	8	1	0	1	0	2	5	0	0	0	0	1	6	0	0	0	0	1	14	0	0	0	0	4	5	2	2	4	4	1	3	0	0	0	0	3	9	0	0	0	0.5	4	9	1
111	3p1m_d139a	-370	7	2	3	8	1	0	1	0	2	5	0	0	0	0	0	6	0	0	0	0	2	14	0	0	0	0	4	5	2	2	4	4	1	3	0	0	0	0	3	9	0	0	0	0.5	4	9	1
112	3p1m_e133a	-382	7	2	4	8	1	0	1	0	2	5	0	0	0	0	1	6	0	0	0	0	2	15	0	0	0	0	4	5	2	2	4	4	1	3	0	0	0	0	2	8	0	0	0	0.5	4	9	1
113	2y5c	-340	7.4	2	4	6	0	0	1	1	3	7	0	0	0	0	1	3	0	0	0	0	2	9	0	0	0	0	4	4	2	2	4	4	2	4	0	0	0	0	3	10	0	0	0	0	2	7	0
114	1ayf	-290	7	2	3	5	0	0	1	0	1	4	0	0	0	0	0.5	5	0	0	0	0	1.5	10.5	0	0	0	0	4	5	2	2	4	4	1	3	0	0	0	0	3	7	0	0	0	0	4	8	0
115	1ayf	-280	7.4	2	3	5	0	0	1	0	1	4	0	0	0	0	0.5	5	0	0	0	0	1.5	10.5	0	0	0	0	4	5	2	2	4	4	1	3	0	0	0	0	3	7	0	0	0	0	4	8	0
116	1ayf	-270	7.5	2	3	5	0	0	1	0	1	4	0	0	0	0	0.5	5	0	0	0	0	1.5	10.5	0	0	0	0	4	5	2	2	4	4	1	3	0	0	0	0	3	7	0	0	0	0	4	8	0
117	1ayf	-290	7.5	2	3	5	0	0	1	0	1	4	0	0	0	0	0.5	5	0	0	0	0	1.5	10.5	0	0	0	0	4	5	2	2	4	4	1	3	0	0	0	0	3	7	0	0	0	0	4	8	0
118	1ayf	-270	8.5	2	3	5	0	0	1	0	1	4	0	0	0	0	0.5	5	0	0	0	0	1.5	10.5	0	0	0	0	4	5	2	2	4	4	1	3	0	0	0	0	3	7	0	0	0	0	4	8	0
119	1ayf_k6e	-270	7.5	1	3	5	1	0	1	0	2	4	0	0	0	0	0	5	0	0	0	0	1	11	0	0	0	0	4	5	2	2	4	4	1	3	0	0	0	0	3	8	0	0	0	1	4	8	1
120	1ayf_f11w	-280	7.4	1	3	5	1	0	1	0	2	4	0	0	0	0	0	5	0	0	0	0	1	11	0	0	0	0	4	5	2	2	4	4	1	3	0	0	0	0	3	7	0	0	0	1	4	8	1
121	1ayf_f43w	-270	7.4	1	3	5	1	0	1	0	2	4	0	0	0	0	0	5	0	0	0	0	1	11	0	0	0	0	4	5	2	2	4	4	1	3	0	0	0	0	3	7	0	0	0	1	4	8	1
122	1ayf_e47-	-290	7.4	1	3	5	1	0	1	1	2	4	0	0	0	0	0	5	0	0	0	0	1	11	0	0	0	0	4	5	1	2	3	3	1	3	0	0	0	0	2	6	0	0	0	0	4	8	0
123	1ayf_g48-	-310	7.4	1	3	5	1	0	1	0	2	4	0	0	0	0	0	5	0	0	0	0	1	11	0	0	0	0	4	5	2	2	3	4	1	3	0	0	0	0	3	7	0	0	0	0	3	7	0
124	1ayf_t49-	-300	7.4	1	3	5	1	0	1	0	2	4	0	0	0	0	0	5	0	0	0	0	1	11	0	0	0	0	4	5	2	2	4	4	1	3	0	0	0	0	3	7	1	0	0	1	4	8	0
125	1ayf_t49a	-280	7.4	1	4	6	2	0	1	0	2	4	0	0	0	0	0	5	0	0	0	0	1	11	0	0	0	0	4	5	2	2	4	4	1	3	0	1	0	0	3	7	0	0	0	0	4	8	1
126	1ayf_t49s	-280	7.4	1	3	5	1	0	1	0	2	4	0	0	0	0	0	5	0	0	0	0	1	11	0	0	0	0	4	5	2	2	4	4	1	3	0	1	0	0	3	7	0	0	0	0	4	8	1
127	1ayf_t49l	-270	7.4	1	3	5	1	0	1	0	2	4	0	0	0	0	0	5	0	0	0	0	1	11	0	0	0	0	4	5	2	2	4	4	1	3	0	1	0	0	3	7	0	0	0	1	4	8	1
128	1ayf_t49y	-270	7.4	1	3	5	1	0	1	0	2	4	0	0	0	0	0	5	0	0	0	0	1	11	0	0	0	0	4	5	2	2	4	4	1	3	0	1	0	0	3	7	0	0	0	1	4	8	1
129	1ayf_l50-	-370	7.4	1	3	5	1	0	1	0	2	4	0	0	0	0	0	5	0	0	0	0	1	11	0	0	0	0	4	5	2	2	4	3	1	3	0	0	0	0	3	7	0	0	0	1	4	8	1
130	1ayf_a51-	-340	7.4	1	2	4	0	0	0	0	2	4	0	0	0	0	0	5	0	0	0	0	1	11	0	0	0	0	4	5	2	3	4	4	1	3	0	0	0	0	3	7	0	0	0	1	4	8	1
131	1ayf_t54s	-330	7.5	1	3	5	1	0	1	1	2	4	0	0	0	0	0	5	0	0	0	0	2	11	0	0	0	0	4	5	2	2	4	4	1	3	0	0	0	0	3	7	0	0	0	1	4	8	1
132	1ayf_t54a	-340	7.5	1	4	6	3	0	1	2	2	4	0	0	0	0	0	5	0	0	0	0	1	11	0	0	0	0	4	5	2	2	4	4	1	3	0	0	0	0	3	7	0	0	0	1	4	8	1
133	1ayf_h56q	-300	7.5	1	3	5	1	0	1	0	2	4	0	0	0	0	0	5	0	0	0	0	1	11	0	0	0	0	4	5	2	2	4	4	2	4	0	0	0	0	3	7	0	0	0	1	4	8	1
134	1ayf_h56t	-340	7.5	1	3	5	1	0	1	0	2	4	0	0	0	0	0	5	0	0	0	0	1	11	0	0	0	0	4	5	2	2	4	4	1	3	0	0	0	0	3	7	0	0	0	1	4	8	1
135	1ayf_f59w	-270	7.4	1	3	5	1	0	1	0	2	4	0	0	0	0	0	5	0	0	0	0	1	11	0	0	0	0	4	5	2	2	4	4	1	3	0	0	0	0	3	7	0	0	0	1	4	8	1
136	1ayf_f64w	-270	7.4	1	3	5	1	0	1	0	2	4	0	0	0	0	0	5	0	0	0	0	1	11	0	0	0	0	4	5	2	2	4	4	1	3	0	0	0	0	3	7	0	0	0	1	4	8	1
137	1ayf_t71v	-270	7.4	1	3	5	1	0	1	0	2	4	0	0	0	0	0	5	0	0	0	0	1	11	0	0	0	0	4	5	2	2	4	4	1	3	0	1	0	0	3	7	0	0	0	1	4	8	1
138	1ayf_t71e	-270	7.4	1	3	5	1	0	1	0	2	4	0	0	0	0	0	5	0	0	0	0	1	11	0	0	0	0	4	5	2	2	4	4	1	3	0	1	0	0	3	8	0	0	0	1	4	8	1
139	1ayf_n76e	-270	7.5	1	3	5	1	0	1	0	2	4	0	0	0	0	0	5	0	0	0	0	1	10	0	0	0	0	4	5	2	2	4	4	1	3	0	0	0	0	3	8	0	0	0	1	4	8	1
140	1ayf_y82f	-270	7.5	1	3	5	1	0	1	0	2	4	0	0	0	0	0	5	0	0	0	0	1	11	0	0	0	0	4	5	2	2	4	4	1	3	0	0	0	0	3	7	0	0	0	1	4	8	1
141	1ayf_y82s	-280	7.5	1	3	5	1	0	1	0	2	4	0	0	0	0	0	5	0	0	0	0	1	11	0	0	0	0	4	5	2	2	4	4	1	3	0	0	0	0	3	7	0	0	0	1	4	8	1
142	1ayf_y82l	-270	7.5	1	3	5	1	0	1	0	2	4	0	0	0	0	0	5	0	0	0	0	1	11	0	0	0	0	4	5	2	2	4	4	1	3	0	0	0	0	3	7	0	0	0	1	4	8	1
143	1ayf_y82w	-260	7.4	1	3	5	1	0	1	0	2	4	0	0	0	0	0	5	0	0	0	0	1	11	0	0	0	0	4	5	2	2	4	4	1	3	0	0	0	0	3	7	0	0	0	1	4	8	1
144	1ayf_k98e	-270	7.5	1	3	5	1	0	1	0	2	4	0	0	0	0	0	5	0	0	0	0	1	11	0	0	0	0	4	5	2	2	4	4	1	3	0	0	0	0	3	8	0	0	0	1	4	8	1
145	1ayf_k6e-k98e	-270	7.5	1	3	5	1	0	1	0	2	4	0	0	0	0	0	5	0	0	0	0	1	11	0	0	0	0	4	5	2	2	4	4	1	3	0	0	0	0	3	9	0	0	0	1	4	8	1
146	1ayf_k6e-k22q-k24q	-270	7.5	1	3	5	1	0	1	0	2	4	0	0	0	0	0	5	0	0	0	0	1	11	0	0	0	0	4	5	2	2	4	4	1	5	0	0	0	0	3	8	0	0	0	1	4	8	1
147	1ayf_k6e-k22q-k24q-k98e	-270	7.5	1	3	5	1	0	1	0	2	4	0	0	0	0	0	5	0	0	0	0	1	11	0	0	0	0	4	5	2	2	4	4	1	5	0	0	0	0	3	9	0	0	0	1	4	8	1
148	1awd	-330	7.5	1	4	10	0	0	0	1	1	1	1	0	1	0	0	0	0	0	0	0	2	8	0	0	0	0	4	5	2	2	4	4	2	4	0	0	0	0	2	9	0	0	0	0	2	7	0
149	1l5p	-360	7.5	3	4	12	0	0	0.67	0.33	1	1	0	0	0	0	1	3	0	0	0	0	3	8	0	0	0	0	5	5	2	2	3.33	2.67	1	4	0	0	0	0.33	1.33	8	0	0	0	0	2	9	1
150	1l5p	-350	8	3	4	12	0	0	0.67	0.33	1	1	0	0	0	0	1	3	0	0	0	0	3	8	0	0	0	0	5	5	2	2	3.33	2.67	1	4	0	0	0	0.33	1.33	8	0	0	0	0	2	9	1
151	6nac	-360	8	1	2	45	0	0	0	1	3	21	0	0	0	0	6	43	0	1	1	0	2	33	0	0	0	0	6	22	2	2	4	4	0	14	0	0	0	0	2	44	0	1	1	0	1	39	0
152	1vlb1	-280	7.6	1	4	97	0	0	0	0	3	29	0	0	0	1	1	28	0	0	0	0	1	56	0	0	0	0	5	18	2	2	4	4	4	35	0	0	1	0	1	46	0	0	0	0	12	99	1
153	1vlb2	-290	7.6	1	3	97	0	0	0	0	4	29	0	0	1	0	1	28	0	0	0	0	1	56	0	0	0	0	5	18	2	2	4	4	3	35	0	0	1	0	2	46	1	0	0	1	4	99	1
154	1fo41	-310	7.5	2	5.5	98	0	0	0	0	5	61	1	1	0	1	1	49	0	0	0	0	0	53.5	0	0	0	0	5	33	2.5	3	4	4	5	41	0.5	0	1	0	2	88	0	0	0	0	13	100	1
155	1fo42	-235	7.5	2	6	98	0	1	0	1	3	61	0	0	0	0	3	49	1	0	1	0	2	53.5	0	0	0	0	5	33	2	2	4	4	1	41	0	0	0	0	2	88	0	1	1	1	9.5	100	2.5
156	1sb31	-205	7	2	1	17.5	0	0	0	0	1	10.5	1	1	0	1	1	5	0	0	0	0	0	7	0	0	0	0	5	9	3	3	4	4	1	5	0.5	0	1	0	0	10.5	0	0	0	0	6	14.5	1
157	1sb32	-255	7	2	3	17.5	1	0	0	1	2	10.5	0	0	0	0	1	5	0	0	0	0	2	7	0	0	0	0	5	9	2	2	4	4	1	5	0	0	0	1	1	10.5	1	0	1	0	6.5	14.5	3
158	6yj4	-262	7	1	5	74	0	0	0	0	5	40	1	0	1	0	1	38	0	0	1	0	1	46	0	0	0	0	5	13	2	2	4	4	1	17	0	0	0	0	1	47	0	0	0	0	1	54	0
159	6yj4_r182l	-245	7	1	6	74	0	1	1	0	5	39	1	0	1	1	1	38	0	0	1	0	1	46	0	0	0	0	5	13	2	2	4	4	2	17	0	0	0	0	1	47	0	0	0	0	1	54	1
160	1l0v	-35	7	2	2	24	1	0.5	1	0	2	10	1	1	0	1	1	13	0	0	0	0	1	14	0	0	0	0	5	11	2	2.5	4	4	0	9	0	0	0	0	0	13	0	0	0	0	3	14	0
161	1l0v	-28	7.3	2	2	24	1	0.5	1	0	2	10	1	1	0	1	1	13	0	0	0	0	1	14	0	0	0	0	5	11	2	2.5	4	4	0	9	0	0	0	0	0	13	0	0	0	0	3	14	0
162	1l0v	-19	8.4	2	2	24	1	0.5	1	0	2	10	1	1	0	1	1	13	0	0	0	0	1	14	0	0	0	0	5	11	2	2.5	4	4	0	9	0	0	0	0	0	13	0	0	0	0	3	14	0
163	1l0v	-29	9.5	2	2	24	1	0.5	1	0	2	10	1	1	0	1	1	13	0	0	0	0	1	14	0	0	0	0	5	11	2	2.5	4	4	0	9	0	0	0	0	0	13	0	0	0	0	3	14	0
164	1l0v	-79	7.2	2	2	24	1	0.5	1	0	2	10	1	1	0	1	1	13	0	0	0	0	1	14	0	0	0	0	5	11	2	2.5	4	4	0	9	0	0	0	0	0	13	0	0	0	0	3	14	0
165	1l0v	-79	7	2	2	24	1	0.5	1	0	2	10	1	1	0	1	1	13	0	0	0	0	1	14	0	0	0	0	5	11	2	2.5	4	4	0	9	0	0	0	0	0	13	0	0	0	0	3	14	0
166	1l0vb_c57s	-182	7	2	2	24	1	0.5	1	0	2	10	1	1	0	1	1	13	0	0	0	0	1	14	0	0	0	0	4	10	2	1.5	3	3	0	9	0	0	0	0	0	13	0	0	0	0	3	14	0
167	1l0vb_c62s	-320	7	2	2	24	1	0.5	1	0	2	10	1	1	0	1	1	13	0	0	0	0	1	14	0	0	0	0	4	10	2	1.5	3	3	0	9	0	0	0	0	0	13	0	0	0	0	3	14	0
168	1l0vb_c65s	-49	7	2	2	24	1	0.5	1	0	2	10	1	1	0	1	1	13	0	0	0	0	1	14	0	0	0	0	4	10	1	2	3	3	0	9	0	0	0	0	0	13	0	0	0	0	3	14	0
169	1l0vb_c77s	-110	7	2	2	24	1	0.5	1	0	2	10	1	1	0	1	1	13	0	0	0	0	1	14	0	0	0	0	4	10	1	2.5	3	3	0	9	0	0	0	0	0	13	0	0	0	0	3	14	0
170	1l0vab_l153c	-62	7	2	2	24	1	0.5	1	0	2	10	1	1	0	1	1	13	0	0	0	0	1	14	0	0	0	0	6	12	2	2.5	4	4	0	9	0	0	0	0	0	13	0	0	0	0	3	14	0
171	1l0vab_y155s	-82	7	2	2	24	1	0.5	1	0	2	10	1	1	0	1	1	13	0	0	0	0	1	14	0	0	0	0	5	11	2	2.5	4	4	0	9	0	0	0	0	0	13	0	0	0	0	3	14	0
172	1l0vab_l153c_y155s	-80	7	2	2	24	1	0.5	1	0	2	10	1	1	0	1	1	13	0	0	0	0	1	14	0	0	0	0	6	12	2	2.5	4	4	0	9	0	0	0	0	0	13	0	0	0	0	3	14	0
173	1l0v_c148s	-70	7.2	2	2	24	1	0.5	1	0	2	10	1	1	0	1	1	13	0	0	0	0	1	14	0	0	0	0	5	10	2	2.5	4	4	0	9	0	0	0	0	0	13	0	0	0	0	3	14	0
174	1l0v_c151s	-67	7.2	2	2	24	1	0.5	1	0	2	10	1	1	0	1	1	13	0	0	0	0	1	14	0	0	0	0	4	10	2	2.5	4	4	0	9	0	0	0	0	0	13	0	0	0	0	3	14	0
175	2bs2	-112	7.3	2	2	13	0	0	0	0	2	15	0	1	0	1	1	8	0	0	0	0	1	19	0	0	0	0	6	12	2	2	4	4	0	6	0	0	0	0	1	18	0	0	0	0	4	15	0
176	1iue	-270	7.5	2	2	4	0	0	0	0	1	3	0	1	0	1	1	5	0	0	0	0	2	10	0	0	0	0	5	7	2	2	4	4	1	3	0	0	0	0	2	13	0	0	0	0	2	4	0
177	2qh7	25	7	2	2	4	0	0	1	0	2	2	1	0	0	1	2	4	0	0	0	0	2	6	0	0	1	0	3	3	2	1	3	2	0	1	0	0	0	0	0	3.5	0	0	0	0	2	4	0
178	2qh7_k55e	185	7	2	2	4	0	0	1	0	2	2	2	0	0	1	3	4	0	0	0	0	2	6	0	1	1	0	3	3	3	2	3	3	0	1	0	0	0	0	1	4.5	0	0	0	0	2	4	0
179	2qh7_k55q	200	7	2	2	4	0	0	1	0	2	2	2	0	0	1	3	4	0	0	0	0	2	6	0	1	1	0	3	3	3	2	3	3	0	2	0	0	0	0	1	3.5	0	0	0	0	2	4	0
180	2qh7_s77a	-2	7	2	3	5	1.5	1	2	0	2	2	2	0	0	1	2.5	4	0	0	0	0	2	6	0	1	1	0	3	3	2	2	3	2.5	0	1	0	0	0	0	1	3.5	0	0	0	0	2	4	0
181	2qh7_d84e	66	7	2	2	4	0.5	1	1	0	2	2	2	0	0	1	2.5	4	0	0	0	0	1	5	0	0	0	0	3	3	3	2	3	2	0	1	0	0	0	0	2	4.5	0	1	1	0	2	4	0
182	2qh7_d84g	270	7	2	2	4	1	1	1	0	2	2	2	0	0	1	2.5	4	0	0	0	0	1	5	0	0	0	0	3	3	3	2	3	2.5	0	1	0	0	0	0	1	3.5	0	0	0	0	3	5	0
183	2qh7_d84g	305	6	2	2	4	1	1	1	0	2	2	2	0	0	1	2.5	4	0	0	0	0	1	5	0	0	0	0	3	3	3	2	3	2.5	0	1	0	0	0	0	1	3.5	0	0	0	0	3	5	0
184	2qh7_d84n	48	7	2	2	4	1	1	1	0	2	2	2	0	0	1	3.5	5	0	1	1	0	1	5	0	0	0	0	3	3	3	2	3	2.5	0	1	0	0	0	0	1	3.5	0	0	0	0	2	4	0
185	2qh7_d84s	90	7	2	2	4	1	1	1	0	2	2	2	0	0	1	2.5	4	0	0	0	0	1	5	0	0	0	0	3	3	3	2	3	2.5	0	1	0	0	0	0	1	3.5	0	0	0	0	2	4	0
186	3lpq	-290	7	2	2	4	0	0	1	0	2	3.5	1	0	0	1	2	5	0	0	0	0	2	7	0	0	1	0	4	4	2	2	4	3	0	1	0	0	0	0	0	4	0	0	0	0	2	4	0
187	3lpq	-360	11	2	2	4	0	0	1	0	2	3.5	1	0	0	1	2	5	0	0	0	0	2	7	0	0	1	0	4	4	2	2	4	3	0	1	0	0	0	0	0	4	0	0	0	0	2	4	0
188	3lpq_k55m	-270	7	2	2	4	1	0	1	0	2	3.5	2	0	0	1	3	5	0	0	0	0	2	7	0	1	1	0	4	4	4	3	4	3.5	0	1	0	0	0	0	1	4	0	0	0	0	2	4	0
189	3lpq_d84s	-210	7	2	2	4	1	1	1	0	2	3.5	2	0	0	1	2.5	5	0	0	0	0	1	6	0	0	0	0	4	4	3.5	3	4	3	0	1	0	0	0	0	1	4	0	0	0	0	2	4	0
190	2qh7_k55r	30	7	2	2	4	0	0	1	0	2	3	2	0	0	1	3	4	0	0	0	0	2	6	0	1	1	0	3	3	3	2	3	3	0	1	0	0	0	0	1	3.5	0	0	0	0	2	4	0
191	2qh7_h58d	200	7	2	2	4	0	0	1	0	2	2	2	0	0	1	3	4	0	0	0	0	2	7	0	1	1	0	3	3	3	2	3	3	0	1	0	0	0	0	1	3.5	0	0	0	0	2	4	0
192	4f28	10	7	2	2	4	0	0	1	0	2	2	1	0	0	1	2	4	0	0	0	0	2	6	0	0	1	0	3	3	2	1	3	2.5	0	1	0	0	0	0	0	3	0	0	0	0	2	5	0
193	2qh7_d67g	10	7	2	2	4	0	0	1	0	2	2	2	0	0	1	3	4	0	0	0	0	2	5	0	1	1	0	3	3	3	2	3	3	0	1	0	0	0	0	1	3.5	0	0	0	0	2	5	0
194	4f2c	-20	7	2	2	6	0	0	1	0	2	2.5	1	0	0	1	2	4.5	0	0	0	0	2	5	0	0	1	0	3	3	2	1	3	3	0	1	0	0	0	0	0	3.5	0	0	0	0	2	3	0
195	4ezf	40	7	2	2	5	0	0	1	0	2	2.5	1	0	0	1	2	4.5	0	0	0	0	2	6.5	0	0	1	0	3	3	2	1	3	2	0	1	0	0	0	0	0	3.5	0	0	0	0	2	4	0
196	3fnv	0	7.5	2	3	3	0	0	0	0	2	2	0.5	0	0	1	3	7	0	0	0	0	2	4	0	0	1	0	3	3	2	1	3	2	0	1	0	0	0	0	0	5	0	0	0	0	2	3	0
197	3fnv	24	7	2	3	3	0	0	0	0	2	2	0.5	0	0	1	3	7	0	0	0	0	2	4	0	0	1	0	3	3	2	1	3	2	0	1	0	0	0	0	0	5	0	0	0	0	2	3	0
198	4ooa	-280	7	6	3	3	0	0	0	0	2	2	1	0	0	1	3	7	0	0	0	0	2	3.33	0	0	1	0	4	4	2	2	4	4	0	1	0	0	0	0	0	4.33	0	0	0	0	2	3	0
199	3s2q	-30	7	2	0	1	0	0	0	0	2	3	1	0	0	1	2	6	0	0	0	0	2	4	0	0	1	0	3	3	2	1	3	2.5	0	1	0	0	0	0	0	3	0	0	0	0	3	6	0
200	3s2r	-330	7	2	0	1.5	0	0	0	0	2	4	1	0	0	1	2	6	0	0	0	0	2	4	0	0	1	0	4	4	2.5	2	4	4	0	1.5	0	0	0	0	0	3.5	0	0	0	0	3	6.5	0
201	2nuk	280	7.2	1	1	11	0	0	0	0	0	8	0	0	0	0	0	5	0	0	0	0	0	9	0	0	0	0	4	4	4	1	3	4	0	5	0	0	0	0	1	8	0	0	0	0	4	17	0
202	2nuk	308	3	1	1	11	0	0	0	0	0	8	0	0	0	0	0	5	0	0	0	0	0	9	0	0	0	0	4	4	4	1	3	4	0	5	0	0	0	0	1	8	0	0	0	0	4	17	0
203	2nuk	-134	14	1	1	11	0	0	0	0	0	8	0	0	0	0	0	5	0	0	0	0	0	9	0	0	0	0	4	4	4	1	3	4	0	5	0	0	0	0	1	8	0	0	0	0	4	17	0
204	2nuk	300	7	1	1	11	0	0	0	0	0	8	0	0	0	0	0	5	0	0	0	0	0	9	0	0	0	0	4	4	4	1	3	4	0	5	0	0	0	0	1	8	0	0	0	0	4	17	0
205	2nuk	315	3	1	1	11	0	0	0	0	0	8	0	0	0	0	0	5	0	0	0	0	0	9	0	0	0	0	4	4	4	1	3	4	0	5	0	0	0	0	1	8	0	0	0	0	4	17	0
206	2qjp	190	9.5	4	1	20	0	0	0	0	0	10	0	0	0	0	0	7	0	0	0	0	0	11	0	0	0	0	4	4	2	1	2	4	0	7	0	0	0	0	1	8	0	0	0	0	4	21	0
207	2qjp	300	7	4	1	20	0	0	0	0	0	10	0	0	0	0	0	7	0	0	0	0	0	11	0	0	0	0	4	4	2	1	2	4	0	7	0	0	0	0	1	8	0	0	0	0	4	21	0
208	2qjp_y156f	256	7	2	1	20	0	0	0	0	0.5	10	0	0	0	0	0	7	0	0	0	0	0	11	0	0	0	0	4	4	4	1	3	4	0	7	0	0	0	0	1	8	0	0	0	0	4	21	0
209	2qjp_y156f	56	10	2	1	20	0	0	0	0	0.5	10	0	0	0	0	0	7	0	0	0	0	0	11	0	0	0	0	4	4	4	1	3	4	0	7	0	0	0	0	1	8	0	0	0	0	4	21	0
210	2qjp_y156w	198	7.5	2	1	20	0	0	0	0	0.5	10	0	0	0	0	0	7	0	0	0	0	0	11	0	0	0	0	4	4	4	1	3	4	0	7	0	0	0	0	1	8	0	0	0	0	4	21	0
211	2qjp_y156w	90	10	2	1	20	0	0	0	0	0.5	10	0	0	0	0	0	7	0	0	0	0	0	11	0	0	0	0	4	4	4	1	3	4	0	7	0	0	0	0	1	8	0	0	0	0	4	21	0
212	2qjp_y156h	320	7	2	1	20	0	0	0	0	0.5	10	0	0	0	0	0	7	0	0	0	0	0	11	0	0	0	0	4	4	4	1	3	4	0	7	0	0	0	0	1	8	0	0	0	0	4	21	0
213	2qjp_y156h	150	10	2	1	20	0	0	0	0	0.5	10	0	0	0	0	0	7	0	0	0	0	0	11	0	0	0	0	4	4	4	1	3	4	0	7	0	0	0	0	1	8	0	0	0	0	4	21	0
214	2qjp_y156l	250	7	2	1	20	0	0	0	0	0.5	10	0	0	0	0	0	7	0	0	0	0	0	11	0	0	0	0	4	4	4	1	3	4	0	7	0	0	0	0	1	8	0	0	0	0	4	21	0
215	2qjp_y156l	120	10	2	1	20	0	0	0	0	0.5	10	0	0	0	0	0	7	0	0	0	0	0	11	0	0	0	0	4	4	4	1	3	4	0	7	0	0	0	0	1	8	0	0	0	0	4	21	0
216	2qjp_s154t	283	3	2	1	20	0	0	0	0	0.5	10	0	0	0	0	0	7	0	0	0	0	0	11	0	0	0	0	4	4	4	1	3	4	0	7	0	0	0	0	1	8	0	0	0	0	4	21	0
217	2qjp_s154t	-180	14	2	1	20	0	0	0	0	0.5	10	0	0	0	0	0	7	0	0	0	0	0	11	0	0	0	0	4	4	4	1	3	4	0	7	0	0	0	0	1	8	0	0	0	0	4	21	0
218	2qjp_s154c	319	3	2	1	20	0	0	0	0	0	10	0	0	0	0	0	7	0	0	0	0	0	11	0	0	0	0	5	5	5	1	4	4	0	7	0	0	0	0	1	8	0	0	0	0	4	21	0
219	2qjp_s154c	-107	14	2	1	20	0	0	0	0	0	10	0	0	0	0	0	7	0	0	0	0	0	11	0	0	0	0	5	5	5	1	4	4	0	7	0	0	0	0	1	8	0	0	0	0	4	21	0
220	2qjp_s154a	170	7.4	2	2	21	1	0	1	0	0	10	0	0	0	0	0	7	0	0	0	0	0	11	0	0	0	0	4	4	4	1	3	4	0	7	0	0	0	0	1	8	0	0	0	0	4	21	0
221	2qjp_s154a	-310	14	2	2	21	1	0	1	0	0	10	0	0	0	0	0	7	0	0	0	0	0	11	0	0	0	0	4	4	4	1	3	4	0	7	0	0	0	0	1	8	0	0	0	0	4	21	0
222	1nyk	161	7	2	3	18	0	0	0	0	1	5	0	0	0	0	0	1	0	0	0	0	0	7	0	0	0	0	4	4	2	0	2	4	1	6	0	0	0	0	0	14	0	0	0	0	5	16	0
223	1nyk	-275	14	2	3	18	0	0	0	0	1	5	0	0	0	0	0	1	0	0	0	0	0	7	0	0	0	0	4	4	2	0	2	4	1	6	0	0	0	0	0	14	0	0	0	0	5	16	0
224	1nyk	175	5	2	3	18	0	0	0	0	1	5	0	0	0	0	0	1	0	0	0	0	0	7	0	0	0	0	4	4	2	0	2	4	1	6	0	0	0	0	0	14	0	0	0	0	5	16	0
225	1nyk	140	8	2	3	18	0	0	0	0	1	5	0	0	0	0	0	1	0	0	0	0	0	7	0	0	0	0	4	4	2	0	2	4	1	6	0	0	0	0	0	14	0	0	0	0	5	16	0
226	1nyk	-97	11	2	3	18	0	0	0	0	1	5	0	0	0	0	0	1	0	0	0	0	0	7	0	0	0	0	4	4	2	0	2	4	1	6	0	0	0	0	0	14	0	0	0	0	5	16	0
227	1nyk	-275	14	2	3	18	0	0	0	0	1	5	0	0	0	0	0	1	0	0	0	0	0	7	0	0	0	0	4	4	2	0	2	4	1	6	0	0	0	0	0	14	0	0	0	0	5	16	0
228	1nyk	140	7	2	3	18	0	0	0	0	1	5	0	0	0	0	0	1	0	0	0	0	0	7	0	0	0	0	4	4	2	0	2	4	1	6	0	0	0	0	0	14	0	0	0	0	5	16	0
229	1nyk	110	8.3	2	3	18	0	0	0	0	1	5	0	0	0	0	0	1	0	0	0	0	0	7	0	0	0	0	4	4	2	0	2	4	1	6	0	0	0	0	0	14	0	0	0	0	5	16	0
230	1rie	311	4	1	1	8	0	0	0	0	1	7	0	0	0	0	0	3	0	0	0	0	0	8	0	0	0	0	4	4	2	1	2	4	0	3	0	0	0	0	0	9	0	0	0	0	4	11	0
231	1rie	-152	14	1	1	8	0	0	0	0	1	7	0	0	0	0	0	3	0	0	0	0	0	8	0	0	0	0	4	4	2	1	2	4	0	3	0	0	0	0	0	9	0	0	0	0	4	11	0
232	1rie_s163a	164	4.5	1	2	9	1	0	1	0	2	7	0	0	0	0	0	3	0	0	0	0	0	8	0	0	0	0	4	4	4	1	3	4	0	3	0	0	0	0	0	9	0	0	0	0	4	11	0
233	1rie_s163a	-297	14	1	2	9	1	0	1	0	2	7	0	0	0	0	0	3	0	0	0	0	0	8	0	0	0	0	4	4	4	1	3	4	0	3	0	0	0	0	0	9	0	0	0	0	4	11	0
234	1rie_y165f	252	3.7	1	1	8	0	0	0	0	1	7	0	0	0	0	0	3	0	0	0	0	0	8	0	0	0	0	4	4	4	1	3	4	0	3	0	0	0	0	0	9	0	0	0	0	4	11	0
235	1rie_y165f	-225	14	1	1	8	0	0	0	0	1	7	0	0	0	0	0	3	0	0	0	0	0	8	0	0	0	0	4	4	4	1	3	4	0	3	0	0	0	0	0	9	0	0	0	0	4	11	0
236	1rie_y165w	214	4.7	1	1	8	0	0	0	0	1	7	0	0	0	0	0	3	0	0	0	0	0	8	0	0	0	0	4	4	4	1	3	4	0	3	0	0	0	0	0	9	0	0	0	0	4	11	0
237	1rie_c144a-c160a	257	4.4	1	3	10	2	1	1	2	1	7	0	0	0	0	0	3	0	0	0	0	0	8	0	0	0	0	2	2	2	0	2	2	0	3	0	0	0	0	0	9	0	0	0	0	4	11	0
238	1rie_c144a-c160l	235	4.7	1	2	9	1	0	0	1	1	7	0	0	0	0	0	3	0	0	0	0	0	8	0	0	0	0	2	2	2	0	2	2	0	3	0	0	0	0	0	9	0	0	0	0	4	11	0
239	1rie_c144v-c160l	172	5.4	1	1	8	0	0	0	0	1	7	0	0	0	0	0	3	0	0	0	0	0	8	0	0	0	0	2	2	2	0	2	2	0	3	0	0	0	0	0	9	0	0	0	0	4	11	1
240	1rie_c144w-c160l	246	4.7	1	1	8	0	0	0	0	1	7	0	0	0	0	0	3	0	0	0	0	0	8	0	0	0	0	2	2	2	0	2	2	0	3	0	0	0	0	0	9	0	0	0	0	4	11	0
241	1rie_c160a	246	4.2	1	2	9	1	1	1	1	2	7	0	0	0	0	0	3	0	0	0	0	0	8	0	0	0	0	3	3	3	0	2	3	0	3	0	0	0	0	0	9	0	0	0	0	4	11	0
242	1rie_c160s	235	4.5	1	2	9	0	1	0	1	1	7	0	0	0	0	0	3	0	0	0	0	0	8	0	0	0	0	4	4	4	1	3	4	0	3	0	0	0	0	0	9	0	0	0	0	4	11	0
243	1rie_l142a	287	3.7	1	2	9	0	1	0	1	1	7	0	0	0	0	0	3	0	0	0	0	0	8	0	0	0	0	4	4	4	1	3	4	0	3	0	0	0	0	0	9	0	0	0	0	4	11	0
244	1rie_l142a	-148	14	1	2	9	0	1	0	1	1	7	0	0	0	0	0	3	0	0	0	0	0	8	0	0	0	0	4	4	4	1	3	4	0	3	0	0	0	0	0	9	0	0	0	0	4	11	0
245	1rie_l142d	184	4.4	1	1	8	0	0	0	0	1	7	0	0	0	0	0	3	0	0	0	0	1	9	0	1	0	1	4	4	4	1	3	4	0	3	0	0	0	0	0	9	0	0	0	0	4	11	0
246	1rie_l142k	326	3.7	1	1	8	0	0	0	0	2	7	0	0	0	0	0	3	0	0	0	0	0	8	0	0	0	0	4	4	4	1	3	4	0	3	0	0	0	0	0	9	0	0	0	0	4	11	0
247	1rie_l142a	-149	14	1	2	9	0	1	0	1	1	7	0	0	0	0	0	3	0	0	0	0	0	8	0	0	0	0	4	4	4	1	3	4	0	3	0	0	0	0	0	9	0	0	0	0	4	11	0
248	1fqt	-152	7	2	0	6	0	0	0	0	1	6	0	0	0	0	0	2	0	0	0	0	2	10	0	0	0	0	3	5	2	0	2	2	1	1	0	0	0	0	2	9	0	0	0	0	3	11	0
249	1jm1	375	7.5	1	1	15	0	0	0	0	1	4	0	0	0	0	0	9	0	0	0	0	1	12	0	0	0	0	4	7	4	1	3	4	1	13	0	0	0	0	0	3	0	0	0	0	4	21	0
250	1jm1	325	7.4	1	1	15	0	0	0	0	1	4	0	0	0	0	0	9	0	0	0	0	1	12	0	0	0	0	4	7	4	1	3	4	1	13	0	0	0	0	0	3	0	0	0	0	4	21	0
251	1kb9	265	7.4	1	1	17	0	0	0	0	0	7	0	0	0	0	0	7	0	0	0	0	0	14	0	0	0	0	4	4	2	0	2	4	0	4	0	0	0	0	0	8	0	0	0	0	4	17	0
252	1kb9	290	7	1	1	17	0	0	0	0	0	7	0	0	0	0	0	7	0	0	0	0	0	14	0	0	0	0	4	4	2	0	2	4	0	4	0	0	0	0	0	8	0	0	0	0	4	17	0
253	1kb9	290	7.4	1	1	17	0	0	0	0	0	7	0	0	0	0	0	7	0	0	0	0	0	14	0	0	0	0	4	4	2	0	2	4	0	4	0	0	0	0	0	8	0	0	0	0	4	17	0
254	1kb9_c164y-c180l	150	7.4	1	1	17	0	0	0	0	0	7	0	0	0	0	0	7	0	0	0	0	0	14	0	0	0	0	2	2	2	0	2	2	0	4	0	0	0	0	0	8	0	0	0	0	4	17	0
255	1kb9_c164y-c180v	160	7.4	1	1	17	0	0	0	0	1	7	0	0	0	0	0	7	0	0	0	0	0	14	0	0	0	0	2	2	2	0	2	2	0	4	0	0	0	0	0	8	0	0	0	0	4	17	0
256	1kb9_s183t	260	7	1	1	17	0	0	0	0	1	7	0	0	0	0	0	7	0	0	0	0	0	14	0	0	0	0	4	4	4	1	3	4	0	4	0	0	0	0	0	8	0	0	0	0	4	17	0
257	1kb9_s183a	150	7	1	2	18	1	0	1	0	1	7	0	0	0	0	0	7	0	0	0	0	0	14	0	0	0	0	4	4	4	1	3	4	0	4	0	0	0	0	0	8	0	0	0	0	4	17	0
258	1kb9_y185f	220	7	1	1	17	0	0	0	0	0	7	0	0	0	0	0	7	0	0	0	0	0	14	0	0	0	0	4	4	4	1	3	4	0	4	0	0	0	0	0	8	0	0	0	0	4	17	0
259	1kb9_y185w	200	7	1	1	17	0	0	0	0	0	7	0	0	0	0	0	7	0	0	0	0	0	14	0	0	0	0	4	4	4	1	3	4	0	4	0	0	0	0	0	8	0	0	0	0	4	17	0
260	1kb9_y185f-s183a	110	7	1	2	18	1	0	2	0	0	7	0	0	0	0	0	7	0	0	0	0	0	14	0	0	0	0	4	4	4	1	3	4	0	4	0	0	0	0	0	8	0	0	0	0	4	17	0
261	1zrt	320	7.2	2	1	21	0	0	0	0	2	12	0	0	0	0	0	7	0	0	0	0	0	13	0	0	0	0	4	4	2	1	1.5	3.5	0	2	0	0	0	0	0	8	0	0	0	0	4	19	0
262	1zrt	290	7	2	1	21	0	0	0	0	2	12	0	0	0	0	0	7	0	0	0	0	0	13	0	0	0	0	4	4	2	1	1.5	3.5	0	2	0	0	0	0	0	8	0	0	0	0	4	19	0
263	1zrt_v44l	380	7	2	1	21	0	0	0	0	2	12	0	0	0	0	0	7	0	0	0	0	0	13	0	0	0	0	4	4	4	1	2	4	0	2	0	0	0	0	0	8	0	0	0	0	4	19	0.5
264	1zrt_v44f	390	7	2	1	21	0	0	0	0	2	12	0	0	0	0	0	7	0	0	0	0	0	13	0	0	0	0	4	4	4	1	2	4	0	2	0	0	0	0	0	8	0	0	0	0	4	19	0.5
265	1zrt_a46t	390	7	2	1	20	0	0	0	0	2	12	0	0	0	0	0	7	0	0	0	0	0	13	0	0	0	0	4	4	4	1	2	4	0	2	0	0	0	0	0	8	0	0	0	0	4	19	0.5
266	1zrt_t134r	260	7	2	1	21	0	0	0	0	3	13	0	0	0	0	0	7	0	0	0	0	0	13	0	0	0	0	4	4	4	1	2	4	0	2	0	0	0	0	0	8	0	0	0	0	4	19	1
267	1zrt_t134g	210	7	2	1	21	0	0	0	0	2	12	0	0	0	0	0	7	0	0	0	0	0	13	0	0	0	0	4	4	4	1	2	4	0	2	0	0	0	0	0	8	0	0	0	0	5	20	1
268	1zrt_t134h	230	7	2	1	21	0	0	0	0	2	12	0	0	0	0	0	7	0	0	0	0	0	13	0	0	0	0	4	4	4	1	2	4	0	2	0	0	0	0	0	8	0	0	0	0	4	19	1
269	1zrt_l136h	290	7	2	1	21	0	0	0	0	2	12	0	0	0	0	0	7	0	0	0	0	0	13	0	0	0	0	4	4	4	1	2	4	0	2	0	0	0	0	0	8	0	0	0	0	4	19	0.5
270	1zrt_l136d	240	7	2	1	21	0	0	0	0	2	12	0	0	0	0	0	7	0	0	0	0	1	14	1	1	0	1	4	4	4	1	2	4	0	2	0	0	0	0	0	8	0	0	0	0	4	19	0
271	1zrt_l136g	200	7	2	1	21	0	0	0	0	2	12	0	0	0	0	0	7	0	0	0	0	0	13	0	0	0	0	4	4	4	1	2	4	0	2	0	0	0	0	0	8	0	0	0	0	5	20	2
272	1zrt_l136a	270	7	2	2	22	0	1	0	1	2	12	0	0	0	0	0	7	0	0	0	0	0	13	0	0	0	0	4	4	4	1	2	4	0	2	0	0	0	0	0	8	0	0	0	0	4	19	1
273	1zrt_l136y	250	7	2	1	21	0	0	0	0	2	12	0	0	0	0	0	7	0	0	0	0	0	13	0	0	0	0	4	4	4	1	2	4	0	2	0	0	0	0	0	8	0	0	0	0	4	19	0
274	1zrt_l136h-v44l	250	7	2	1	21	0	0	0	0	2	12	0	0	0	0	0	7	0	0	0	0	0	13	0	0	0	0	4	4	4	1	2	4	0	2	0	0	0	0	0	8	0	0	0	0	4	19	0.5
275	1zrt_l136g-v44f	250	7	2	1	21	0	0	0	0	2	12	0	0	0	0	0	7	0	0	0	0	0	13	0	0	0	0	4	4	4	1	2	4	0	2	0	0	0	0	0	8	0	0	0	0	5	20	2
276	1zrt_l136h-a46t	250	7	2	1	20	0	0	0	0	2	12	0	0	0	0	0	7	0	0	0	0	0	13	0	0	0	0	4	4	4	1	2	4	0	2	0	0	0	0	0	8	0	0	0	0	4	19	0.5
277	1zrt_c155s	160	7	2	1	21	0	0	0	0	2	12	0	0	0	0	0	7	0	0	0	0	0	13	0	0	0	0	3	3	3	0	1	3	0	2	0	0	0	0	0	8	0	0	0	0	4	19	0
278	1zrt_h159a	320	7	2	2	22	0	0	0	0	3	12	0	0	0	0	0	7	0	0	0	0	0	13	0	0	0	0	4	4	4	1	2	4	0	2	0	0	0	0	0	8	0	0	0	0	4	19	0.5
279	1zrt_h159s	290	7	2	1	21	0	0	0	0	3	12	0	0	0	0	0	7	0	0	0	0	0	13	0	0	0	0	4	4	4	1	2	4	0	2	0	0	0	0	0	8	0	0	0	0	4	19	0.5
280	2yiu	360	6	2	1	19	0	0	0	0	1	9	0	0	0	0	0	6	0	0	0	0	0	14	0	0	0	0	4	4	0.5	2	4	2	1	8	0	0	0	0	0	8	0	0	0	0	4	20	0
281	2yiu	300	7	2	1	19	0	0	0	0	1	9	0	0	0	0	0	6	0	0	0	0	0	14	0	0	0	0	4	4	0.5	2	4	2	1	8	0	0	0	0	0	8	0	0	0	0	4	20	0
282	2yiu	280	7.3	2	1	19	0	0	0	0	1	9	0	0	0	0	0	6	0	0	0	0	0	14	0	0	0	0	4	4	0.5	2	4	2	1	8	0	0	0	0	0	8	0	0	0	0	4	20	0
283	2yiu	270	7.5	2	1	19	0	0	0	0	1	9	0	0	0	0	0	6	0	0	0	0	0	14	0	0	0	0	4	4	0.5	2	4	2	1	8	0	0	0	0	0	8	0	0	0	0	4	20	0
284	2yiu_s157a	260	6	2	2	20	0	1	0	1	2	9	0	0	0	0	0	6	0	0	0	0	0	14	0	0	0	0	4	4	1	4	4	3	1	8	0	0	0	0	0	8	0	0	0	0	4	20	0
285	2yiu_y159f	320	6	2	1	19	0	0	0	0	2	9	0	0	0	0	0	6	0	0	0	0	0	14	0	0	0	0	4	4	1	4	4	3	1	8	0	0	0	0	0	8	0	0	0	0	4	20	0
286	1rfs	350	6	1	2	14	0	0	0	0	1	4	0	0	0	0	0	6	0	0	0	0	0	9	0	0	0	0	4	5	3	0	2	4	1	3	0	0	0	0	0	5	0	0	0	0	3	11	0
287	1rfs	360	6	1	2	14	0	0	0	0	1	4	0	0	0	0	0	6	0	0	0	0	0	9	0	0	0	0	4	5	3	0	2	4	1	3	0	0	0	0	0	5	0	0	0	0	3	11	0
288	1rfs	320	7	1	2	14	0	0	0	0	1	4	0	0	0	0	0	6	0	0	0	0	0	9	0	0	0	0	4	5	3	0	2	4	1	3	0	0	0	0	0	5	0	0	0	0	3	11	0
289	1q90	380	5	1	2	15	0	0	0	0	1	3	0	0	0	0	0	4	0	0	0	0	0	7	0	0	0	0	4	5	1	2	2	3	1	3	0	0	0	0	0	7	0	0	0	0	3	12	0
290	1q90	330	7	1	2	15	0	0	0	0	1	3	0	0	0	0	0	4	0	0	0	0	0	7	0	0	0	0	4	5	1	2	2	3	1	3	0	0	0	0	0	7	0	0	0	0	3	12	0
291	1q90	270	9	1	2	15	0	0	0	0	1	3	0	0	0	0	0	4	0	0	0	0	0	7	0	0	0	0	4	5	1	2	2	3	1	3	0	0	0	0	0	7	0	0	0	0	3	12	0
292	4aay	220	8	4	1	11	0	0	0	0	0	4	0	0	0	0	1	8	0	0	0	0	0	10	0	0	0	0	2	2	0	2	2	2	3	5	0	0	0	0	0	8	0	0	0	0	3	16	0
293	4aay	150	9	4	1	11	0	0	0	0	0	4	0	0	0	0	1	8	0	0	0	0	0	10	0	0	0	0	2	2	0	2	2	2	3	5	0	0	0	0	0	8	0	0	0	0	3	16	0
294	1c09	31	7.6	3	1	1	0	0	0	0	0	0	0	0	0	0	0	3	0	0	0	0	2	8	0	0	0	0	4	4	0	0	0	0	1	1	0	0	0	0	1	4	0	0	0	0	3	6	0
295	1c09	-24	6	3	1	1	0	0	0	0	0	0	0	0	0	0	0	3	0	0	0	0	2	8	0	0	0	0	4	4	0	0	0	0	1	1	0	0	0	0	1	4	0	0	0	0	3	6	0
296	1t9o	0	6	3	0	0	0	0	0	0	0	0	0	0	0	0	0	3	0	0	0	0	2	8	0	0	0	0	4	4	0	0	0	0	1	1	0	0	0	0	1	4	0	0	0	0	4	7	0
297	1c09_v44i	-53	6	1	0	0	0	0	0	0	0	0	0	0	0	0	0	3	0	0	0	0	2	8	0	0	0	0	4	4	0	0	0	0	1	1	0	0	0	0	1	4	0	0	0	0	3	6	0
298	1t9q	-87	6	1	0	0	0	0	0	0	0	0	0	0	0	0	0	3	0	0	0	0	2	8	0	0	0	0	4	4	0	0	0	0	1	1	0	0	0	0	1	4	0	0	0	0	3	6	0
299	1bfy	-77	6	1	0	0	0	0	0	0	0	0	0	0	0	0	1	3	0	0	0	0	2	8	0	0	0	0	4	4	0	0	0	0	1	1	0	0	0	0	1	5	0	0	0	0	3	6	0
300	1t9o_v8g	39	6	1	0	0	0	0	0	0	0	0	0	0	0	0	0	3	0	0	0	0	2	8	0	0	0	0	4	4	0	0	0	0	1	1	0	0	0	0	1	4	0	0	0	0	5	8	0
301	1bfy_c6s	-170	8.9	1	0	0	0	0	0	0	0	0	0	0	0	0	1	3	0	0	0	0	2	8	0	0	0	0	3	3	0	0	0	0	1	1	0	0	0	0	1	5	0	0	0	0	3	6	0
302	1bfy_c39s	-190	8.9	1	0	0	0	0	0	0	0	0	0	0	0	0	1	3	0	0	0	0	2	8	0	0	0	0	3	3	0	0	0	0	1	1	0	0	0	0	1	5	0	0	0	0	3	6	0
303	1bfy_c9s	-284	8.9	1	0	0	0	0	0	0	0	0	0	0	0	0	1	3	0	0	0	0	2	8	0	0	0	0	3	3	0	0	0	0	1	1	0	0	0	0	1	5	0	0	0	0	3	6	0
304	1be7	-273	8.9	1	0	0	0	0	0	0	0	0	0	0	0	0	0	3	0	0	0	0	2	8	0	0	0	0	3	3	0	0	0	0	1	1	0	0	0	0	1	5	0	0	0	0	3	6	0
305	1b13	-104	8.9	1	1	1	0	0	0	0	0	0	0	0	0	0	0	3	0	0	0	0	2	8	0	0	0	0	4	4	0	0	0	0	1	1	0	0	0	0	1	5	0	0	0	0	2	5	0
306	1b13_g10v	-119	8.9	1	0	0	0	0	0	0	0	0	0	0	0	0	0	3	0	0	0	0	2	8	0	0	0	0	4	4	0	0	0	0	1	1	0	0	0	0	1	5	0	0	0	0	2	5	0
307	1b2j	-93	8.9	1	1	1	0	0	0	0	0	0	0	0	0	0	0	3	0	0	0	0	2	8	0	0	0	0	4	4	0	0	0	0	1	1	0	0	0	0	1	5	0	0	0	0	2	5	0
308	1b2j_a43v	-123	8.9	1	0	0	0	0	0	0	0	0	0	0	0	0	0	3	0	0	0	0	2	8	0	0	0	0	4	4	0	0	0	0	1	1	0	0	0	0	1	5	0	0	0	0	2	5	0
309	1b2o	-134	8.9	2	1	1	0	0	0	0	0	0	0	0	0	0	0	3	0	0	0	0	1.5	8	0	0	0	0	4	4	0	0	0	0	1	1	0	0	0	0	1	5	0	0	0	0	1	4	0
310	1c09_v44i_v8i	-13	8.9	1	0	0	0	0	0	0	0	0	0	0	0	0	0	3	0	0	0	0	2	8	0	0	0	0	4	4	0	0	0	0	1	1	0	0	0	0	1	4	0	0	0	0	3	6	0
311	1bfy_l41r	3	7.5	1	0	0	0	0	0	0	1	1	0	0	0	0	1	3	0	0	0	0	2	8	0	0	0	0	4	4	0	0	0	0	1	1	0	0	0	0	1	5	0	0	0	0	3	6	0
312	1bfy_l41d	-23	7.5	1	0	0	0	0	0	0	0	0	0	0	0	0	1	3	0	0	0	0	3	9	0	0	0	0	4	4	0	0	0	0	1	1	0	0	0	0	1	5	0	0	0	0	3	6	0
313	1bfy_t5r_t7r	-50	7.5	1	0	0	0	0	0	0	2	2	0	0	0	0	1	3	0	0	0	0	2	8	0	0	0	0	4	4	0	0	0	0	1	1	0	0	0	0	0	5	0	0	0	0	3	6	0
314	1bfy_y11f	-82	7	1	0	0	0	0	0	0	0	0	0	0	0	0	1	3	0	0	0	0	2	8	0	0	0	0	4	4	0	0	0	0	1	1	0	0	0	0	1	5	0	0	0	0	3	6	0
315	1bfy_y11d	-54	7	1	0	0	0	0	0	0	0	0	0	0	0	0	1	3	0	0	0	0	3	9	0	0	0	0	4	4	0	0	0	0	1	1	0	0	0	0	1	5	0	0	0	0	3	6	0
316	1bfy_y11c	-51	7	1	0	0	0	0	0	0	0	0	0	0	0	0	1	3	0	0	0	0	2	8	0	0	0	0	5	5	0	0	0	0	1	1	0	0	0	0	1	5	0	0	0	0	3	6	0
317	1bfy_g10e	-117	7	1	0	0	0	0	0	0	0	0	0	0	0	0	1	3	0	0	0	0	2	8	0	0	0	0	4	4	0	0	0	0	1	1	0	0	0	0	2	6	0	0	0	0	2	5	0
318	1bfy_y11h	-68	7	1	0	0	0	0	0	0	0	0	0	0	0	0	1	3	0	0	0	0	2	8	0	0	0	0	4	4	0	0	0	0	1	1	0	0	0	0	1	5	0	0	0	0	3	6	0
319	1bfy_y11s	-32	7	1	0	0	0	0	0	0	0	0	0	0	0	0	1	3	0	0	0	0	2	8	0	0	0	0	4	4	0	0	0	0	1	1	0	0	0	0	1	5	0	0	0	0	3	6	0
320	1bfy_y11n	-22	7	1	0	0	0	0	0	0	0	0	0	0	0	0	2	4	0	0	0	0	2	8	0	0	0	0	4	4	0	0	0	0	1	1	0	0	0	0	1	5	0	0	0	0	3	6	0
321	1brf	37	7.6	1	1	3	0	0	0	0	0	0	0	0	0	0	0	1	0	0	0	0	1	7	0	0	0	0	4	4	0	0	0	0	0	0	0	0	0	0	2	6	0	0	0	0	2	5	0
322	1brf_a44v	-58	7.6	1	0	2	0	0	0	0	0	0	0	0	0	0	1	1	0	0	0	0	1	7	0	0	0	0	4	4	0	0	0	0	0	0	0	0	0	0	2	6	0	0	0	0	2	5	0
323	1yk5	-18	7.5	4	1	2	0	0	0	0	1	2	0	0	0	0	0	1	0	0	0	0	0.5	7	0	0	0	0	4	4	0	0	0	0	0	0	0	0	0	0	2	6	0	0	0	0	2	5	0
324	1yk5_w4l-r5s	-36	7.5	1	1	2	0	0	0	0	0	1	0	0	0	0	1	1	0	0	0	0	1	7	0	0	0	0	4	4	0	0	0	0	0	0	0	0	0	0	2	6	0	0	0	0	2	5	0
325	6rxn_v8g	70	4	1	0	2	0	0	0	0	0	0	0	0	0	0	1	2	0	0	0	0	1	6	0	0	0	0	5	5	0	0	0	0	1	3	0	0	0	0	1	2	0	0	0	0	3	3	0
326	6rxn_v8a	16	4	1	1	3	0	0	0	0	0	0	0	0	0	0	1	2	0	0	0	0	1	6	0	0	0	0	5	5	0	0	0	0	1	3	0	0	0	0	1	2	0	0	0	0	2	2	0
327	6rxn_v8l	-9	4	1	0	2	0	0	0	0	0	0	0	0	0	0	1	2	0	0	0	0	1	6	0	0	0	0	5	5	0	0	0	0	1	3	0	0	0	0	1	2	0	0	0	0	2	2	0
328	6rxn_v8i	-1	4	1	0	2	0	0	0	0	0	0	0	0	0	0	1	2	0	0	0	0	1	6	0	0	0	0	5	5	0	0	0	0	1	3	0	0	0	0	1	2	0	0	0	0	2	2	0
329	6rxn_v8r	93	4	1	0	2	0	0	0	0	1	1	0	0	0	0	1	2	0	0	0	0	1	6	0	0	0	0	5	5	0	0	0	0	1	3	0	0	0	0	1	2	0	0	0	0	2	2	0
330	6rxn_v8h	90	4	1	0	2	0	0	0	0	0	0	0	0	0	0	1	2	0	0	0	0	1	6	0	0	0	0	5	5	0	0	0	0	1	3	0	0	0	0	1	2	0	0	0	0	2	2	0
331	6rxn_v8d	36	4	1	0	2	0	0	0	0	0	0	0	0	0	0	1	2	0	0	0	0	2	7	0	0	0	0	5	5	0	0	0	0	1	3	0	0	0	0	1	2	0	0	0	0	2	2	0
332	6rxn_v8e	-1	4	1	0	2	0	0	0	0	0	0	0	0	0	0	1	2	0	0	0	0	1	6	0	0	0	0	5	5	0	0	0	0	1	3	0	0	0	0	2	3	0	0	0	0	2	2	0
333	6rxn_v8n	100	4	1	0	2	0	0	0	0	0	0	0	0	0	0	2	3	0	0	0	0	1	6	0	0	0	0	5	5	0	0	0	0	1	3	0	0	0	0	1	2	0	0	0	0	2	2	0
334	6rxn_v8q	75	4	1	0	2	0	0	0	0	0	0	0	0	0	0	1	2	0	0	0	0	1	6	0	0	0	0	5	5	0	0	0	0	2	4	0	0	0	0	1	2	0	0	0	0	2	2	0
335	6rxn_v8s	63	4	1	0	2	0	0	0	0	0	0	0	0	0	0	1	2	0	0	0	0	1	6	0	0	0	0	5	5	0	0	0	0	1	3	0	0	0	0	1	2	0	0	0	0	2	2	0
336	6rxn_v34g	44	4	1	0	2	0	0	0	0	0	0	0	0	0	0	1	2	0	0	0	0	1	6	0	0	0	0	5	5	0	0	0	0	1	3	0	0	0	0	1	2	0	0	0	0	3	3	0
337	6rxn_v34a	-10	4	1	1	3	0	0	0	0	0	0	0	0	0	0	1	2	0	0	0	0	1	6	0	0	0	0	5	5	0	0	0	0	1	3	0	0	0	0	1	2	0	0	0	0	2	2	0
338	6rxn_v34r	81	4	1	0	2	0	0	0	0	1	1	0	0	0	0	1	2	0	0	0	0	1	6	0	0	0	0	5	5	0	0	0	0	1	3	0	0	0	0	1	2	0	0	0	0	2	2	0
339	6rxn_v34h	88	4	1	0	2	0	0	0	0	0	0	0	0	0	0	1	2	0	0	0	0	1	6	0	0	0	0	5	5	0	0	0	0	1	3	0	0	0	0	1	2	0	0	0	0	2	2	0
340	6rxn_v34d	25	4	1	0	2	0	0	0	0	0	0	0	0	0	0	1	2	0	0	0	0	2	7	0	0	0	0	5	5	0	0	0	0	1	3	0	0	0	0	1	2	0	0	0	0	2	2	0
341	6rxn_v34e	1	4	1	0	2	0	0	0	0	0	0	0	0	0	0	1	2	0	0	0	0	1	6	0	0	0	0	5	5	0	0	0	0	1	3	0	0	0	0	2	3	0	0	0	0	2	2	0
342	6rxn_v34n	53	4	1	0	2	0	0	0	0	0	0	0	0	0	0	2	3	0	0	0	0	1	6	0	0	0	0	5	5	0	0	0	0	1	3	0	0	0	0	1	2	0	0	0	0	2	2	0
343	6rxn_v34q	76	4	1	0	2	0	0	0	0	0	0	0	0	0	0	1	2	0	0	0	0	1	6	0	0	0	0	5	5	0	0	0	0	2	4	0	0	0	0	1	2	0	0	0	0	2	2	0
344	6rxn_v37g	73	4	1	0	2	0	0	0	0	0	0	0	0	0	0	1	2	0	0	0	0	1	6	0	0	0	0	5	5	0	0	0	0	1	3	0	0	0	0	1	2	0	0	0	0	3	3	0
345	6rxn_v37a	39	4	1	1	3	0	0	0	0	0	0	0	0	0	0	1	2	0	0	0	0	1	6	0	0	0	0	5	5	0	0	0	0	1	3	0	0	0	0	1	2	0	0	0	0	2	2	0
346	6rxn_v37l	-7	4	1	0	2	0	0	0	0	0	0	0	0	0	0	1	2	0	0	0	0	1	6	0	0	0	0	5	5	0	0	0	0	1	3	0	0	0	0	1	2	0	0	0	0	2	2	0
347	6rxn_v37r	58	4	1	0	2	0	0	0	0	1	1	0	0	0	0	1	2	0	0	0	0	1	6	0	0	0	0	5	5	0	0	0	0	1	3	0	0	0	0	1	2	0	0	0	0	2	2	0
348	6rxn_v37h	95	4	1	0	2	0	0	0	0	0	0	0	0	0	0	1	2	0	0	0	0	1	6	0	0	0	0	5	5	0	0	0	0	1	3	0	0	0	0	1	2	0	0	0	0	2	2	0
349	6rxn_v37d	67	4	1	0	2	0	0	0	0	0	0	0	0	0	0	1	2	0	0	0	0	2	7	0	0	0	0	5	5	0	0	0	0	1	3	0	0	0	0	1	2	0	0	0	0	2	2	0
350	6rxn_v37e	44	4	1	0	2	0	0	0	0	0	0	0	0	0	0	1	2	0	0	0	0	1	6	0	0	0	0	5	5	0	0	0	0	1	3	0	0	0	0	2	3	0	0	0	0	2	2	0
351	6rxn_v37n	167	4	1	0	2	0	0	0	0	0	0	0	0	0	0	2	3	0	0	0	0	1	6	0	0	0	0	5	5	0	0	0	0	1	3	0	0	0	0	1	2	0	0	0	0	2	2	0
352	6rxn_v37q	65	4	1	0	2	0	0	0	0	0	0	0	0	0	0	1	2	0	0	0	0	1	6	0	0	0	0	5	5	0	0	0	0	2	4	0	0	0	0	1	2	0	0	0	0	2	2	0
353	6rxn_v37s	117	4	1	0	2	0	0	0	0	0	0	0	0	0	0	1	2	0	0	0	0	1	6	0	0	0	0	5	5	0	0	0	0	1	3	0	0	0	0	1	2	0	0	0	0	2	2	0
354	6rxn	-3	4	1	0	2	0	0	0	0	0	0	0	0	0	0	1	2	0	0	0	0	1	6	0	0	0	0	5	5	0	0	0	0	1	3	0	0	0	0	1	2	0	0	0	0	2	2	0
355	1r30	-500	8	2	3	25	0	0	0	0	2	19	1	2	2	1	3	12	0	0	0	1	1	16	0	0	0	0	3	8	1	2	3	2	1	20	0	0	0	0	2	22	0	0	0	0	3	20	0
356	1r30_r260h	-500	8	2	3	25	0	0	0	0	1	18	0	1	1	0	3	12	0	0	0	1	1	16	0	0	0	0	3	8	1	2	3	2	1	20	0	0	0	0	2	22	0	0	0	0	3	20	0
357	1r30_r260c	-500	8	2	3	25	0	0	0	0	1	18	0	1	1	0	3	12	0	0	0	1	1	16	0	0	0	0	4	9	1	2	3	2	1	20	0	0	0	0	2	22	0	0	0	0	3	20	0
358	1r30_r260a	-500	8	2	4	26	0	0	0	0	1	18	0	1	1	0	3	12	0	0	0	1	1	16	0	0	0	0	3	8	1	2	3	2	1	20	0	0	0	0	2	22	0	0	0	0	3	20	0
359	1r30_r260m	-460	8	2	3	25	0	0	0	0	1	18	0	1	1	0	3	12	0	0	0	1	1	16	0	0	0	0	3	8	1	2	3	2	1	20	0	0	0	0	2	22	0	0	0	0	3	20	0
360	5jca	80	8	1	2	19	0	1	1	0	3	15	0	0	0	0	1	5	0	0	0	0	2	16	0	1	1	1	3	3	2	1	3	3	0	4	0	0	0	0	0	21	0	0	0	0	5	28	2
361	1nek	-15	7	1	1	14	0	0	0	0	3	17	0	1	1	0	0	12	0	0	0	0	2	18	1	1	1	0	5	11	1	2	3	3	0	9	0	0	0	0	1	11	0	0	0	0	4	16	1
362	1nek_h45a	-15	7	1	1	14	0	0	0	0	3	17	0	1	1	0	0	12	0	0	0	0	2	18	1	1	1	0	5	11	1	2	3	3	0	9	0	0	0	0	1	11	0	0	0	0	4	16	1
363	1nek_r286a	-18	7	1	1	14	0	0	0	0	3	17	1	1	2	0	0	12	0	0	0	0	2	18	1	1	1	0	5	11	1	2	3	3	0	9	0	0	0	0	1	11	0	1	0	0	4	16	1
364	1nek_r286k	-15	7	1	1	14	0	0	0	0	3	17	1	1	2	0	0	12	0	0	0	0	2	18	1	1	1	0	5	11	1	2	3	3	0	9	0	0	0	0	1	11	0	1	0	0	4	16	1
365	1nek_r286y	45	7	1	1	14	0	0	0	0	3	17	1	1	2	0	0	12	0	0	0	0	2	18	1	1	1	0	5	11	1	2	3	3	0	9	0	0	0	0	1	11	0	1	0	0	4	16	1
366	1nek_h242a	-10	7	1	1	14	0	0	0	0	3	17	1	1	2	0	0	12	0	0	0	0	2	18	1	1	1	0	5	11	1	2	3	3	0	9	0	0	0	0	1	11	0	1	0	0	4	16	1
367	1nek_h242y	40	7	1	1	14	0	0	0	0	3	17	1	1	2	0	0	12	0	0	0	0	2	18	1	1	1	0	5	11	1	2	3	3	0	9	0	0	0	0	1	11	0	1	0	0	4	16	1
368	1nek_i150e	-33	7	1	1	14	0	0	0	0	3	17	1	1	2	0	0	12	0	0	0	0	2	18	1	1	1	1	5	11	1	2	3	3	0	9	0	0	0	0	2	12	0	1	0	0	4	16	1
369	1nek_i150h	-30	7	1	2	14	0	0	0	0	3	17	1	1	2	0	0	12	0	0	0	0	2	18	1	1	1	1	5	11	1	2	3	3	0	9	0	0	0	0	1	11	0	1	0	0	4	16	1
370	1nek_l220s	-18	7	1	1	14	0	0	0	0	3	17	1	1	2	0	0	12	0	0	0	0	2	18	1	1	1	0	5	11	1	2	3	3	0	9	0	0	0	0	1	11	0	1	0	0	4	16	1
[truncated: 717 more columns]

## Sheet: A_results
	name_model_radius	estimator	bar_radius	CofAtom_radius	MAE_train	sd_train	MAE_test	sd_test	mean_error_kfold	sd_error_kfold	RMSE	sd_RMSE	R2	sd_R2	Pearson	sd_Pearson	Spearman	sd_Spearman	Mae_test_list	Error_Kfold_list	RMSE_list	R2_test_list	Pearson_test_list	Spearman_test_list	Best_params	selected_features	n_features
0	LR_8_3	LR	8	3	44.364	1.68876	57.4242	7.50609	103.085	7.73092	86.2919	23.9858	0.862909	0.0879793	0.93208	0.0416132	0.91352	0.0344472	[53.19806861066769, 52.49242416806287, 55.65628605890899, 76.868644191678, 52.22516578985012, 55.54063171855609, 63.5129459006717, 74.44593468410699, 58.44211640148069, 49.02431914540159, 57.273492725242434, 55.71631039981562, 48.90508010004793, 53.55355571965935, 74.45817502554324, 63.600553164016986, 62.03268424888657, 55.436756192202736, 62.56617365681514, 50.01183235500673, 50.191748504715775…	[99.46154472898445, 98.97352953384082, 100.41719566278084, 106.35051753067428, 100.73488367732399, 113.24358633541067, 100.63816147153193, 125.20647340288556, 90.88904764676064, 97.14467159680638, 103.64664968770853, 100.88828022111173, 94.59639560657817, 93.35191135074015, 100.37612250251178, 106.97222107605678, 101.64313070311897, 108.40078444885589, 97.42299620298408, 102.33834846066648, 91.53…	[80.87409012672624, 71.49049615106125, 70.48823121783278, 153.0865871876148, 100.2840792581888, 69.99373570627259, 96.64258118889484, 142.6628671265456, 80.8634556296738, 64.20469666859735, 74.88074385246352, 70.94302635034852, 65.30708311598626, 72.1303991232266, 136.29067987011723, 83.02210940723297, 112.03852667178217, 76.56527326805427, 90.25918820438031, 67.8025411205413, 69.41630155874549, …	[0.8695525840648812, 0.9159159686554141, 0.9234037058142464, 0.5945692137580889, 0.833724049004665, 0.9138150419182587, 0.8475674722224324, 0.5964250023039062, 0.8935387709812619, 0.9375095174619081, 0.8990129058528998, 0.9208882112455021, 0.919473666298366, 0.9186541184713208, 0.6793803965739003, 0.8711483034931103, 0.7785317107456824, 0.906777587771175, 0.8850900485205196, 0.9125512640845072, 0…	[0.9389638935593746, 0.9572267197340677, 0.9613572075227108, 0.8132725743460989, 0.9182217598994089, 0.9564507744620521, 0.9214218228085868, 0.8189410646068731, 0.9465493869053363, 0.9690931813547952, 0.9494145009325737, 0.9604129735470138, 0.9595763468874327, 0.9587168030601104, 0.8380355023959039, 0.9342122256464213, 0.8842192815522651, 0.953555163242225, 0.9424856014405, 0.9555058659459414, 0.…	[0.859326006870972, 0.9496811525469702, 0.9386359942312538, 0.8828296808797711, 0.9068981929293942, 0.9521529954645057, 0.9178080374129148, 0.8301087638439607, 0.9160005854658133, 0.9472008220369683, 0.9056307379408937, 0.9416932343618568, 0.9380360729133339, 0.9367138389817015, 0.8211749331736781, 0.9030982274522803, 0.8574086441443297, 0.9365320592597978, 0.9225111729043393, 0.954966397672641, …	{'regressor__feature_selection__estimator__alpha': 10, 'regressor__feature_selection__estimator__l1_ratio': 1}	['pH', 'Bar.CYS', 'Protein.GLU', 'Bar.GLY', 'Bar.HIS', 'CofAtom.FE1.HIS', 'CofAtom.FE2.HIS', 'CofAtom.S1.HIS', 'Bar.LEU', 'Bar.PHE', 'CofAtom.FE2.SER', 'CofAtom.S1.SER', 'Bar.THR', 'Protein.TRP', 'Protein.F3S', 'FE1.Nitrogen_around', 'FE1.Carbon_around', 'FE2.Nitrogen_around', 'S1.Sulfur_around', 'Bar.ResPolari', 'Protein.FormalCharge', 'CofAtom.FE1.FormalCharge', 'FE1_nearest.Vol / log(solub)', …	34
1	XGB_8_3	XGB	8	3	11.2577	5.46947	41.0649	4.02077	105.983	8.48189	60.5083	7.85405	0.936256	0.0181814	0.96843	0.00922795	0.949224	0.0184436	[37.07146898269653, 41.34192189010414, 43.5154422779341, 47.00995608278223, 34.779116090890525, 39.193860295613604, 38.594802057420885, 43.84835689454465, 42.31520422084911, 40.141441064911916, 33.48108154296875, 46.075382284215976, 38.32129194688152, 41.08125605132129, 45.15568271843163, 49.39468845367432, 41.09157725906855, 33.10010670971226, 47.590057875659014, 43.97645171590754, 35.9990852737…	[105.45236316649591, 93.747074706514, 90.19203697700958, 117.66694510419488, 102.24687061444514, 96.0375461852079, 108.01209343543835, 113.44087813609065, 107.59551751169109, 99.45779683738104, 108.97874328688712, 97.28695000124517, 99.60035437934144, 94.36358677481527, 113.00935423409199, 122.73280363759076, 99.74287618475445, 102.66396821151345, 98.77077346017805, 99.282905245851, 97.9301931871…	[61.864778072939814, 61.61336415378241, 56.135977112426744, 74.88630531376519, 49.356403173566214, 52.95550439541003, 62.22035175927177, 71.02604231845758, 67.25787055520281, 58.05469757791079, 45.474930681131305, 64.03145825120275, 51.79655310886306, 60.54687775213832, 73.05493022308347, 62.479908078706714, 60.26126253909539, 50.61529026743615, 75.54330835573947, 68.29861907803439, 48.9092370232…	[0.92366853744997, 0.9375450668362738, 0.9514200452723094, 0.9029831321584275, 0.9597234313553105, 0.9506672476456336, 0.9368162302199997, 0.8999683139986976, 0.9263499394233053, 0.9489077515627856, 0.9627548551770032, 0.9355521301898279, 0.949345378741419, 0.942683138135655, 0.9078793874246904, 0.9270234416762168, 0.9359302210796486, 0.9592600842701121, 0.9195053908542241, 0.911266943769585, 0.9…	[0.9627783729305959, 0.9685544960728292, 0.9755046303799744, 0.9521153808764515, 0.9798447924645475, 0.9754637470977197, 0.9685995693143052, 0.9489526973568905, 0.9631883576380992, 0.9742273602371594, 0.9812030985754748, 0.967333604887821, 0.9751442813370647, 0.9714613989690266, 0.9544858158005515, 0.9642217159925797, 0.9687819995402838, 0.9816924195606564, 0.9628758614788685, 0.9547136019089957,…	[0.9116131357418237, 0.9617556020997783, 0.9608185884985603, 0.9148013200262898, 0.97214304323566, 0.9676447073950056, 0.9642235760815608, 0.908789948726087, 0.9386951714569586, 0.9653829214870282, 0.9626466249104568, 0.9446864282011824, 0.9682632780729914, 0.9574008053905156, 0.9223595568060777, 0.928831618671863, 0.9650598197508615, 0.9724514489543412, 0.9473403671952549, 0.9382292241925606, 0.…	{'regressor__regressor__learning_rate': 0.4, 'regressor__regressor__max_depth': 3, 'regressor__regressor__min_child_weight': 5, 'regressor__regressor__n_estimators': 100}	[]	0
2	LR_8_4	LR	8	4	47.163	1.41012	58.7318	8.7028	112.63	9.80886	87.3857	31.705	0.849121	0.172359	0.930198	0.0623882	0.918349	0.0279497	[53.549186396248956, 54.996347549627394, 60.835057459215456, 81.88182015492079, 54.25049525494344, 52.72362717327662, 63.62818995387144, 85.49693935436154, 62.40347924263029, 56.202543234764946, 60.473273865422414, 59.57170143321653, 47.65070861903764, 51.75944603843052, 69.9735278014979, 63.322834723945746, 53.483547982934994, 52.01571678645317, 62.47267878449183, 56.77181935546912, 55.979110354…	[115.13007821774997, 103.89236100128355, 104.17543594477573, 128.08427910351304, 116.42055231637767, 115.45143126192666, 106.62253961066406, 143.2349762899286, 105.3591861614149, 115.75736507328827, 106.29673325096341, 108.30826729037263, 126.11575837020078, 102.53194072558271, 110.62325931452736, 106.4133363798209, 112.05062880007704, 110.3725611450997, 109.717759367252, 115.3807172355254, 107.8…	[79.25256827013166, 76.52367329673392, 79.02115131197525, 181.502087767764, 80.2601503198312, 71.73239431007278, 97.6993509912256, 217.05212963614582, 85.21231296756639, 71.44505064749518, 79.80714347324032, 79.76860961418545, 62.34049041859582, 73.63105071182274, 103.44828938324144, 85.53314593837948, 77.50643927738723, 72.57804228080315, 87.64561387219939, 83.89837053343469, 78.27485993918702, …	[0.8747310737165511, 0.9036595831753941, 0.9037365907150922, 0.4300907696000381, 0.8934961284816193, 0.909480159014688, 0.8442155994879778, 0.06582022653179775, 0.8817798271898509, 0.9226207389425642, 0.8852879321175984, 0.899980235730778, 0.9266233666370746, 0.915234155128941, 0.8152840559661851, 0.8632360909959329, 0.8940130624621658, 0.9162341188044667, 0.8916484397801047, 0.8661036782586211, …	[0.941970980448688, 0.9508890436730606, 0.9507880997147089, 0.7641495019698743, 0.9471093487640958, 0.9546029731039449, 0.9195472910290623, 0.6742170605641222, 0.9402293313991781, 0.9611224921980217, 0.9411473071533476, 0.950123485588612, 0.9628604751101892, 0.9570942942359165, 0.9059076106053545, 0.9296329685362039, 0.9460879530284227, 0.9584395398690468, 0.9458675570506883, 0.9314152200774755, …	[0.8830125068740083, 0.9522589495384242, 0.9177788979095342, 0.864800050203483, 0.9397890311360083, 0.9495485876507143, 0.9152709492449315, 0.8379319566059598, 0.9091138745336331, 0.9389275811194551, 0.9066416374935149, 0.9272715396764648, 0.9544471543457573, 0.932417224379462, 0.8462588061564617, 0.9073819784280913, 0.9173465664194048, 0.9458776984451832, 0.9218445704237378, 0.9204738509110911, …	{'regressor__feature_selection__estimator__alpha': 10, 'regressor__feature_selection__estimator__l1_ratio': 1}	['pH', 'CofAtom.S2.ALA', 'CofAtom.S2.ASN', 'CofAtom.FE2.ASP', 'CofAtom.S1.GLN', 'Protein.GLU', 'Bar.GLY', 'CofAtom.FE2.GLY', 'CofAtom.FE1.HIS', 'CofAtom.S1.HIS', 'CofAtom.S2.HIS', 'Bar.LEU', 'CofAtom.FE2.MET', 'Bar.THR', 'CofAtom.FE1.THR', 'Protein.TRP', 'Protein.F3S', 'Bar.ResPolari', 'Protein.FormalCharge', 'CofAtom.S1.ResAromatici', 'FE1_nearest.log(Solub) x Hydrophobicity', 'FE2_nearest.Hydro…	29
3	XGB_8_4	XGB	8	4	12.8141	5.31335	40.0234	4.37899	114.472	10.1316	57.5703	8.47319	0.942131	0.0178562	0.971236	0.00898259	0.949395	0.018677	[34.969001617431644, 39.1848961984789, 43.113319465034714, 45.18528655413035, 34.317940878707006, 39.32548323949178, 41.81926289120236, 40.98217317220327, 43.51030637122489, 35.89475716771306, 33.25915570735931, 44.493693403295566, 38.76358877429487, 35.64270747674478, 45.624032387862336, 40.890724150339764, 42.58071210577681, 42.13367045247877, 47.29937989647324, 42.9645921368454, 33.86969045003…	[116.9294913816572, 103.14930223842126, 103.12192797800915, 127.54539073336596, 101.99509468628189, 103.12939934175566, 118.87928775342843, 128.4068994746774, 106.41846462236958, 119.48522752549016, 113.18694562973948, 94.83000192564086, 115.62481571298535, 103.11468563711576, 126.31830475914948, 136.8699781392927, 113.72567491081475, 109.49993680754623, 94.1291919356955, 105.14403849553928, 120.…	[57.83622482502086, 56.087964963621666, 55.37619753356928, 74.64444240168555, 46.283285759733495, 51.59482185651541, 60.88681301634235, 61.45652621051197, 67.79117518027076, 51.88390947301529, 44.54907774520804, 60.40640563841267, 51.510392954751104, 51.081832403710756, 76.21256288701548, 50.0778435278488, 58.77830447822354, 67.36442223022526, 67.05891550053825, 63.12714336310875, 42.959127336746…	[0.9332860677356433, 0.9482445285724984, 0.9527261693473441, 0.903608797680746, 0.9645828326601409, 0.9531698700730518, 0.9394955810115099, 0.9251074920821838, 0.9251773289948979, 0.9591919665050203, 0.9642560115365292, 0.9426428225557755, 0.949903535306229, 0.9592026612116291, 0.8997438808257716, 0.953119325511162, 0.9390447830773088, 0.927836458026247, 0.9365710026771755, 0.9241956953058288, 0.…	[0.9669412654713223, 0.9743813668181917, 0.976085356704832, 0.9512324276453465, 0.9822279538901009, 0.9763781147328522, 0.9696567447356617, 0.9620233659040596, 0.9627045064441542, 0.9794717827195072, 0.9822248254166299, 0.9710213799198509, 0.9752270580626464, 0.979717550205206, 0.9511722635618035, 0.9766946898782604, 0.969560756837856, 0.9635303705779517, 0.9700546799174844, 0.9614197819696204, 0…	[0.918126518271352, 0.9688738881931116, 0.9624250056607443, 0.8986800281779306, 0.973210023731494, 0.9648052628245285, 0.9556242247848661, 0.9307206007580888, 0.9267008895556373, 0.9741812332139215, 0.9567987460292434, 0.9481220020471753, 0.9613139895053455, 0.9651178377343504, 0.9237078948864041, 0.9497464044983861, 0.9504928299142028, 0.9543448195041055, 0.9485382964247113, 0.944002459789673, 0…	{'regressor__regressor__learning_rate': 0.4, 'regressor__regressor__max_depth': 3, 'regressor__regressor__min_child_weight': 10, 'regressor__regressor__n_estimators': 200}	[]	0
4	LR_8_5	LR	8	5	46.9853	1.39543	59.5516	8.38046	105.672	8.1159	89.0812	34.2713	0.840406	0.193029	0.927677	0.0657814	0.921589	0.0242717	[56.501318694770404, 56.38502073007129, 60.44639727530404, 82.51306038457005, 53.47631752386035, 57.907169479167784, 69.29205916981886, 84.48027595232172, 65.80938190260234, 51.11973959292253, 57.8502114998819, 61.40072551693174, 49.356078909294446, 52.63806563461931, 63.25837738907505, 68.40164897265717, 51.92643961879963, 55.12734918478666, 63.41832427459233, 53.884299199367234, 51.990290849880…	[104.57247954616571, 97.9334309366225, 102.16677342517411, 121.42749073416012, 99.47733128233679, 113.6136111605482, 90.00264712571978, 123.52396448356062, 95.08820748730366, 108.40602261180076, 99.23809459149285, 96.87648544308321, 106.85000685979078, 103.39811906886275, 95.37518084282135, 109.86868528782986, 114.97302432712135, 107.84923584434894, 108.61074163969617, 107.46921828124422, 105.089…	[82.57836794538576, 78.11618015630881, 76.26304818921255, 198.07880837566728, 80.5480570844131, 76.23600662491151, 104.96354945163384, 237.08237541201308, 91.31023202684746, 64.41241827080661, 75.93801478742735, 83.00197282974297, 66.86685699846322, 70.94443471720832, 104.77329370271089, 95.99964743409245, 73.636107482705, 77.32781422715819, 93.59940780231048, 72.95958093967926, 66.98283196663915…	[0.8639967596382111, 0.8996080477151036, 0.9103391498624517, 0.3212365156742818, 0.8927306631301775, 0.897757041818911, 0.8201884326240487, -0.11455344113012877, 0.8642543957591923, 0.93710451216011, 0.8961410196243877, 0.8917074420591905, 0.9155812002475234, 0.9213070974229516, 0.8105219309239218, 0.8277172125384111, 0.9043338231071122, 0.9049114704158912, 0.876427737875203, 0.8987427201936395, …	[0.9391197978860256, 0.9484823139956842, 0.9541778435998165, 0.728919764362927, 0.9454795301530379, 0.9486849202481004, 0.9074805814504185, 0.642073921080731, 0.93231480425302, 0.9684202106143308, 0.9472653111443412, 0.9495260005728756, 0.9569614569655741, 0.9599187677829493, 0.9041191539922245, 0.9117328067646444, 0.9518251399179936, 0.9526916061633499, 0.9365900368197658, 0.9482580021350729, 0.…	[0.8924073926925203, 0.9487626271821994, 0.9278667406617295, 0.8752889397012743, 0.938530268145511, 0.9504597742795883, 0.9062127461925917, 0.8556498195027681, 0.901023247080651, 0.9596356246994479, 0.9105713315290567, 0.9391966709080258, 0.9449958624667494, 0.9472982509171023, 0.8722774786992837, 0.8979188171512786, 0.9218956250444847, 0.943166768016287, 0.9174894342171417, 0.9348125821665472, 0…	{'regressor__feature_selection__estimator__alpha': 10, 'regressor__feature_selection__estimator__l1_ratio': 1}	['pH', 'CofAtom.S2.ALA', 'CofAtom.S2.ASN', 'CofAtom.FE1.ASP', 'Protein.GLU', 'Bar.GLY', 'CofAtom.S2.HIS', 'CofAtom.FE1.ILE', 'Bar.LEU', 'CofAtom.FE2.MET', 'Bar.THR', 'Protein.TRP', 'CofAtom.S1.TRP', 'Protein.F3S', 'FE2.Oxigen_around', 'S1.Oxigen_around', 'Bar.ResPolari', 'Protein.FormalCharge', 'CofAtom.S1.ResAromatici', 'FE1_nearest.nNats in side chain', 'FE1_nearest.log(Solub) x Hydrophobicity'…	29
5	XGB_8_5	XGB	8	5	12.414	5.52384	40.7964	4.78431	107.304	8.78803	58.6991	9.08102	0.939679	0.0196213	0.969969	0.0100732	0.950762	0.0167714	[40.5069127146403, 43.59522651981663, 43.09872839901898, 42.975794205794465, 33.26212497015257, 41.12790200551351, 41.66544491858096, 44.20678026047913, 46.72587589315466, 36.23364610446466, 35.26856469472249, 50.253058974807324, 40.75585435008681, 40.66825629569389, 48.434358796557866, 47.188599853515626, 36.33761128863773, 35.53886816308305, 40.99865754874977, 45.57638626807445, 30.988149846394…	[107.05136440955987, 94.12836943965847, 99.0398885696756, 114.02266060239177, 98.31006883262914, 106.48091989377124, 103.99252086518342, 124.35966971941586, 106.09690946611309, 95.34241870621504, 111.24358982926708, 100.0970361440734, 104.41730010582228, 98.82943463815806, 118.53255362917476, 121.37598536642258, 104.30250135093085, 105.14568401988615, 97.64398729873916, 99.55403999964396, 99.5146…	[65.10312797313938, 63.95075981745588, 54.73136957267043, 63.7831308940333, 46.69697582829643, 53.37619504000582, 66.13562213039198, 71.5477464148522, 67.93243446531407, 51.15405361083493, 46.0931454077981, 76.19906868772665, 51.48900554286842, 58.97824086418765, 78.19635720184556, 60.6124864820392, 49.34262595439239, 55.618078845376374, 62.96759456280127, 71.2465381504527, 42.04255514957483, 67.…	[0.9154681495831599, 0.932716539347015, 0.9538207192346101, 0.929619214763254, 0.9639468704409924, 0.9498803128707718, 0.9286142549784061, 0.8984934013686284, 0.9248651819070604, 0.960331992217093, 0.9617353040439924, 0.9087314588213586, 0.949945127351255, 0.9456145747383359, 0.894456668107049, 0.9313205491028542, 0.9570442516514949, 0.950808662663111, 0.944074612609449, 0.9034418072920318, 0.966…	[0.9576018886573978, 0.9661526061767949, 0.9767129898101728, 0.964516266329534, 0.9820272369819999, 0.9747729273872827, 0.963878876643147, 0.9483672632341588, 0.9623564833664926, 0.9814195863857, 0.9807907729781129, 0.9538008607865358, 0.9748490179421105, 0.9725985705244556, 0.9468763552151059, 0.9659371810453556, 0.9783533526340598, 0.9773818522649479, 0.9732801120357413, 0.9506639822601182, 0.9…	[0.9240795456412918, 0.9519115156093878, 0.9603593734596936, 0.9376620823847062, 0.9702841573856403, 0.9680289588194121, 0.957120774050733, 0.9163815267353741, 0.9226432833626146, 0.9704470781859821, 0.9622980649751551, 0.9358872100748651, 0.9573538579356392, 0.9569271425654956, 0.9313449838574337, 0.9347931463245621, 0.9744390883749022, 0.9625141847595868, 0.9574868465726412, 0.9340395917010315,…	{'regressor__regressor__learning_rate': 0.4, 'regressor__regressor__max_depth': 3, 'regressor__regressor__min_child_weight': 1, 'regressor__regressor__n_estimators': 100}	[]	0
6	LR_9_3	LR	9	3	44.5358	1.70493	57.5686	8.2723	108.09	8.13636	87.8197	28.1609	0.853396	0.123604	0.929438	0.0509631	0.90827	0.0357456	[55.12715059936425, 51.45620624873669, 56.35795315080941, 78.02894114497428, 52.957695033842015, 51.36797111799812, 62.874947366829055, 84.12029407385167, 55.78714778335911, 54.1531455373514, 52.307572315849974, 54.93288545214758, 48.07250090782188, 51.24997060975812, 71.14675714723079, 65.11566385065987, 62.85862455935928, 55.89118817474506, 61.41468860471438, 49.17061936823292, 51.2426577227274…	[96.25265113978793, 105.41652489796688, 109.90667172137607, 107.86863865677405, 118.75508193041628, 126.64821171026911, 105.45503346573346, 127.60242202873744, 100.97452728427643, 102.48074806495238, 108.5989241388821, 105.44208591915852, 111.07482521524408, 103.780022255195, 88.44585629361143, 110.18045433569026, 100.4921777489108, 104.50763403722718, 110.68408223568561, 109.55441741602405, 96.8…	[84.7636432207313, 68.1937466910206, 70.02659375696263, 168.68119678785925, 97.08044698247816, 70.03955565886338, 90.45605873276028, 191.41239174636104, 75.69684496551064, 69.39918569384018, 67.63253401333239, 71.73593550397473, 67.91788954785473, 71.53305137238938, 120.42063255141815, 86.36097878572778, 110.53102617597054, 79.57667780874712, 86.58065246299931, 68.93091292474298, 69.2516512126454…	[0.8567033971106865, 0.9234921483167957, 0.9244037005718135, 0.5077612623157011, 0.8441779218755857, 0.9137021665811715, 0.8664585977607427, 0.2734885604650802, 0.9067084219402328, 0.9269888766714688, 0.9176171342650761, 0.9191099107300597, 0.91290650525242, 0.9199958710083693, 0.7497007403725968, 0.8605759399236246, 0.78445141472037, 0.8993002781298863, 0.8942655516995339, 0.9096163958702084, 0.…	[0.9350527087871013, 0.9615087825913773, 0.961772363612337, 0.7840826265089205, 0.9214353857325028, 0.9564857353129539, 0.9329143790937642, 0.7217349755637553, 0.9523936030678899, 0.9629823864497375, 0.9581348042832813, 0.9602034973016871, 0.9560918342844507, 0.9593832595349516, 0.8694669873383201, 0.9295032470556375, 0.8873820585987915, 0.9500782292536911, 0.9471009935106922, 0.9540308135599969,…	[0.8826591571834003, 0.9522215561925224, 0.9331718759393054, 0.885608308423897, 0.9094518530036858, 0.94433345431435, 0.9252409445260974, 0.8245991166334451, 0.909809621652603, 0.916998112311053, 0.9141463083336668, 0.9417681689909392, 0.938808182086414, 0.9390043482483985, 0.8211897500756596, 0.9053896569930375, 0.8178748056696942, 0.9272964514099848, 0.9218400631935251, 0.9500130072590081, 0.88…	{'regressor__feature_selection__estimator__alpha': 10, 'regressor__feature_selection__estimator__l1_ratio': 1}	['pH', 'Bar.ALA', 'Bar.ASN', 'Bar.CYS', 'Bar.GLU', 'Protein.GLU', 'Bar.HIS', 'CofAtom.S1.HIS', 'Bar.ILE', 'Bar.LEU', 'Bar.PHE', 'Bar.PRO', 'CofAtom.FE2.SER', 'CofAtom.S1.SER', 'Bar.THR', 'Protein.TRP', 'Protein.F3S', 'FE1.Nitrogen_around', 'FE1.Carbon_around', 'FE2.Nitrogen_around', 'S1.Sulfur_around', 'Bar.RESNEG', 'Bar.ResPolari', 'Protein.FormalCharge', 'CofAtom.S1.FormalCharge', 'Around_FE1.V…	35
7	XGB_9_3	XGB	9	3	10.0196	5.04968	41.2127	4.87363	109.706	7.04752	60.0275	8.84716	0.936989	0.0201151	0.9687	0.0102456	0.948301	0.0195126	[41.03135524749756, 40.69348601231704, 52.10765601493217, 45.34777151410644, 36.43110473101606, 39.59389600276947, 44.96875443329682, 49.311946785127795, 43.53960902948637, 40.48054916794236, 34.31645113627116, 47.99211078076749, 42.248857646375086, 36.393282941869785, 48.86608626391437, 53.58592573801676, 40.51006579076922, 32.5518719312307, 40.81586237211485, 44.89363913278322, 35.7238135170936…	[102.16690195164439, 97.90439683289176, 98.84280522346498, 126.95301179745778, 102.7167679948827, 100.50911929486162, 107.7435459803592, 120.38492203676097, 111.42626503258775, 107.84564361111593, 119.0791093409533, 107.13093789836107, 97.15303518667059, 110.45076442152768, 114.0548449972659, 121.20173690931945, 107.76026662264503, 119.89260326606407, 101.12954401953746, 112.95469536781312, 107.4…	[68.21774068161261, 58.269181138586845, 72.17390578433546, 58.27144688817897, 57.938336674781354, 51.48916246453881, 67.47651718233261, 82.1814639793964, 69.1213486029293, 60.13449187225914, 43.75751363633881, 70.11147909451664, 58.43879914430665, 53.10178242372363, 71.6459167106968, 74.22957886193412, 58.32507791185054, 41.277363619065426, 65.75094941156397, 66.26611996236369, 46.65690071744987,…	[0.9071864618503596, 0.9441407972291508, 0.9196964121216727, 0.9412572809982556, 0.9444994223004519, 0.9533614775408764, 0.9256902284007783, 0.8660785619251247, 0.9222122359600432, 0.945181446403094, 0.9655149508377499, 0.9227319342708183, 0.9355207586548628, 0.9559123350925781, 0.9113985877386709, 0.8969954030853846, 0.9399811834342614, 0.9729055359274013, 0.9390212031217952, 0.9164695772730581,…	[0.9537950643966591, 0.9721690661150847, 0.9598067992409645, 0.9705123058542637, 0.9740173406881143, 0.9764553464502312, 0.9624834421289519, 0.9310673170742914, 0.9615632516249908, 0.9722555285922185, 0.9827572003304315, 0.9606360491628959, 0.9674496209079332, 0.978497033705353, 0.9576109875433836, 0.9507923192315177, 0.9703569957806619, 0.9868681495165343, 0.9704062395567825, 0.957423356522771, …	[0.8890424348648341, 0.9691850016231146, 0.943664684788635, 0.953430032373187, 0.9674624288395977, 0.9706833516853965, 0.9586910630514817, 0.8944433276793382, 0.9215970508850195, 0.9620797070962279, 0.9533850632858467, 0.9429157905858331, 0.9509695238373836, 0.9636289652379108, 0.912606781910321, 0.9266470990490235, 0.9658144983992006, 0.9761284255960424, 0.9568724297134734, 0.9310291704588235, 0…	{'regressor__regressor__learning_rate': 0.2, 'regressor__regressor__max_depth': 4, 'regressor__regressor__min_child_weight': 1, 'regressor__regressor__n_estimators': 150}	[]	0
8	LR_9_4	LR	9	4	47.473	1.64659	59.5557	8.989	110.15	9.03113	87.6494	34.4321	0.844337	0.20343	0.930203	0.06644	0.915459	0.0283972	[58.08980210174992, 58.2665894133652, 64.43236788700452, 78.55841263344008, 48.95810272041989, 55.900431823038964, 60.079589957538346, 89.4241720073855, 63.681090400653055, 57.22304021351153, 59.00989986103525, 59.405854666022115, 46.33549966462503, 51.77625679861028, 68.77471907170295, 65.06316748739552, 63.186632651451895, 50.96802203942624, 60.277313259276305, 52.56735419154406, 57.62853095680…	[99.976842606734, 104.35677942539311, 96.69232403012708, 115.01545168299192, 117.02904101900447, 113.84610092932515, 112.46092225331645, 128.96535690181744, 100.18655949835383, 102.86764891531348, 111.84495242049793, 110.7666018216332, 126.3955868492304, 106.20969711737958, 98.21380528129777, 103.36912452995084, 106.8640912271946, 110.56549644716628, 115.53121743151436, 114.31415068180274, 105.51…	[82.32158348603679, 78.71720996143266, 80.43207297658309, 174.89587714475329, 77.3611331702268, 76.64187194065515, 84.89867185969548, 248.75439156893296, 81.61108232729389, 73.64623662858885, 77.7845889329884, 78.43595490339005, 61.47801883485145, 73.21590249855583, 96.12381719945576, 85.26747041327539, 86.944902536854, 71.7474276874701, 89.64039910322212, 80.17311483607607, 75.93717362435451, 10…	[0.8648412718412929, 0.8980572632468492, 0.9002683379562041, 0.47082223851744887, 0.9010510699079575, 0.8966655016692185, 0.8823634166194447, -0.22699804410179802, 0.8915610865510522, 0.9177792565890376, 0.8910285580330706, 0.9032942809545921, 0.9286396321360997, 0.9161873177713701, 0.8405150250958185, 0.8640843795261346, 0.8666278897884028, 0.9181404537111074, 0.8866602219279932, 0.8777302263404…	[0.9390864458344829, 0.9476783269264331, 0.948969434170892, 0.7830790500534528, 0.9496949737616736, 0.9481438049605391, 0.940892366854113, 0.6297513655821296, 0.9445646403472556, 0.9581684718389736, 0.9440279842776461, 0.9511645394013213, 0.9637025330303588, 0.9581904083379489, 0.9198499520530362, 0.9300857139781388, 0.9312300257723964, 0.9594540919549542, 0.9441362888455587, 0.9376537244181913, …	[0.8829777569399446, 0.9460050412686941, 0.91357448887049, 0.8801917540240093, 0.9456789362342274, 0.941280369407082, 0.92933650340548, 0.8528499231085401, 0.8948363604453985, 0.93255815426724, 0.9005349530639939, 0.9260658605500363, 0.9591165859117238, 0.937966130077878, 0.827412848907935, 0.9032896201875942, 0.8665047764441415, 0.9469466605196034, 0.9202847149970791, 0.9242200216185408, 0.90789…	{'regressor__feature_selection__estimator__alpha': 10, 'regressor__feature_selection__estimator__l1_ratio': 1}	['pH', 'Bar.ALA', 'CofAtom.S2.ALA', 'CofAtom.S1.GLN', 'Protein.GLU', 'CofAtom.FE1.HIS', 'CofAtom.S1.HIS', 'CofAtom.S2.HIS', 'Bar.ILE', 'Bar.LEU', 'CofAtom.FE2.MET', 'Bar.THR', 'CofAtom.FE1.THR', 'Protein.TRP', 'Protein.F3S', 'FE2.Nitrogen_around', 'Bar.FormalCharge', 'Bar.ResPolari', 'Protein.FormalCharge', 'CofAtom.S1.ResAromatici', 'FE1_nearest.log(Solub) x Hydrophobicity', 'FE2_nearest.Hydroph…	30
9	XGB_9_4	XGB	9	4	11.5417	4.96792	40.4893	4.10519	114.625	9.94657	58.2614	7.98177	0.940895	0.0168975	0.970769	0.00843626	0.948324	0.0186634	[38.52130069732666, 38.90656447974411, 46.250735098043, 45.86932208248087, 37.34042437012131, 40.360078166325884, 40.88779354095459, 40.345703472156785, 45.89290255469245, 36.968204672272144, 36.26347480138143, 42.25192454054549, 36.44909667324375, 38.94889501945393, 47.61340444313513, 45.19246375401815, 48.429590473303925, 40.705990507796, 41.77358780680476, 42.31489392551216, 32.9511115137736, …	[119.7844892941491, 101.39029573235808, 104.83262063251713, 131.9915661899114, 97.10791328260454, 102.49165116789649, 117.21856458782477, 135.84215983568612, 105.38858441169654, 116.01861866212835, 113.99226356413405, 96.13224948786072, 113.1926796607648, 104.25352517251913, 124.97866760899119, 131.64461559999125, 116.41955915434887, 108.88368570381638, 93.86026729084003, 110.93170708540806, 120.…	[57.91667558486282, 56.700277527779534, 58.62569521419722, 71.34625184521175, 46.89706349853259, 52.17276865808488, 61.103788590762335, 65.32015229633264, 73.6309117067646, 50.06887242369667, 46.62662870539019, 58.91871686961421, 47.925448865641634, 59.38233852161419, 69.71629635869974, 58.612446691603594, 66.96869087360797, 65.84063761548809, 65.92136268957715, 62.10977571627849, 43.220735915699…	[0.9331003391731826, 0.9471083308786278, 0.9470152920902177, 0.9119387661733127, 0.9636372468980224, 0.9521148451351427, 0.9390635868972633, 0.9153948627231416, 0.9117311967830114, 0.9619971731316099, 0.9608444249496444, 0.9454332180076811, 0.9566339634888037, 0.9448667629370723, 0.9161068751213988, 0.9357782234417239, 0.9208737850959547, 0.931064216047625, 0.938704703870424, 0.9266193564046022, …	[0.9664422188710187, 0.9737695953222141, 0.9731632927947576, 0.9554071378949874, 0.9823458905339297, 0.9759098718799661, 0.9692418700623767, 0.9567908570804644, 0.9559458876405577, 0.9808703013736413, 0.9802964685061696, 0.9724879993195263, 0.9787158612430247, 0.9723667162846237, 0.9609109661113758, 0.9689669086873823, 0.9600779516239056, 0.9653679518221766, 0.9702954978150479, 0.9626728236494302…	[0.9152372190911835, 0.9678072135759582, 0.9606482345325291, 0.911652561526311, 0.975313524954817, 0.966562147109886, 0.9639280977910997, 0.9337368042704901, 0.9174038987632106, 0.9717151060485851, 0.952381627408855, 0.9580256709728995, 0.9696332495051997, 0.9558239877339656, 0.9106986549465524, 0.9243498019401203, 0.9377427763417425, 0.9578414326845642, 0.9539909904529734, 0.932050389141693, 0.9…	{'regressor__regressor__learning_rate': 0.2, 'regressor__regressor__max_depth': 3, 'regressor__regressor__min_child_weight': 5, 'regressor__regressor__n_estimators': 150}	[]	0
10	LR_9_5	LR	9	5	47.2115	1.55953	60.1984	9.10499	107.319	8.38484	88.7756	37.8444	0.836293	0.223937	0.927772	0.0728033	0.917969	0.0262221	[57.759053187521616, 58.0571388343521, 59.094556393113216, 89.90546990448672, 50.17384338586212, 53.90038651033628, 65.69814864212948, 87.4925482563285, 63.83926867972889, 54.03826175826309, 60.39050967925598, 57.708687357610366, 46.839974375314554, 56.653570610337724, 66.76724110760736, 71.83812637839428, 55.79363032904185, 56.10789991362063, 65.63594191166146, 50.53599808191337, 56.884492078532…	[94.83793620898766, 102.13182200426743, 108.1838380324399, 120.39900110792307, 105.30030325352247, 114.66053647196084, 93.57446875938683, 131.8374251831595, 100.18296384057949, 106.68210558117751, 108.0604333683433, 104.41822861163764, 112.11057624452853, 119.04490496599752, 96.46333617903485, 111.71501536828835, 100.66952109328432, 102.43555499325234, 104.50471708020356, 107.8319352950779, 106.5…	[84.55944467801605, 82.35657742689258, 73.48266621860385, 217.5801517188533, 73.6302541602597, 72.47053309583222, 91.63008937737906, 248.8221116162584, 85.04193153986617, 68.584319153351, 79.24361722756052, 74.81540255645446, 62.4939604239374, 72.13470079328617, 101.99268042519464, 96.88492594823542, 77.85731304471085, 78.67394722387591, 94.72563757594483, 71.69175671371256, 73.71187024311631, 94…	[0.8573929784228436, 0.8884130305159081, 0.9167576476910052, 0.1810054881106049, 0.9103649104514135, 0.9076076443347327, 0.862969630037375, -0.2276662025651066, 0.882252115377071, 0.9286933646347163, 0.8869021995094518, 0.9120159769185677, 0.9262616443099515, 0.9186444156669125, 0.8204457176157166, 0.8245250864874181, 0.8930512788468709, 0.9015720266486854, 0.8734360940948582, 0.902231255275829, …	[0.9338822344554794, 0.9425662863779165, 0.9580572829968619, 0.687706753993399, 0.9547868106414025, 0.9534996644872419, 0.9313371290611805, 0.6229058107635635, 0.9400082405970673, 0.9642449113339475, 0.942160908735298, 0.956259985966933, 0.9625362391973442, 0.9585602135890277, 0.907528816137955, 0.9109100975449478, 0.9465807673570704, 0.9511619141036771, 0.9351082174092062, 0.9500857586344104, 0.…	[0.870479800763656, 0.9453235294735669, 0.9352604863525351, 0.8740639124265897, 0.9458122577215017, 0.9491864074892605, 0.9153371251561029, 0.8488500711167857, 0.9004964587968517, 0.9491553178395609, 0.8944554042144641, 0.9388350962821665, 0.9495474911844078, 0.9409782425192493, 0.8682482307692462, 0.8886059171391008, 0.8952977089792783, 0.9369398960315907, 0.9100180819163297, 0.9415682496562942,…	{'regressor__feature_selection__estimator__alpha': 10, 'regressor__feature_selection__estimator__l1_ratio': 1}	['pH', 'Bar.ALA', 'CofAtom.S2.ALA', 'CofAtom.FE1.ASN', 'CofAtom.S2.ASN', 'CofAtom.FE1.ASP', 'Protein.GLU', 'CofAtom.S2.HIS', 'Bar.ILE', 'CofAtom.FE1.ILE', 'Bar.LEU', 'CofAtom.FE2.MET', 'Bar.THR', 'Protein.TRP', 'CofAtom.S1.TRP', 'Protein.F3S', 'FE2.Oxigen_around', 'Bar.FormalCharge', 'Bar.ResPolari', 'Protein.FormalCharge', 'CofAtom.S1.ResAromatici', 'FE1_nearest.nNats in side chain', 'FE1_neares…	30
11	XGB_9_5	XGB	9	5	10.65	5.44066	41.3263	4.90667	109.915	7.91303	60.6208	8.54014	0.935848	0.0197225	0.968193	0.0100424	0.948309	0.0167443	[41.34139167785644, 41.387293190569494, 46.01689918621166, 46.629730765883984, 36.08861936105264, 44.32361365000407, 41.16721444033288, 44.61609912563015, 45.73134359153541, 32.82319353722237, 32.35487157185872, 48.58925262657372, 40.86476597834278, 40.013581180089226, 46.195999878483846, 50.96917839050293, 35.1627120585055, 38.82467807305826, 43.63817016498463, 46.130149918633535, 36.56675586700…	[107.90449288071886, 95.49370534310906, 100.0517864528753, 113.39553199323556, 97.10542310185603, 111.85434757561333, 102.25617964114174, 126.6218213016704, 110.22075827857195, 105.36568321605398, 114.24884648818754, 99.96512601324393, 103.5559968043182, 105.66402628041931, 117.28642517685891, 122.25332964606204, 108.6761807564288, 114.60196897462936, 97.56979053691282, 109.3660400968487, 98.1674…	[74.63459127138022, 60.24807810456627, 62.99930183626939, 68.26519983251347, 52.89128807818428, 56.09601797432444, 64.66844806429297, 68.53186068664911, 68.31439122356711, 47.4407251431716, 42.96067376206035, 69.69626187658669, 60.28899051649673, 59.273359841731676, 78.06817836160518, 67.56236894501153, 48.54480411041959, 55.84152871924356, 68.8425407080727, 72.42485817193325, 48.56822246574449, …	[0.8889043683094917, 0.9402822689677991, 0.9388148532482781, 0.9193803009184667, 0.9537476562358336, 0.9446424073895474, 0.9317464118821556, 0.9068704715571742, 0.9240179008949607, 0.9658820507709754, 0.9667594850094424, 0.9236444247772494, 0.9313732587288349, 0.945068938677264, 0.894802396080081, 0.9146679161462709, 0.9584221260228183, 0.9504126087703626, 0.9331519758632079, 0.9002215159511945, …	[0.9451405401872468, 0.9697774464792492, 0.9692587915926284, 0.959833630518817, 0.9776879065899658, 0.9720057435094753, 0.9656196072528885, 0.9525344013754717, 0.9621164604487475, 0.9833838147737879, 0.9833297932480916, 0.9613575935339936, 0.9656238780552319, 0.972312695631143, 0.9476071762825669, 0.9599954410097276, 0.9790550426127983, 0.9773857829186132, 0.967141430888709, 0.948897393774651, 0.…	[0.8930487182095621, 0.9547778239843104, 0.9587079867851813, 0.9414597499461388, 0.9657885158942773, 0.9639439893100048, 0.9612832327121276, 0.9279968962044537, 0.9228028945182088, 0.9713600273155204, 0.960332641885823, 0.9435972165640732, 0.9569165585092442, 0.9525950277791218, 0.9172316757066732, 0.9229270029776621, 0.9757430723740657, 0.9657810952126064, 0.950177026048773, 0.9314641712614677, …	{'regressor__regressor__learning_rate': 0.1, 'regressor__regressor__max_depth': 4, 'regressor__regressor__min_child_weight': 5, 'regressor__regressor__n_estimators': 150}	[]	0
12	LR_10_3	LR	10	3	45.974	1.70009	56.8936	7.46427	107.031	8.05365	84.4585	24.7998	0.866844	0.101126	0.935515	0.0429115	0.914798	0.0316882	[51.07416479326435, 48.84448214618384, 62.516030308989535, 74.42937442821784, 53.00412691479998, 53.71194028774624, 56.34471217991222, 79.94339219239323, 56.3559834844908, 51.10153425145777, 54.05975936915793, 52.845980333498964, 47.44806007828659, 51.66087645272377, 67.33926757105395, 60.443518810974496, 57.819621874432414, 49.67887694338192, 63.25084476824041, 47.063449723589635, 48.08669261267…	[100.7647518191925, 105.8852574334397, 98.00290650144964, 109.557581505891, 113.27351852625043, 116.79683659553794, 102.88372965294329, 125.63704398423178, 95.9262830705263, 106.41728868013016, 110.82384915133181, 106.18764358058539, 121.84258070769756, 94.81357615756852, 90.68649440944333, 106.60503562781506, 105.55134761159846, 103.20986806039473, 106.72748924019156, 109.76189348248913, 94.0594…	[78.7078544637968, 67.95400409527429, 76.9897917421312, 165.5506609712805, 99.69720348353484, 71.26311915267563, 82.6776569782424, 168.5440687408768, 74.66303646981602, 65.92139769140886, 72.81138000651188, 70.01115240281428, 63.109329469896366, 69.11106116466586, 120.42445097030154, 78.88013124370882, 97.04536337493096, 66.59693076919673, 89.41925165313928, 65.02445806786609, 66.55187989506489, …	[0.8764471371429176, 0.924029146204548, 0.908622173755043, 0.5258625287506987, 0.8356644924520853, 0.9106606511653041, 0.8884378356892614, 0.43671354934175155, 0.9092392285130311, 0.9341231089894955, 0.9045174298439586, 0.9229529110088437, 0.9248023126163886, 0.9253217689409005, 0.7496848666381359, 0.88368442745395, 0.8338400496579812, 0.9294714278458872, 0.8872187621640596, 0.9195705540092528, 0…	[0.9413078838405158, 0.9617909888965447, 0.9545269229279003, 0.7953768075445176, 0.9175397493806509, 0.95506776866269, 0.9434829599170063, 0.7752029091532759, 0.953822628311269, 0.9668190909003901, 0.9513450323375785, 0.9611959502335696, 0.962347732117576, 0.9623329976993671, 0.8684059091430658, 0.940897079325052, 0.9132126996038965, 0.9648527356776436, 0.9438188080128807, 0.9589743244259363, 0.9…	[0.8716888225276048, 0.9572651198479096, 0.9305246945096532, 0.8834532529615966, 0.9069643580890385, 0.949366335589841, 0.939024055296363, 0.8288567416316543, 0.9181053539190497, 0.9300241572748238, 0.923740405114311, 0.9353381493748155, 0.9473388120610439, 0.9502196091337488, 0.8419447078390224, 0.9080263645969145, 0.8714814799369975, 0.9562844122501001, 0.9144391454468258, 0.9566547910789137, 0…	{'regressor__feature_selection__estimator__alpha': 10, 'regressor__feature_selection__estimator__l1_ratio': 1}	['pH', 'Bar.ALA', 'Bar.CYS', 'Bar.PRO', 'Bar.SER', 'CofAtom.FE2.SER', 'CofAtom.S1.SER', 'Bar.THR', 'Protein.TRP', 'Protein.F3S', 'FE1.Nitrogen_around', 'FE2.Nitrogen_around', 'S1.Sulfur_around', 'Bar.RESNEG', 'Bar.ResPolari', 'Around_FE1.Vol / log(solub)', 'FE2_nearest.Hydrophobicity', 'Around_FE2.nOats in side chain', 'Around_FE2.nSats in side chain', 'Around_FE2.nNats in side chain', 'Around_FE…	26
13	XGB_10_3	XGB	10	3	13.1182	4.25664	40.897	4.5218	108.233	7.83524	59.6928	8.73604	0.937866	0.0187021	0.969135	0.00952436	0.949629	0.0182959	[40.25157523393631, 36.91227089392172, 44.15093111669695, 45.08016003466941, 33.39446322982376, 40.75568520863851, 46.868070202904775, 45.73648534594356, 46.83599511352745, 42.10804274275496, 33.88434364318848, 42.75139370480099, 39.99908183716439, 42.00961657794746, 47.10517957403853, 51.97820153554281, 40.75286887143109, 30.16232336211849, 45.34284747613443, 42.57339091800355, 31.95729941050211…	[105.46253243191768, 92.76793655131496, 103.4722101539003, 115.1593423344456, 103.32995405051668, 98.60890447859036, 116.33824058802114, 114.90197435012647, 104.87582847926576, 105.9749889857217, 113.07285563285741, 99.88170664868112, 104.5841938965334, 105.00699602026725, 106.04291243918199, 127.6979806979228, 98.36019188400041, 111.9666828916706, 95.45764546325316, 108.98596177002469, 97.652862…	[64.97278715131587, 48.78880204823885, 56.93122290219839, 58.31840683496504, 48.53402730876951, 52.035696317111174, 79.1208283674485, 73.01451603137915, 78.02393918970476, 56.055092881377924, 46.637891712392246, 60.163266100641266, 60.325586349197636, 77.39451088712039, 65.86362255276192, 70.43585149185928, 56.31471479968924, 41.3629683990101, 69.20054897436883, 66.95389386179473, 42.386400156146…	[0.9158062876068942, 0.960838689876556, 0.9500338878689505, 0.9411625633743926, 0.9610544252150884, 0.952366129783184, 0.8978302664108142, 0.894288854491906, 0.9008842600030398, 0.9523667258781752, 0.960825506027442, 0.9431036257144279, 0.9312899196330761, 0.9063475336227012, 0.925122905506914, 0.9072550755150156, 0.9440473641058736, 0.9727930374275239, 0.9324548960268186, 0.9147266600579591, 0.9…	[0.9585999787293761, 0.9809265127013386, 0.9747754600243943, 0.9701530440160231, 0.9809093612853936, 0.9759334085516655, 0.9480303451664505, 0.9457296535264403, 0.9504024495355198, 0.9763430226145068, 0.9803348777307477, 0.9711440711543515, 0.9656504782149058, 0.9528775241910572, 0.9639773575888286, 0.9545993940630335, 0.9720690127587338, 0.9865607136302379, 0.9682432949195419, 0.9565254608123349…	[0.9002514127712956, 0.9738741212047735, 0.9601354004129852, 0.943637511724327, 0.9696103702296105, 0.9687832301339876, 0.9496619012971763, 0.900876303737352, 0.9076584227240044, 0.967492026956479, 0.9532081045149262, 0.9503222250493898, 0.9538502778960644, 0.9323606813389111, 0.9428980770871644, 0.9318261241081969, 0.9635909454962813, 0.9762837877882161, 0.9557766082725444, 0.9426353829649308, 0…	{'regressor__regressor__learning_rate': 0.4, 'regressor__regressor__max_depth': 3, 'regressor__regressor__min_child_weight': 10, 'regressor__regressor__n_estimators': 100}	[]	0
14	LR_10_4	LR	10	4	47.1755	1.64848	58.8339	8.68946	106.024	8.63428	87.2363	34.1159	0.846494	0.190376	0.930682	0.065531	0.921921	0.0247756	[55.209419923828904, 57.952321201515524, 61.94313142291804, 81.05198393624175, 52.74226059979558, 54.203071682531984, 60.43362613663611, 83.51692042810251, 62.68942813893561, 54.96070243027236, 60.80530198065034, 60.60192313073524, 45.9037217379469, 53.503891333859535, 66.4236935760544, 65.52776776738347, 56.07725597581332, 51.85525449640953, 60.19245048981212, 55.0719116607849, 51.23720503772833…	[95.92974809342967, 102.3196701381758, 104.10046238179928, 118.82567853228367, 108.097907343235, 102.20210725007983, 108.83390651861188, 113.27807554623034, 103.62091248483281, 107.41879051811736, 104.89488196205662, 104.90063398739285, 125.92327768247404, 101.2588676265876, 89.76950543145541, 93.59913407672607, 107.44411181944652, 112.41494823072644, 108.8230615183785, 104.11478788011102, 98.223…	[81.77740149135533, 78.09257945101285, 80.02919142415801, 201.50649355283235, 86.92395405364003, 73.69396013812282, 85.79941107464428, 220.77843274593235, 80.55102745823766, 71.4148997766105, 82.72309719050706, 77.78499765459244, 60.367167596995664, 75.14123970264409, 97.98510966398227, 84.62418512887507, 79.050258239456, 72.47207366030818, 86.33548640581961, 78.92115344492161, 69.7655880129524, …	[0.8666222833592323, 0.8996687000143301, 0.9012649408061442, 0.29754172521167555, 0.875076424861327, 0.9044618299854098, 0.8798540256869505, 0.03346930844860796, 0.8943598398179483, 0.9226860355529483, 0.8767522077855179, 0.9048927842326149, 0.931195165957046, 0.9117213646381512, 0.8342788559764304, 0.8661274261556636, 0.8897487914798964, 0.9164785474064218, 0.8948635096808648, 0.8815190733053215…	[0.9375153940221841, 0.9485178627674236, 0.9496761505583553, 0.7293339060384432, 0.9360702247040598, 0.9514516559322472, 0.9395472307504337, 0.6786402829064173, 0.9464391643857586, 0.9605843128008903, 0.9366602796831264, 0.9530743388551249, 0.9652933073396796, 0.9551772323949826, 0.9166499217274957, 0.931214676966787, 0.9442129955277547, 0.9588482435461834, 0.9490639812086111, 0.9398793659958822,…	[0.8850037168877491, 0.9466210755257574, 0.9248061271364878, 0.8779557654951097, 0.935313528485764, 0.9488254834301993, 0.9348019580547092, 0.8661002911623549, 0.8937140243160094, 0.9406597763705206, 0.905287666259883, 0.93350124835292, 0.9607003896267032, 0.9481080426914199, 0.8751065995149542, 0.9023784673558911, 0.900215726422516, 0.9483442007206546, 0.9236905858953433, 0.9319707490773266, 0.9…	{'regressor__feature_selection__estimator__alpha': 10, 'regressor__feature_selection__estimator__l1_ratio': 1}	['pH', 'Bar.ALA', 'CofAtom.S2.ALA', 'CofAtom.S1.GLN', 'CofAtom.FE1.HIS', 'CofAtom.S1.HIS', 'CofAtom.S2.HIS', 'CofAtom.FE2.MET', 'Bar.SER', 'Bar.THR', 'Protein.TRP', 'Protein.F3S', 'S1.Sulfur_around', 'Bar.RESNEG', 'Bar.ResPolari', 'CofAtom.S1.ResAromatici', 'FE1_nearest.log(Solub) x Hydrophobicity', 'Around_FE2.nOats in side chain', 'Around_FE2.nSats in side chain', 'Around_FE2.nNats in side chai…	25
15	XGB_10_4	XGB	10	4	13.6455	5.22673	40.3352	4.23161	115.064	10.98	58.6321	8.74406	0.939849	0.0200432	0.970348	0.0101108	0.949105	0.020012	[44.365916080474854, 39.73648366412601, 46.73991647443256, 48.858059870230186, 34.04432219427985, 37.11367019335429, 41.41585354547243, 43.52000781007715, 49.16616736875998, 36.86836015211569, 37.90479957580566, 42.81882093725978, 38.57328408151059, 34.98623648205319, 45.152700746381605, 45.09802301565806, 39.64571425721452, 40.02604930787473, 41.75586195249815, 44.828529609216226, 33.02238940556…	[115.08355577336192, 97.68623048189669, 101.28904773054823, 132.96517647155935, 102.61995241655468, 103.95694292187018, 116.39023369131789, 139.17990604971763, 109.2967715097282, 121.96191510491451, 115.03678058383154, 97.33479821207833, 113.94095581375947, 105.28740108592362, 119.63358234316615, 137.36987334518108, 117.12230090195176, 109.17374280142243, 91.36464491440078, 104.26666971144702, 11…	[78.05474047155943, 56.7232201599086, 60.40160659964946, 77.55883651800082, 46.0033941896975, 49.17760928111292, 61.29749238851962, 69.47591304499906, 82.49420203197391, 50.27739966559782, 49.96225886485078, 60.31248395472012, 51.840878071828605, 61.50564548106124, 72.70079798351833, 59.52784981787935, 52.56097601226191, 64.6043605229769, 63.92698971702238, 66.26306012265407, 44.843197126526405, …	[0.8784891012179066, 0.9470655191089411, 0.9437566068524093, 0.8959349224973825, 0.9650098979725938, 0.9574550563866779, 0.9386766281143788, 0.9042870100872284, 0.8892015374272569, 0.9616799649918163, 0.9550417180829419, 0.9428210452002782, 0.9492586461397193, 0.9408535258444715, 0.9087703282381878, 0.9337565404308582, 0.9512579697508518, 0.9336286995868683, 0.9423574342651904, 0.916477291133584,…	[0.9394962968828263, 0.9737549552042069, 0.9716955068657923, 0.9475599725827769, 0.9824285827430963, 0.9790296128697211, 0.9690920037402604, 0.9514214589003887, 0.9445996598311184, 0.9813012554145755, 0.97750567876888, 0.9713029162603408, 0.9754153250387394, 0.9710178573447759, 0.9556903728141255, 0.9673610519246778, 0.9761128460401715, 0.9669396186221417, 0.9725214780207492, 0.9576140436719242, …	[0.898129732236523, 0.9687773577459522, 0.9600841425649819, 0.8939934320052203, 0.9689657560114828, 0.9703905387401968, 0.9636021911665718, 0.9287137825521488, 0.9069404740153859, 0.9723135789545773, 0.9526826099429352, 0.9578182804577827, 0.9646317361119294, 0.9579491603942721, 0.9197962327632597, 0.9362159452870202, 0.9681271003221694, 0.9561379056008702, 0.9539543002401416, 0.9288143391148035,…	{'regressor__regressor__learning_rate': 0.1, 'regressor__regressor__max_depth': 3, 'regressor__regressor__min_child_weight': 10, 'regressor__regressor__n_estimators': 150}	[]	0
16	LR_10_5	LR	10	5	47.3838	1.77691	6.14167e+08	4.29917e+09	105.572	8.09882	3.93968e+09	2.75777e+10	-1.09463e+16	7.66239e+16	0.908188	0.162096	0.918548	0.028182	[56.5250939034672, 59.300391623975685, 64.36727846836024, 81.54014926490139, 49.31203622792148, 54.352861855616226, 63.52297918292962, 85.51485447104307, 65.35531709735493, 51.812713298895616, 62.88642144989362, 61.61883384137592, 49.19524455518558, 55.21344577619804, 65.69526295187114, 67.28221146791009, 53.888640967082175, 53.63850352714866, 30708352563.263916, 52.33945449947901, 52.10745228905…	[101.16087229384145, 97.47842311196152, 104.22708025830227, 112.3592229646069, 107.32799314240847, 107.67525025743763, 101.0885933385451, 122.14186094888946, 97.81530141934267, 105.5897328627706, 102.62478591528001, 103.1552092250524, 114.36045326725362, 111.07961366747065, 96.20461053566662, 113.17268496224665, 98.71412582866536, 98.09246227240075, 108.32592756682479, 114.79068885662166, 101.993…	[84.6618747157209, 80.75201334793914, 80.07843911887215, 189.32133689789603, 82.37044669712262, 73.36623774015727, 88.74272276779385, 215.19105100123204, 88.34414172960795, 65.91380288247264, 82.92251113102243, 79.20116951673026, 63.69160503552499, 71.94504339829807, 101.05590543449098, 87.57389356962928, 75.35827518454235, 76.75345977382638, 196983923052.16284, 74.72061678896394, 71.886726660214…	[0.8570472786656106, 0.8927188002848441, 0.9011433859064751, 0.3799287917661477, 0.8878218431934781, 0.9053096709535672, 0.8714695261174008, 0.08177149523663674, 0.872930186038763, 0.9341382874777244, 0.8761572844318637, 0.9013981708996266, 0.9234082946437067, 0.9190716553744316, 0.8237288849158102, 0.8566320973932244, 0.8998067020504399, 0.9063187698604634, -5.4731375117463424e+17, 0.89379560461…	[0.9334936212281226, 0.9449823045006649, 0.9512388263379143, 0.7423724376981569, 0.9424231042592529, 0.9525931313903975, 0.935511122613355, 0.6859792570758908, 0.9347832290714271, 0.9665495908069183, 0.936915560890586, 0.9517970154913185, 0.9615933108003051, 0.9587518109749733, 0.9091395743406732, 0.926336423772949, 0.9493760509421477, 0.955151762011051, -0.14382376000666974, 0.9458508064175477, …	[0.8789120547056802, 0.946643695534924, 0.9346497695087989, 0.86703758627903, 0.9350172431561626, 0.9475437665758559, 0.9263873923239748, 0.8601757248087563, 0.8916014167999065, 0.9504517999357887, 0.9013550866214647, 0.9303014852825217, 0.9477535838701774, 0.9442707782339816, 0.8670747318525205, 0.9044644511390583, 0.9105405412752515, 0.9467591211802617, 0.8434949526125497, 0.9397223911496422, 0…	{'regressor__feature_selection__estimator__alpha': 10, 'regressor__feature_selection__estimator__l1_ratio': 1}	['pH', 'Bar.ALA', 'CofAtom.S2.ALA', 'CofAtom.S2.ASN', 'CofAtom.FE1.ASP', 'CofAtom.S2.HIS', 'Bar.SER', 'Bar.THR', 'Protein.TRP', 'CofAtom.S1.TRP', 'Protein.F3S', 'FE2.Oxigen_around', 'Bar.RESNEG', 'Bar.ResPolari', 'CofAtom.S1.ResAromatici', 'FE1_nearest.nNats in side chain', 'FE1_nearest.log(Solub) x Hydrophobicity', 'Around_FE2.Log(Solubility (m at 20ºC))', 'Around_FE2.nOats in side chain', 'Arou…	27
17	XGB_10_5	XGB	10	5	12.4806	4.77376	40.8155	4.21326	109.809	9.35758	59.7619	7.66336	0.93793	0.0167416	0.969206	0.00847219	0.949234	0.017294	[42.44336096445719, 44.49058220837567, 43.3938610489304, 45.445871082512106, 34.180477419415034, 40.76621236801147, 41.32371250358788, 43.4894097431286, 45.06670355796814, 37.20893639487189, 32.47185707092285, 41.90022299740765, 44.15088982839842, 43.43717077616099, 47.0824553869866, 49.66544167200724, 32.72000264477085, 35.339502560125815, 41.65116851394241, 44.90332144982106, 34.11994728088379,…	[106.01371907488101, 94.30629409765794, 106.97807499659264, 126.69651155318245, 102.84769359323263, 111.40611551080046, 104.53468941122799, 131.20346587154148, 99.08090057777146, 100.4082289830911, 114.31367295001186, 98.3095285827595, 110.51007900405065, 100.29826280911763, 107.42410274414019, 136.21660178728695, 110.0812266292949, 106.94834883467624, 95.09583326927013, 105.19358404186487, 102.4…	[67.28276911394934, 67.3765218722327, 56.78687592395935, 67.48408650847085, 46.341351814165414, 51.89010481911239, 66.97847745379556, 67.07482754074717, 70.52940255963144, 54.015075222212424, 41.730317119999384, 56.18801912913502, 63.304496826379115, 70.78069802937503, 73.96267378265007, 65.41950794292757, 48.09142463115433, 54.70680448600443, 65.3580282935987, 67.01352071214015, 44.9622111097359…	[0.9097131753374305, 0.9253148806900653, 0.9502869410610625, 0.921214700920068, 0.9644939096212479, 0.9526323080076088, 0.9267831311975672, 0.91078836751273, 0.9190107658190286, 0.9557706810950728, 0.9686361804899203, 0.9503740052418109, 0.9243364915671143, 0.9216699178855191, 0.9055758765143782, 0.9199949943584349, 0.9591951244408446, 0.9524074079982376, 0.9397478319050134, 0.9145747093807783, 0…	[0.9555115072985448, 0.9619558186914889, 0.9748901666813953, 0.9601458697094549, 0.9823058262275683, 0.9762113154597912, 0.9628560142141045, 0.9543982907694618, 0.9599405293698375, 0.9779345207732995, 0.9842177483437113, 0.9749322516556863, 0.962529801471682, 0.9603536856442633, 0.9529528884176941, 0.9606423489670333, 0.979648828785507, 0.9763362771696135, 0.9706636112595206, 0.9567492720820678, …	[0.8987666710714972, 0.957496659706451, 0.9577731855176105, 0.9321709293003974, 0.9717434982307266, 0.9660007202032734, 0.9583728712366473, 0.9333230025951544, 0.9190331429417599, 0.9694047758766675, 0.9643546809288297, 0.9541741328350197, 0.9526871094240187, 0.9401217627326717, 0.9354261374390309, 0.9293722822775972, 0.9772917254533908, 0.9638037774774925, 0.955450397076723, 0.9342475034431685, …	{'regressor__regressor__learning_rate': 0.1, 'regressor__regressor__max_depth': 3, 'regressor__regressor__min_child_weight': 5, 'regressor__regressor__n_estimators': 150}	[]	0
18	LR_11_3	LR	11	3	46.5074	2.17846	58.9531	7.14052	107.375	8.18034	89.0274	25.2245	0.853129	0.105908	0.928785	0.0449632	0.911392	0.0326175	[56.3815246850069, 52.996790826472115, 63.32622781643602, 76.44619039390562, 53.98096301360884, 55.89897647387877, 58.98550811346958, 79.1862371119279, 66.44315174145171, 53.07174674805946, 57.16217976016105, 59.258447518236906, 52.68688056036981, 52.51175243573753, 68.33131570260988, 66.06740492020865, 57.13959435857989, 56.277784391561504, 58.7799043291636, 46.85537159279816, 52.114576407646254…	[107.54157623191763, 105.86444433098161, 99.76880765271426, 126.49458833076358, 110.0592619327596, 114.80092107015699, 103.59990088542254, 125.72838873836581, 86.86719402480112, 107.06711364327418, 112.29886551617224, 108.3294496380865, 116.88638310336071, 95.31492153343046, 99.24369667125484, 108.07238477055198, 110.07126051428995, 105.38170746492042, 108.66221518923824, 103.61539126998719, 103.…	[87.40471085762273, 71.46682368333451, 77.49604277762882, 167.00197436125583, 100.05738467873633, 72.36691385100904, 85.20929404482824, 166.69676343945622, 89.63569648793016, 65.3693954360379, 73.65726867530334, 78.20611353763505, 69.7812386667588, 70.25349524056477, 119.34893699045884, 85.905643215383, 95.43085917035198, 92.29699393633567, 86.73735951426187, 66.17983448801343, 75.06790185313847,…	[0.8476346035416047, 0.9159716445025476, 0.9074165019064888, 0.5175129601560406, 0.8344749409334008, 0.9078716628666678, 0.8815010384941478, 0.44899353738162695, 0.869187611025706, 0.9352217489849676, 0.9022859988655335, 0.9038602053102854, 0.9080620742373017, 0.9228324394478209, 0.7541360429422604, 0.862042282111126, 0.8393227314390097, 0.8645335419282245, 0.8938824562155163, 0.9166869664823246,…	[0.9271380771381874, 0.9573667370123324, 0.95296862301643, 0.7925555842950263, 0.917164720275959, 0.9539064536778397, 0.9397926887705499, 0.7733191502823222, 0.9339185363996259, 0.9670961917970425, 0.9503825840669211, 0.9527512684312742, 0.9537195326427559, 0.9609136325921322, 0.8716425615694605, 0.9304324723781068, 0.9164745888598339, 0.9350020473472452, 0.947158815592315, 0.9577291552616958, 0.…	[0.8636303461610346, 0.939003822601086, 0.9327190867827723, 0.8845541401281097, 0.9067178406988828, 0.9495378540419258, 0.9319417720213521, 0.8415591016067273, 0.8940884235495233, 0.9380045972955443, 0.929020743864832, 0.9327062147195552, 0.9397517287282405, 0.9501763052740503, 0.8296019542993739, 0.9037613139185805, 0.8747648409001546, 0.9131591058730174, 0.9202675359903902, 0.9622169238511451, …	{'regressor__feature_selection__estimator__alpha': 10, 'regressor__feature_selection__estimator__l1_ratio': 1}	['pH', 'Bar.ALA', 'Bar.PRO', 'Bar.SER', 'CofAtom.FE2.SER', 'CofAtom.S1.SER', 'Bar.THR', 'Bar.TRP', 'Protein.TRP', 'Protein.F3S', 'FE1.Nitrogen_around', 'FE1.Carbon_around', 'FE2.Nitrogen_around', 'S1.Sulfur_around', 'Bar.RESNEG', 'Bar.ResPolari', 'Around_FE1.Vol / log(solub)', 'FE2_nearest.Hydrophobicity', 'FE2_nearest.nNats in side chain', 'Around_FE2.nNats in side chain', 'Around_FE2.log(Solub)…	24
19	XGB_11_3	XGB	11	3	11.2387	5.73777	40.303	4.39892	107.321	6.79453	60.2691	8.57739	0.93635	0.0207246	0.968405	0.0103845	0.948106	0.0204138	[42.81111209710439, 38.157819902574694, 42.53481117454735, 43.68709426312833, 34.47051185208398, 42.857989927927655, 41.92002401964085, 41.5014305243621, 49.33532776059331, 41.51284369906864, 34.164103183746334, 48.0512509732633, 40.670630732500875, 35.22043978845751, 44.61814047839191, 46.743930886586504, 36.914382470620644, 29.52018388219782, 41.91970957936467, 44.223498937245964, 35.0371673329…	[108.4868796174607, 93.13223317819799, 99.63335013481182, 114.7201744789323, 107.75580444651807, 102.61644141162182, 108.70177642364285, 121.96391693939597, 104.35639117463833, 107.29629452402983, 115.7135113698345, 106.5331125191376, 102.59571103564762, 105.3604674404489, 102.0493069570078, 122.84544260299813, 106.3763813907548, 113.41212735903466, 97.05764994032387, 103.47373448264128, 103.3128…	[81.83423285390201, 49.86312763630723, 55.599152251773496, 60.79399127182756, 51.259804134168824, 53.69530101417813, 63.468204224879784, 70.68411808324738, 79.43374754285533, 58.564164567745586, 48.94401311674986, 68.3625153911311, 59.32380731728419, 58.26147192679764, 72.21912639278665, 71.27632977331041, 51.748104993463286, 45.54234447983368, 60.48659970884853, 65.29002692940118, 47.93223295366…	[0.8664368367416446, 0.9590950435158211, 0.952344736822403, 0.936061306967204, 0.9565570466113903, 0.9492792471867619, 0.9342564682172462, 0.9009291145221574, 0.8972700712630545, 0.948007082737905, 0.9568555707740524, 0.9265388283983526, 0.9335529990375597, 0.9469284460234789, 0.9099751890732599, 0.9050285058289653, 0.9527539316473459, 0.9670172068829762, 0.9483948390231001, 0.9189122425144751, 0…	[0.9358510802171824, 0.9797494888840227, 0.9759964424383464, 0.9681349517411054, 0.9794644694822906, 0.9747444825063591, 0.967457773475596, 0.9493781851109641, 0.9493764946995398, 0.9739837773017384, 0.9784244099895396, 0.9628100203542527, 0.9668062619615128, 0.9736441998754374, 0.9573387002745689, 0.9527003615823664, 0.977138100106784, 0.9842835221044716, 0.9751457924007837, 0.9588054465078304, …	[0.8831163288941076, 0.9755920909054103, 0.961604837083072, 0.9309788591593864, 0.970550800360189, 0.9673674277927947, 0.9689423836978794, 0.9193387491100333, 0.9050135274319745, 0.9607915925193342, 0.9516643619619306, 0.937049601729678, 0.9503255347912443, 0.9619779842990143, 0.9125871590254501, 0.9215534425347816, 0.9730834446187306, 0.9752609252523753, 0.9529385718177433, 0.9420859252506377, 0…	{'regressor__regressor__learning_rate': 0.4, 'regressor__regressor__max_depth': 4, 'regressor__regressor__min_child_weight': 5, 'regressor__regressor__n_estimators': 200}	[]	0
20	LR_11_4	LR	11	4	47.9615	1.69003	59.3311	8.59529	106.003	7.60859	87.3651	32.5403	0.848428	0.175631	0.930571	0.0624721	0.919166	0.0267657	[59.981538129781065, 61.143320389035836, 62.45729775439754, 81.16239832986855, 50.6453016360327, 54.16239224026487, 56.98333764422572, 78.40337863091717, 68.20669864132462, 56.823714515403445, 60.65512663064572, 58.36848451534413, 48.10003082199566, 55.69788789098836, 68.67302888074234, 63.1538449473095, 58.38152676582929, 52.48353812958604, 64.2655819793935, 53.68761299872919, 50.41433292138818,…	[108.33968634445137, 100.15864173935034, 99.69132847191324, 115.2300360646464, 107.13060346092966, 109.45371671573216, 105.4615743960446, 110.0753687468205, 98.56295280890828, 110.11838402457741, 108.82552529222599, 103.68436483658486, 121.99214995437701, 101.43740399812214, 90.23576501763878, 101.63243432868236, 109.3093368883606, 111.49447980632189, 109.54695068085144, 99.91728190406118, 101.09…	[84.44058078853108, 84.07316593071737, 81.1654266658021, 201.41666504010254, 77.05556341661107, 74.09710318238989, 84.12848717409743, 197.86026066217278, 87.71548146099241, 72.26061460442617, 80.3275746862925, 77.39100914683209, 63.16824215384289, 75.47701115910749, 102.38461770593673, 83.68383128913467, 77.54552694075522, 71.49460971095418, 91.59516230597143, 79.46286550365379, 71.90528738642142…	[0.857793617560482, 0.8837128553191694, 0.8984414048294056, 0.2981678759255797, 0.9018312054763102, 0.9034136871431174, 0.8844880890409768, 0.22371800918339801, 0.8747322187246462, 0.9208440467456132, 0.8837869538256735, 0.9058537986608932, 0.9246618527072118, 0.9109306490990988, 0.8190630844020416, 0.869086111071956, 0.8939061338918923, 0.9187163378315676, 0.8816631872015264, 0.8798869932533742,…	[0.9340834389157077, 0.9400721109481056, 0.9482507074964402, 0.7306892042233244, 0.9496999767091456, 0.9515108244957026, 0.9418942361938645, 0.7161546750887863, 0.9372716935066252, 0.9596728362376055, 0.9405802304135447, 0.9538839812354083, 0.9620318560087036, 0.9549559812021596, 0.908853058527832, 0.9328257425744133, 0.9458624117034007, 0.9598192448403577, 0.9410655041339483, 0.9388602431007754,…	[0.8746629259535874, 0.9381324579577915, 0.9238460643105986, 0.8693371833631461, 0.9440654350986157, 0.9451498015529678, 0.9440724318800622, 0.8589914827709579, 0.8859740908130557, 0.9373615948332936, 0.9125039335702845, 0.9364403543274578, 0.9580842874531823, 0.938911465077693, 0.8722246693991296, 0.9017221821773423, 0.8964258736717511, 0.9436827423221019, 0.9163716436779293, 0.9289529823347442,…	{'regressor__feature_selection__estimator__alpha': 10, 'regressor__feature_selection__estimator__l1_ratio': 1}	['pH', 'Bar.ALA', 'CofAtom.S2.ALA', 'CofAtom.S2.ASN', 'CofAtom.FE2.ASP', 'CofAtom.S1.GLN', 'CofAtom.FE2.GLY', 'CofAtom.FE1.HIS', 'CofAtom.S1.HIS', 'CofAtom.S2.HIS', 'Bar.SER', 'Bar.THR', 'CofAtom.FE1.THR', 'Bar.TRP', 'Protein.TRP', 'FE2.Nitrogen_around', 'Bar.RESNEG', 'Bar.FormalCharge', 'Bar.ResPolari', 'CofAtom.S1.ResAromatici', 'FE1_nearest.nNats in side chain', 'FE1_nearest.log(Solub) x Hydro…	31
21	XGB_11_4	XGB	11	4	13.2923	4.88278	39.9184	4.2091	112.682	11.2334	57.6547	8.37873	0.942084	0.0175086	0.971444	0.00869418	0.949547	0.0182496	[40.831540438334144, 41.23123991167223, 44.87861696449486, 45.20861532881453, 33.6077890299462, 38.43120649973552, 41.482762923111785, 39.40066835686967, 47.87540205910399, 34.65186256975741, 35.49423447926839, 43.9532678578351, 35.978511758752774, 35.46622065917866, 42.931190774247455, 42.907776546478274, 42.30557111469475, 40.77994369171761, 49.13242240451478, 42.88422420540371, 34.532414627075…	[114.33120034656956, 97.60217877730138, 97.66177128856465, 129.0738412868909, 104.77835947516276, 103.66860423007253, 111.88466443140628, 141.8001239320518, 105.46990908007835, 115.27707214096844, 109.34912551648199, 96.25215698611265, 114.8501929050381, 108.47833697281314, 109.18932798727758, 129.8353243507773, 113.8497404675295, 110.32579239575202, 89.40616966403812, 105.87853740747364, 114.446…	[68.02371340792989, 57.15768864038609, 54.98206791590105, 70.93078061811106, 45.15258171882837, 48.655033129008146, 62.2100717401864, 59.934387433537594, 78.06341786206919, 47.26366813003585, 46.78340056007289, 61.024243379452244, 47.76787691309676, 53.44684315216283, 66.46076258665587, 57.9834678282776, 54.642282114457835, 63.689301465561144, 80.59781568857215, 64.09878738440581, 46.862176150055…	[0.9077136780140495, 0.9462515159271069, 0.9533966997448454, 0.9129613953796897, 0.9662921826403256, 0.9583544431645402, 0.9368371068844126, 0.9287713851254841, 0.9007839331595519, 0.9661362437441491, 0.9605806781610807, 0.941463521921012, 0.9569186572289622, 0.9553375013065861, 0.9237590328277072, 0.9371491746486014, 0.9473213749472698, 0.9354955563119971, 0.9083734490459272, 0.9218441983872467,…	[0.9540267859275993, 0.9731333888759378, 0.9767651533819648, 0.9557276350659236, 0.9831038916844417, 0.9790245887609998, 0.968324680722681, 0.9643006674230717, 0.9516350361418797, 0.983078758446296, 0.9801917692637185, 0.9707067654858385, 0.9792455821889199, 0.9778131501068266, 0.9623820326579395, 0.9696527855021904, 0.9733252552551249, 0.96740719955062, 0.956118846496119, 0.9603057347147881, 0.9…	[0.8976420917120939, 0.9674000468173859, 0.9559533701677542, 0.9071528484318624, 0.9722471534532123, 0.9702904866439396, 0.9654687472888679, 0.9364537644017269, 0.9127655935356339, 0.9709964726211989, 0.9482279074141126, 0.9529368462620071, 0.9640635391288674, 0.9606600217947753, 0.9207216984480067, 0.9333561193724795, 0.9582179698435602, 0.956315664948734, 0.9394163975988112, 0.9411612651419496,…	{'regressor__regressor__learning_rate': 0.1, 'regressor__regressor__max_depth': 3, 'regressor__regressor__min_child_weight': 10, 'regressor__regressor__n_estimators': 100}	[]	0
22	LR_11_5	LR	11	5	48.5132	1.59919	60.3201	8.62388	104.243	8.13266	87.9603	31.4485	0.847985	0.166148	0.9298	0.0598512	0.91849	0.0272619	[56.808000569679486, 60.14824765093304, 66.29017819733016, 81.80027894489152, 53.65239756597386, 58.59977500775844, 61.101496352639245, 79.63813890595134, 67.48853109013291, 51.660435769748155, 67.47091273064903, 61.918397865152215, 52.787153818008655, 54.06579268603351, 65.97447666149488, 67.13559198631887, 55.300861729768556, 49.854204789160256, 64.10172220554864, 49.17639946223128, 50.70067489…	[97.46074319054202, 92.41889227794307, 110.0900592571215, 110.24645331216004, 98.73747633831803, 107.83852521013141, 96.36052485874917, 119.97772091031372, 89.06740174541352, 119.49783527217774, 100.97828424815914, 100.63569887737192, 110.63708393993015, 106.31336221246006, 99.42233153321881, 106.58338918118598, 101.73616061126155, 108.13923657184417, 108.3046040080009, 106.22676548706343, 96.236…	[82.64684663416531, 83.34644810908802, 83.06820190709077, 194.86620552612183, 77.96022231192721, 77.50078830686996, 85.66076522501062, 197.01284948142165, 92.34247468364708, 67.781247192439, 86.04298359466533, 76.67443354000204, 66.73258537589673, 72.13581343659314, 105.45769281679685, 86.54201897804452, 73.10711485282297, 71.45802358853761, 95.49865097998835, 71.16626566451475, 70.19307877177957…	[0.8637711028379885, 0.8857145095106247, 0.8936238783224002, 0.34307544101660836, 0.8995126032885166, 0.8943364085297872, 0.8802420069471495, 0.2303532105485535, 0.8611678976318344, 0.9303534845692533, 0.86666121339752, 0.9075891564858404, 0.9159198932588214, 0.9186419059054937, 0.8080384323003682, 0.8599907725024218, 0.9057033937730128, 0.9187995075451323, 0.8713620031848395, 0.9036592662707956,…	[0.9371039104267995, 0.9411582254312874, 0.9458014510842205, 0.7345239366231685, 0.9485945525273727, 0.9475266740317756, 0.9398190201047404, 0.7199994667597316, 0.9292364701427092, 0.9647180672010396, 0.9320498182346124, 0.9554110473083255, 0.9582591700765004, 0.9588311897411954, 0.9020741539485998, 0.9278004050132495, 0.9522109530138851, 0.9610142377647682, 0.9352253397897806, 0.9512097200763452…	[0.8757163593789409, 0.9387838640014227, 0.9224240106255759, 0.8694409016663153, 0.9395268392487667, 0.9438815418946078, 0.9293905151468081, 0.860828438230841, 0.8842021133946096, 0.9557005697440624, 0.8969867814202754, 0.9363120694318321, 0.9325896904882511, 0.9439538986596417, 0.8704234260901681, 0.9013413030836545, 0.9151990801709761, 0.9475641375887957, 0.9100733327945849, 0.9491413874175291,…	{'regressor__feature_selection__estimator__alpha': 10, 'regressor__feature_selection__estimator__l1_ratio': 1}	['pH', 'Bar.ALA', 'CofAtom.S2.ALA', 'CofAtom.S2.ASN', 'CofAtom.FE1.ASP', 'CofAtom.S1.GLN', 'CofAtom.S2.HIS', 'Bar.SER', 'Bar.THR', 'Bar.TRP', 'Protein.TRP', 'CofAtom.S1.TRP', 'Protein.F3S', 'Bar.RESNEG', 'Bar.ResPolari', 'FE1_nearest.nNats in side chain', 'FE1_nearest.log(Solub) x Hydrophobicity', 'Around_FE2.Log(Solubility (m at 20ºC))', 'Around_FE2.nOats in side chain', 'Around_FE2.nSats in sid…	26
23	XGB_11_5	XGB	11	5	12.913	5.17876	40.6354	4.67361	107.805	8.55541	59.2897	8.44207	0.938697	0.0190185	0.969529	0.00949149	0.947824	0.0190416	[43.35792425791423, 41.91563702918388, 44.63484063663998, 44.7384118969376, 33.798240713171054, 40.55819069544474, 43.460345045940294, 42.49674705234734, 50.337745843706905, 35.53236072772258, 34.911843649546306, 44.64227878725207, 39.509133355037584, 32.58132523459357, 50.72099477858157, 50.175530433654785, 35.91067394694767, 31.3751580827945, 43.67813005318513, 46.772258920444024, 37.5440017700…	[100.6777215624125, 89.83560155391692, 101.96614290843577, 117.83791302713298, 100.08074351927655, 106.05403487975988, 103.14972180673631, 134.06938681446226, 100.23934488145645, 103.40078698745556, 109.24706842613759, 101.6034924341191, 107.83727413586976, 102.52261159146573, 109.66773860690958, 121.7767628736348, 110.2758384607067, 110.32717359515907, 93.60910367545435, 98.43165761041102, 104.6…	[71.82948233968996, 62.107887967588795, 54.99609846595526, 69.3391280933753, 49.74511030906652, 51.65837539748718, 72.11395605648418, 63.70679879254148, 84.17968823516502, 52.22039760972527, 45.009483834616425, 59.192369131650075, 54.91240392366796, 49.58101780119451, 76.66756823153985, 70.62129409040976, 48.425859165414785, 53.34287423704426, 68.18994483498297, 69.13473977694353, 48.873548837457…	[0.8970983974697805, 0.9365384865519246, 0.9533729118667128, 0.9168237773210788, 0.9590865357419872, 0.9530544300540569, 0.915125104665286, 0.9195226026741882, 0.8846277112429722, 0.9586609368969279, 0.9635133793902716, 0.9449251621215445, 0.9430677607579057, 0.9615647442927209, 0.8985432062871436, 0.9067660773726807, 0.9586256254207619, 0.9547509476383285, 0.9344133463150395, 0.9090810818199062,…	[0.9494202318674831, 0.9680903309639406, 0.9765114957992647, 0.9587653283013395, 0.980011543007278, 0.9763813000923172, 0.956858858519877, 0.9594157161403906, 0.9436440670558868, 0.9794818102623986, 0.9816439623648338, 0.972172700711482, 0.9718981965786468, 0.9809190928476778, 0.9497365647540863, 0.9537309019127829, 0.9792031550349467, 0.9775230454854443, 0.9678746389378116, 0.9535237153403245, 0…	[0.8884968448723476, 0.9640296762839063, 0.9567906284912348, 0.9265344802766674, 0.9631144240699969, 0.9662352989166739, 0.9571433144259284, 0.9429293452434456, 0.8980064423312738, 0.9656495486575859, 0.9544241087940875, 0.9513947732874524, 0.9589085944188579, 0.9652889496056402, 0.9253481209762204, 0.9205717042680701, 0.9712240164545529, 0.966759274455169, 0.9494434149074734, 0.9423892159560264,…	{'regressor__regressor__learning_rate': 0.4, 'regressor__regressor__max_depth': 3, 'regressor__regressor__min_child_weight': 1, 'regressor__regressor__n_estimators': 100}	[]	0
24	LR_12_3	LR	12	3	46.903	2.03399	58.6653	7.29407	106.359	7.89518	89.5762	27.7065	0.84872	0.121889	0.927325	0.049339	0.912787	0.0337846	[59.706024120670435, 52.10288623344734, 59.75521985892687, 75.568621440411, 59.620285398019355, 56.560499103716246, 59.460463951877536, 83.16149791228385, 62.274227138101956, 52.758625270271565, 53.12406684922326, 57.49100397289557, 49.880147293457796, 52.875364224371666, 69.95011177264216, 66.79602507776917, 62.74262198755229, 53.876703252475146, 60.899607834339754, 48.72905549469348, 52.1456544…	[105.45817226266294, 102.98345118033778, 98.09692744897457, 113.79969818408179, 97.89848852423356, 122.87507793033873, 105.60332303202588, 132.368028492066, 97.0264195486837, 103.36803373714008, 111.46236934165115, 99.58834374003207, 108.15231150332406, 98.16883207135501, 92.92563893397627, 111.22609560852865, 106.67320502081836, 104.83777719050545, 112.38038837761128, 115.27153071234747, 104.638…	[88.64148105973125, 69.61561945335427, 75.03291317536431, 173.5672252626836, 103.76956469918748, 72.6437718267868, 93.08914593826877, 190.05083540877413, 86.66005751130008, 64.91986534697986, 69.32963887633179, 74.6063379790121, 69.54249587759062, 72.85788147420031, 117.54915498739254, 87.5198968397733, 115.36260156787635, 80.56267776064449, 90.15142384790373, 70.09394046159612, 72.09397273806262…	[0.8432921786700165, 0.9202684352970655, 0.913208309074714, 0.47883183149154795, 0.8219649760374389, 0.9071653938192635, 0.8585709248058575, 0.28378745597102106, 0.8777286159775373, 0.9361096154799886, 0.9134307904683747, 0.9125070159654175, 0.9086900931509033, 0.9170049908699136, 0.7614953889846854, 0.8568088398213057, 0.7651952623682716, 0.8967893653159507, 0.8853642766584495, 0.906540695408324…	[0.9286958725033818, 0.9598545066167509, 0.955742675346555, 0.7839469995428429, 0.9109511480237154, 0.9528949053747332, 0.9268565150656471, 0.7273600740165169, 0.9384644064809695, 0.9675357306365403, 0.9563834699397846, 0.9559674753520284, 0.9541942237189387, 0.9580010909345105, 0.8751597855291859, 0.9270809788633867, 0.877803066571321, 0.9483932972196356, 0.9433226733804589, 0.9523441941154519, …	[0.8661002204758836, 0.9511904571011837, 0.9355039419159419, 0.8836658540251644, 0.905250084684177, 0.9446599860985974, 0.9144544122251956, 0.8254200137323032, 0.9052290838530919, 0.937771272577121, 0.9430415515000159, 0.9328504428763885, 0.9531456173889137, 0.9226764057620009, 0.8397073059368773, 0.9027250121838623, 0.8412205501307065, 0.9275038373158259, 0.922757312962063, 0.958745126322821, 0.…	{'regressor__feature_selection__estimator__alpha': 10, 'regressor__feature_selection__estimator__l1_ratio': 1}	['pH', 'Bar.ALA', 'Bar.CYS', 'Bar.GLU', 'CofAtom.S1.HIS', 'CofAtom.FE2.SER', 'CofAtom.S1.SER', 'Bar.THR', 'Protein.TRP', 'FE1.Nitrogen_around', 'FE1.Carbon_around', 'FE2.Nitrogen_around', 'S1.Sulfur_around', 'Bar.RESNEG', 'Bar.ResPolari', 'CofAtom.S1.ResPolari', 'Around_FE1.Vol / log(solub)', 'FE2_nearest.Hydrophobicity', 'FE2_nearest.nNats in side chain', 'Around_FE2.nOats in side chain', 'Aroun…	27
25	XGB_12_3	XGB	12	3	10.6867	5.90049	42.0214	4.82514	103.552	8.37995	62.4334	10.1055	0.931548	0.0246888	0.966103	0.0121761	0.945002	0.0228496	[53.89378134250641, 41.084760053737746, 45.232229748287715, 46.90237115524911, 34.102245894638266, 40.473228187561034, 43.07136923558003, 41.09879261053897, 46.1724139290887, 39.09876373007491, 30.739716205596924, 52.403340536194875, 39.38737624178867, 46.49662565540623, 43.633362660536896, 52.50882631460826, 45.54744466575416, 34.37135308497661, 44.4571689399513, 42.67002712069331, 37.5223170471…	[115.39207419182621, 95.38628215850409, 95.76029453067457, 112.85497434572987, 106.03709759798429, 88.51071427550019, 95.8451075835147, 121.79893631694009, 96.00774047145737, 104.90401750726217, 108.02518876042745, 103.02384410173879, 94.17171522867208, 102.46424722973236, 99.77035876810213, 104.16013934944984, 106.12726487845688, 107.11148586248946, 93.0041893815725, 104.92049199875464, 108.3613…	[94.59522903953226, 56.45360430209603, 58.187067243076484, 65.6956827635336, 46.85743034991633, 52.41573193070213, 70.57503341098396, 62.836698440295365, 77.7907644726834, 52.70558447804293, 39.87971800795328, 74.51447650101396, 56.49935685269747, 79.38983702174109, 64.4187845578866, 75.58182643451511, 62.89666552528187, 53.21091521890765, 70.94963783025148, 64.43969294482795, 55.58495650681242, …	[0.8215341473304094, 0.9475675377452616, 0.9478051721499635, 0.9253351663024544, 0.9636986819354002, 0.9516678140808172, 0.9187089384775773, 0.9217058932210478, 0.9014757900078787, 0.9578891944955571, 0.9713562593179784, 0.9127223404805241, 0.9397295601179444, 0.9014563328020012, 0.9283720025614867, 0.8932083298635969, 0.9302037617536918, 0.9549745439511994, 0.9289972514492885, 0.9210106537906594…	[0.9140882303472087, 0.9738118533572213, 0.9739926698146713, 0.9622032713545001, 0.9820427810771113, 0.9757678020444087, 0.9588780472955798, 0.9603344500967429, 0.9525910660955762, 0.9787537846064379, 0.98557725650535, 0.955902927248145, 0.9696085336173315, 0.9503351573606489, 0.9653626152188495, 0.9475730261133726, 0.9651900673263876, 0.9773353316233069, 0.9658337004513807, 0.9600867718353578, 0…	[0.8495855944470939, 0.9662521508506532, 0.9601667994111366, 0.9239385317829967, 0.9708102547302384, 0.970754086447331, 0.9575729186128061, 0.9327659843049778, 0.9225612961332919, 0.9676420870795202, 0.9621272087127403, 0.9303162990004401, 0.9577605823067149, 0.9291300726871895, 0.9253218240009673, 0.9198679852083773, 0.9504268904067746, 0.9757064287109309, 0.9481172705786849, 0.9503478331518139,…	{'regressor__regressor__learning_rate': 0.1, 'regressor__regressor__max_depth': 4, 'regressor__regressor__min_child_weight': 5, 'regressor__regressor__n_estimators': 100}	[]	0
26	LR_12_4	LR	12	4	47.5766	1.57936	58.1717	8.44223	104.562	8.46673	86.2397	31.8789	0.852386	0.169933	0.932433	0.0597621	0.923009	0.0266883	[55.14582017355184, 57.26593529608198, 61.18127730313133, 80.61254238757961, 52.76733989974488, 51.57375589854198, 58.21848731802299, 84.2971663717582, 60.70856116588927, 57.375910070574044, 57.350583914281074, 57.15561321478829, 45.37261833236453, 53.971582849684815, 68.5536447408095, 61.10413654163441, 55.41038311327027, 51.50212766850417, 62.568168591764874, 52.05789134482545, 53.5383974447552…	[101.84401188224044, 98.71954892147485, 97.93438439090856, 106.59933052783283, 103.73112099689725, 113.77740742413039, 101.69633148609614, 124.44896813257114, 96.0696182407876, 109.12019619767682, 104.57702036578821, 97.34919400368148, 114.41301428757997, 95.48273322123296, 93.91894412783661, 96.29320416453916, 102.19734944708996, 109.42706524728139, 104.43541086359998, 93.4022372391361, 105.6551…	[83.3135191375908, 77.77339292648885, 77.68679996641976, 189.5963488286825, 82.00208795788991, 72.87183293688364, 86.17100357307113, 213.84779565700637, 81.4413532292986, 75.10855603356916, 80.23655625946547, 76.08214521022207, 57.64943726188926, 76.19535205974144, 111.29093384646035, 80.21632070792683, 79.67221339831546, 65.1518907086488, 87.76189425327634, 79.07206063340847, 71.14974135659456, …	[0.8615644521411389, 0.900487188858384, 0.9069601507560419, 0.37812602786815996, 0.8888229160535976, 0.906581580591712, 0.8788110809752276, 0.09319916155654984, 0.8920116650624486, 0.9144816906296318, 0.8840501644611558, 0.9090113375134732, 0.937250900528487, 0.9092271733796935, 0.7862149508917406, 0.8797103973630884, 0.8880070878183264, 0.9324989218307362, 0.8913607466970891, 0.8810655391943253,…	[0.9350275523237752, 0.9490435128561239, 0.9525500196544118, 0.7586827444839604, 0.9428581840185623, 0.9534581992462161, 0.9388119113091717, 0.6969625372007149, 0.9447397715983081, 0.9567501244213907, 0.9405167720587613, 0.9539226496858494, 0.9681397629532683, 0.9541834076828868, 0.8914459213180552, 0.9380943454084123, 0.942493984934442, 0.9661362682773409, 0.9457364225930078, 0.9392066889702881,…	[0.8812195903363672, 0.9468635478711261, 0.9260383970750089, 0.8754019181277111, 0.9343150298002069, 0.9481535056185139, 0.9458630669062255, 0.8533832367074408, 0.9140305189734613, 0.937563892817595, 0.918431891948909, 0.9375532644092468, 0.9629739523519347, 0.9316176931989235, 0.8479838587590831, 0.9186035859749055, 0.9028451981078123, 0.9511785095139131, 0.9247992835953012, 0.9354169913427571, …	{'regressor__feature_selection__estimator__alpha': 10, 'regressor__feature_selection__estimator__l1_ratio': 1}	['pH', 'Bar.ALA', 'CofAtom.S2.ALA', 'CofAtom.S2.ASN', 'CofAtom.S1.GLN', 'CofAtom.FE2.GLY', 'CofAtom.FE1.HIS', 'CofAtom.S2.HIS', 'Bar.THR', 'Bar.TRP', 'Protein.TRP', 'Protein.F3S', 'Bar.ResPolari', 'CofAtom.S1.ResAromatici', 'FE1_nearest.nNats in side chain', 'FE1_nearest.log(Solub) x Hydrophobicity', 'Around_FE2.nOats in side chain', 'Around_FE2.nSats in side chain', 'Around_FE2.nNats in side cha…	25
27	XGB_12_4	XGB	12	4	12.9983	4.79798	41.0152	4.56223	108.826	9.94272	59.3959	8.57106	0.938497	0.017668	0.969547	0.00872574	0.946638	0.0199373	[43.04287670771281, 40.99858263376597, 41.60305619884182, 46.71467980581361, 30.02698649586858, 43.33226671973864, 41.62355965536994, 36.7492133089014, 48.31329561729689, 35.75599912050608, 31.684713287353517, 46.80961063906953, 35.302335217192365, 41.55221799902014, 44.289226071254625, 43.26897838115692, 42.262367764034785, 38.75999847940496, 49.13973289567071, 40.16692746611866, 37.225430018107…	[107.01074606049534, 94.22077880757004, 99.60930748136703, 124.71181201686969, 100.8634373431253, 94.94717648177497, 109.58081415849892, 133.79980716285058, 101.4503520765143, 108.7604998749124, 114.92559340062114, 93.73424787381275, 113.61382724365947, 101.25178352679237, 96.69909149967344, 126.57464215445653, 113.76577022003589, 107.8745171445103, 84.70028621779997, 106.93544635554493, 105.7402…	[67.9013217735047, 56.52217754187041, 52.27624015319866, 73.65453094126933, 40.05895064091994, 56.51752892700846, 61.054184235884286, 56.18580369428439, 77.49298589618766, 47.458481529552614, 42.68321802440318, 65.41901240082136, 50.46460242087063, 64.00434922391942, 65.49980683568735, 55.470024530652296, 56.26593767699197, 63.301769516065384, 75.30823933688193, 63.429063922135654, 59.79217472087…	[0.9080454714986884, 0.9474400827306452, 0.9578707990912253, 0.9061484656272388, 0.9734683295244906, 0.9438073571029486, 0.9391624836957841, 0.9374027070745304, 0.9022286363476089, 0.9658565062684196, 0.9671874573286047, 0.9327287110369151, 0.9519170544060027, 0.9359501861901118, 0.9259478290364078, 0.9424799401058003, 0.9441442491434958, 0.9362781518396909, 0.92000556352677, 0.9234688571251912, …	[0.9556909161143126, 0.9735699562880863, 0.9789105892451108, 0.9535287611143983, 0.9867949196869586, 0.9717181812976161, 0.9699012831862077, 0.9684233196192047, 0.9518653174875872, 0.9829944777082372, 0.9836459524852541, 0.9665660795631914, 0.9759141412795114, 0.9676278806209019, 0.9633403035300502, 0.9714167427308068, 0.9719400839002027, 0.9679452245607025, 0.9622933375056069, 0.961253394506446,…	[0.8995773579972356, 0.9622219867611413, 0.9636312461244343, 0.9054533097763046, 0.9751950178436439, 0.9622156490411987, 0.9559935957167877, 0.9424326499976663, 0.9143448689284063, 0.9716046454075175, 0.9587151065336171, 0.9525001951058644, 0.9669446792038585, 0.9590736452240871, 0.9144837365228766, 0.9384355116684548, 0.9538632589922474, 0.958396620954579, 0.9449106523116332, 0.9486195976396377,…	{'regressor__regressor__learning_rate': 0.2, 'regressor__regressor__max_depth': 5, 'regressor__regressor__min_child_weight': 10, 'regressor__regressor__n_estimators': 150}	[]	0
28	LR_12_5	LR	12	5	47.957	1.66563	59.2267	8.57235	106.753	8.72353	87.6992	32.2967	0.847415	0.178756	0.93006	0.0614679	0.921151	0.0266284	[56.59654522462665, 59.00036025459669, 64.49318177364047, 79.00829021135051, 51.38513705936812, 58.478185322479305, 62.92145173490341, 87.47054385658453, 65.51110027330719, 50.1322790934157, 59.40090395619256, 56.61260798350112, 52.234687160068695, 52.484653690129406, 67.23604763271065, 65.2403221472795, 51.78760975589395, 56.04508036398154, 63.502958207838404, 54.09024062959864, 48.7289962102211…	[104.6152649871643, 98.25658981494315, 103.97389567686957, 118.86856373205121, 105.75618999356807, 107.97321652312387, 101.56464230860631, 124.29012390318299, 94.53599630644884, 111.20331798077856, 107.98523734406668, 99.20738559131868, 106.97734049464145, 111.28327666465808, 94.6174570375347, 104.81651715955346, 105.46204831183601, 107.1046532109525, 101.85281761333339, 110.1647326723682, 112.84…	[82.29368918008007, 81.65968197513345, 80.07591074450528, 181.31929019724183, 81.33851023476002, 76.60697937121319, 88.65242083563481, 235.89006483616845, 88.62220034107604, 64.72484747644276, 79.10257841284734, 72.60431558683565, 68.84886451567537, 74.08117038078085, 107.98788608227535, 85.45102055798934, 76.45781259156183, 75.9695331292844, 94.15821238218898, 76.68634429010284, 64.7369817697052…	[0.8649328522022501, 0.8902935222828712, 0.9011496283504077, 0.4312381455141763, 0.8906149713124686, 0.8967595699718174, 0.8717309705385885, -0.10337123254990299, 0.8721290359114516, 0.9364928896052686, 0.8873044271014636, 0.9171396709088135, 0.9105024973198202, 0.9141946100698422, 0.798716657307534, 0.8634985949826351, 0.8968615713200792, 0.908222636459769, 0.8749478380331239, 0.8881341145345959…	[0.9381193439356743, 0.943602494398845, 0.9505384717047328, 0.765235140439432, 0.9437571978854802, 0.9480566659567462, 0.9345545257030561, 0.6485751870834329, 0.9349166781722751, 0.9683795265472037, 0.9426154386227876, 0.959637209844851, 0.9546275118624381, 0.9567751144318078, 0.8958164611088812, 0.9296150150850262, 0.9475064070950381, 0.9553334891988043, 0.9372686531254153, 0.942856976830901, 0.…	[0.8892409514757649, 0.9410645192171744, 0.9354738374977025, 0.8718378353811523, 0.9382259092653608, 0.9446718389446802, 0.9283127286358991, 0.8439146048881383, 0.8984323625656717, 0.956687913202725, 0.9134486551869994, 0.9432190473074636, 0.9473754541621001, 0.9351225676835779, 0.8580330566931469, 0.9070793345049623, 0.9230479698761949, 0.940507244061808, 0.903652300575377, 0.942819722264162, 0.…	{'regressor__feature_selection__estimator__alpha': 10, 'regressor__feature_selection__estimator__l1_ratio': 1}	['pH', 'Bar.ALA', 'CofAtom.S2.ALA', 'CofAtom.S2.ASN', 'CofAtom.FE1.ASP', 'Bar.CYS', 'Bar.GLN', 'CofAtom.S2.HIS', 'Bar.THR', 'Protein.TRP', 'CofAtom.S1.TRP', 'Protein.F3S', 'Bar.ResPolari', 'CofAtom.S1.ResAromatici', 'FE1_nearest.nSats in side chain', 'FE1_nearest.nNats in side chain', 'FE1_nearest.log(Solub) x Hydrophobicity', 'Around_FE2.Log(Solubility (m at 20ºC))', 'Around_FE2.nOats in side ch…	26
29	XGB_12_5	XGB	12	5	11.6886	4.90679	41.7134	4.33293	102.242	7.53705	61.295	9.04827	0.934415	0.0204209	0.967526	0.0101718	0.945303	0.0192905	[44.53445030848185, 42.40359758686375, 40.26110958408665, 41.461084649369525, 35.31561088562012, 42.47479323863983, 44.204121960176, 39.87465766313914, 49.277193887813674, 33.477413106609035, 33.44788809219996, 44.96025478517687, 42.49267622264656, 43.04244054974736, 49.403034777254675, 50.04063818693161, 41.216761305525495, 38.76888703655552, 47.287142753601074, 44.8727834627435, 38.384969278971…	[106.95404775802699, 95.91106484970804, 99.85718780523302, 109.45797577996038, 98.54987534347902, 96.12013581771635, 102.24077756360425, 117.6606255268916, 90.25237570913498, 99.04022301570171, 102.36843614799155, 91.38010325924826, 96.47349397263284, 103.27207701947057, 100.34145679366118, 107.06222890961642, 103.57788411446548, 107.12573591221523, 86.5281120800568, 99.69900198283169, 98.6012833…	[80.56334600438129, 64.51973386514148, 52.24605480426425, 58.45011004291868, 49.663889100616444, 53.922512956178714, 68.51873441382328, 57.84262425476945, 84.62208941315522, 47.164396333124266, 44.000628798694564, 64.10165441120816, 58.85797698414, 67.33910875804199, 75.70771533159785, 67.1353723423071, 56.4272499028326, 62.507320876924794, 72.60879744628673, 68.18937860971808, 57.681413220219795…	[0.8705530996075186, 0.931513962733679, 0.9579194375349211, 0.940896512580902, 0.9592200293917029, 0.9488490887474147, 0.9233769782240407, 0.9336565069884468, 0.8834118607565669, 0.9662783480547686, 0.9651306909574021, 0.9354107474108748, 0.9345924300260207, 0.9291020582056236, 0.9010677155284575, 0.9157431114198402, 0.9438235175664331, 0.9378675566044351, 0.9256376196789757, 0.9115505655705661, …	[0.9368647595048706, 0.9652264918690592, 0.9792100338023134, 0.9706342844460099, 0.9794702480597332, 0.9745444656783953, 0.9611690920332275, 0.966426832630958, 0.943587012955965, 0.9836852421305191, 0.9824365079721176, 0.967593981261011, 0.9669597764912278, 0.9639227027327482, 0.9512989901324778, 0.9581824401539198, 0.9716761185367262, 0.9695054865304028, 0.9641458358979053, 0.9550769050269459, 0…	[0.8773434962841111, 0.9541704165475077, 0.9646190098108621, 0.9445045855591272, 0.9618997171859415, 0.96610770169738, 0.9518589216959988, 0.9420997647412793, 0.9161895458663923, 0.9705529649211324, 0.9484796923809548, 0.9516769611583656, 0.9513076850308979, 0.9508472421154909, 0.9143948344526847, 0.9258503259629967, 0.9573526559882568, 0.9606695978450032, 0.9438441199361411, 0.9430732808062715, …	{'regressor__regressor__learning_rate': 0.1, 'regressor__regressor__max_depth': 3, 'regressor__regressor__min_child_weight': 5, 'regressor__regressor__n_estimators': 200}	[]	0
30	LR_13_3	LR	13	3	46.8527	1.37663	57.5529	6.40131	97.57	7.02727	86.038	19.4674	0.866765	0.0737727	0.934615	0.0330629	0.918021	0.0290249	[59.300559851026605, 52.61676396326953, 60.97505987339571, 69.38668592556995, 53.33391631752664, 55.50025773913534, 59.4356390326218, 71.24629255042419, 65.98183447869881, 51.30878492228751, 59.88056640060852, 57.00820421215903, 48.61887435197914, 56.53186006550664, 71.35967641769896, 61.39272443903057, 59.91993384702566, 54.03580032142729, 60.88188163572253, 49.13507340880426, 52.740707328247034…	[94.32167860049915, 96.25296612156949, 94.20475792325865, 96.32788565260259, 103.17455607536449, 114.44661700345777, 97.33905307583285, 102.73075156587417, 77.66191993032324, 100.29492877478675, 97.81113215049683, 98.8273091186178, 105.25265230192706, 83.14909701799536, 92.70985075784264, 89.52238526244278, 108.19547541725083, 94.88500072371423, 93.34178460648198, 102.25394618719379, 99.365234767…	[91.88572687373755, 72.77677922177199, 77.10794474964688, 137.97311202502806, 95.03297219153939, 73.87825607194961, 88.08387358585519, 148.40705008290314, 98.65586258708281, 64.184812324562, 80.8540012008887, 77.44165053220988, 66.3171441635439, 79.7196459645731, 118.70125245667218, 80.49928643253969, 93.56621216454083, 88.80596257896616, 89.74125485414356, 71.50040091753154, 77.24342713436852, 1…	[0.8316113653447488, 0.9128630074424546, 0.9083414911018093, 0.6706699492069355, 0.850681340678537, 0.9039833833762868, 0.873370929264609, 0.5632716122190258, 0.8415352468023871, 0.9375482183639566, 0.8822587589862433, 0.9057305478077368, 0.9169635097324369, 0.9006358728424935, 0.7567973183125868, 0.8788602494364248, 0.8455404129917095, 0.8745874741429213, 0.8864050379011987, 0.9027524769288338, …	[0.9236544610005382, 0.9567383229689119, 0.9538273093651373, 0.8475296066903641, 0.9255491721145545, 0.9513064326742868, 0.9347208047682913, 0.8126094366114376, 0.9205676816596104, 0.9685202584892469, 0.939965284837585, 0.9527230634147069, 0.9586927444195941, 0.9492501018497972, 0.8734808297119658, 0.9387673735236939, 0.9197150945673582, 0.9411388684650449, 0.9430308886799267, 0.950414217360046, …	[0.8677871375151319, 0.9516063717033351, 0.9351770936693776, 0.8737110693449482, 0.9229464470137316, 0.9466808927082059, 0.9338346000199406, 0.8552857964340455, 0.8994377211878504, 0.9466971966663547, 0.9178558505995039, 0.9358566295019634, 0.9549676506933217, 0.9225104317903261, 0.833079074250516, 0.9096199674430973, 0.8885218364380292, 0.917370327552624, 0.9186540955205884, 0.9510923431945781, …	{'regressor__feature_selection__estimator__alpha': 10, 'regressor__feature_selection__estimator__l1_ratio': 1}	['pH', 'Bar.ALA', 'Bar.GLN', 'Bar.GLU', 'CofAtom.S1.HIS', 'Bar.PRO', 'Bar.SER', 'CofAtom.FE2.SER', 'CofAtom.S1.SER', 'Bar.THR', 'Bar.TRP', 'Protein.TRP', 'FE1.Nitrogen_around', 'FE1.Carbon_around', 'FE2.Nitrogen_around', 'S1.Sulfur_around', 'Bar.RESNEG', 'Bar.ResPolari', 'CofAtom.FE1.ResApolari', 'FE2_nearest.Hydrophobicity', 'FE2_nearest.nNats in side chain', 'Around_FE2.nOats in side chain', 'A…	28
31	XGB_13_3	XGB	13	3	10.4972	5.79742	43.391	4.93503	99.0661	6.46525	65.8807	12.3528	0.92343	0.0295968	0.962256	0.0142776	0.941104	0.0241814	[47.63779139002164, 39.59135056911288, 42.90970205616306, 49.071786223231136, 36.40293222504693, 41.58757004419962, 47.129396129298854, 40.09806428084502, 56.41045074869652, 37.34984564136814, 40.0469500096639, 46.55913655177967, 40.298698960123836, 44.08290476412387, 52.734147893415916, 49.737287782033285, 43.47437779001287, 31.555971448485916, 50.419790603019095, 41.726250519623626, 43.42191285…	[94.81085982263424, 93.78340791779048, 93.84648989892949, 103.52079242145949, 102.09961751482581, 95.15674384919937, 90.35614656411995, 114.23400241162817, 81.6476393090803, 102.05945186544946, 100.40910999238828, 89.13198570470016, 94.06995540865734, 108.34429080790719, 102.24902666075755, 107.57484256205585, 105.4857041287557, 100.14848150371832, 89.04338221237484, 102.50389616822117, 100.43046…	[89.04868908195095, 56.82915659866177, 55.76639001038448, 67.75219231539454, 48.63726621545951, 53.29890123963116, 87.01577820995772, 55.92012965940955, 104.05257119223548, 49.322694780793526, 50.16213971039613, 72.63238564535853, 53.88208841423214, 74.59486283319706, 78.09115138723119, 66.91215033893542, 60.63847075428548, 43.01380462109957, 91.6115423381444, 63.63881605496129, 82.49889132500597…	[0.8418490787800428, 0.9468676133184777, 0.9520576192937066, 0.9205874491815376, 0.9608885632378931, 0.9500253639060346, 0.8764232904844643, 0.9379932888859861, 0.8237242728137661, 0.9631214468339283, 0.9546812750177986, 0.9170755881092421, 0.9451841449071189, 0.9130005036057741, 0.8947404742347891, 0.9163024804368395, 0.9351256150957813, 0.9705779872738939, 0.8816208588935384, 0.9229618620225718…	[0.9224946811267688, 0.9731846636716802, 0.9758957636886139, 0.9598297948619888, 0.9806443708377093, 0.9748487461149411, 0.9364048805199052, 0.9686409072517499, 0.9163889435104354, 0.9817803561357374, 0.9771687090093806, 0.9582798290929506, 0.9722656975195854, 0.9568745842876124, 0.9527736732653699, 0.9577055271692922, 0.9685561338786253, 0.9857439350355531, 0.9432075856670671, 0.960947938420586,…	[0.8608022793776768, 0.9632219942147225, 0.9652181648386707, 0.9299122082275338, 0.9702249033912962, 0.9709321918038161, 0.9381939907942896, 0.9363815848513481, 0.8896602763285291, 0.9730334390430717, 0.9448256226811665, 0.9417010747115788, 0.9552723210789883, 0.9240949821959297, 0.9062690990114841, 0.9290516463979255, 0.9586434105575461, 0.9720251473161886, 0.9224263217860418, 0.9418362253767818…	{'regressor__regressor__learning_rate': 0.1, 'regressor__regressor__max_depth': 5, 'regressor__regressor__min_child_weight': 10, 'regressor__regressor__n_estimators': 150}	[]	0
32	LR_13_4	LR	13	4	47.4777	1.27984	59.2179	8.24505	103.925	7.62832	86.7896	30.4983	0.852284	0.162955	0.931755	0.0587957	0.921281	0.0269655	[63.76321550875901, 56.50509723821357, 61.804645873430374, 80.49690669898955, 52.78803417545553, 55.1394925678449, 60.370118851456176, 79.04456463860541, 67.7709455412974, 57.218903164847845, 63.309848498346376, 57.880985282959166, 49.58339273788404, 52.32812240940132, 69.00017785861864, 63.033998276491644, 54.81884305579559, 54.64086126631144, 63.288444529111885, 52.02024550907527, 48.6576824575…	[87.24804974684747, 98.46291067184602, 97.42915355226607, 110.67908963320376, 105.92388713174248, 112.13545416044272, 95.84419700709682, 107.84484299462463, 92.04484279594375, 113.12083140300767, 108.04612696135928, 104.25170391802824, 104.477327592039, 92.75016867308318, 101.77078715738398, 101.18488130611327, 109.21261641825961, 113.18633560689184, 109.43180920253387, 94.82053721327226, 103.493…	[94.33906170146389, 77.1462839673024, 79.36968521195426, 179.09982487698187, 77.48025606071573, 73.66748367703563, 85.89491604632545, 213.38689375626114, 93.4397043196735, 75.76354301106728, 84.84199261079439, 75.45038740438174, 64.59915509599548, 75.16848625610957, 99.68720861133899, 82.26791316777724, 76.0870621463584, 72.25774913173396, 86.66503397618727, 76.76717252965514, 69.92022681504274, …	[0.822499422663187, 0.9020855190056918, 0.9028855514239055, 0.44507695149247106, 0.9007461064948388, 0.9045304667702854, 0.8795864032407175, 0.09710376887929328, 0.8578490412153444, 0.9129836559094515, 0.8703575303592481, 0.9105161357742407, 0.9212100130615473, 0.9116573325659623, 0.828471366714731, 0.8734787203620655, 0.8978594002115712, 0.9169718195271787, 0.8940593536588218, 0.8878981745425629…	[0.9186858601859933, 0.9500189413690256, 0.9511643958861048, 0.7688452722371459, 0.949338708479272, 0.9516724168932418, 0.9384882524476237, 0.6877537747372162, 0.9288147899370435, 0.9558926061084927, 0.9332882889499095, 0.9550460307980041, 0.960247394296905, 0.9552397590021582, 0.9133468733588295, 0.9348615622908781, 0.9478543828814676, 0.9597665317240771, 0.9467334748735521, 0.9427068919703705, …	[0.8639105447552765, 0.9525778238778413, 0.9289999564775048, 0.8650773244829834, 0.9448765473345522, 0.9424398351753651, 0.9406527542959566, 0.8748111444503631, 0.8943332630267974, 0.9349508755223376, 0.9017644103414607, 0.9306866419484028, 0.9500918568341141, 0.9238381662729189, 0.8573789734362953, 0.8994492920808114, 0.9015938004216321, 0.9507521799469804, 0.9238762637949883, 0.9420920403168892…	{'regressor__feature_selection__estimator__alpha': 10, 'regressor__feature_selection__estimator__l1_ratio': 1}	['pH', 'Bar.ALA', 'CofAtom.S2.ALA', 'CofAtom.S2.ASN', 'CofAtom.FE2.ASP', 'Bar.GLN', 'Bar.GLU', 'CofAtom.FE2.GLY', 'CofAtom.FE1.HIS', 'CofAtom.S1.HIS', 'CofAtom.S2.HIS', 'Bar.PHE', 'Bar.SER', 'Bar.THR', 'CofAtom.FE1.THR', 'Bar.TRP', 'Protein.TRP', 'Bar.RESNEG', 'Bar.ResPolari', 'CofAtom.FE2.RESNEG', 'CofAtom.S1.ResAromatici', 'FE1_nearest.nNats in side chain', 'FE1_nearest.log(Solub) x Hydrophobic…	31
33	XGB_13_4	XGB	13	4	12.234	5.7445	41.2344	5.18868	102.765	10.7762	60.3417	10.4527	0.936081	0.0240284	0.968357	0.0114661	0.947417	0.0205186	[40.74042211532593, 42.711257245089556, 42.48991887392224, 45.00610611889813, 34.35663812869304, 48.7691149520874, 41.58106058030515, 35.44874392329036, 61.67723544868263, 38.87525771115277, 35.19001690546671, 44.86482871545328, 39.11343472229468, 37.95434079299102, 48.21081702265184, 47.72220325469971, 38.02107811296308, 36.083815767958356, 46.231634591076826, 41.62093473769523, 43.6058072789510…	[86.3509948580531, 95.09545641194293, 102.08083043580675, 113.83345073538312, 100.07435055738115, 102.69659566588321, 97.7703259016565, 128.7980178588393, 94.23496664047241, 108.77122149676927, 107.62223902589184, 88.04888556784829, 107.51968748723047, 97.82487749526729, 95.61805115360326, 109.90758966844635, 105.41593111135191, 102.6966198003629, 81.77124459929385, 101.08346036366824, 104.681138…	[77.11810522353362, 62.09692173274853, 53.68916260868091, 62.32634782002986, 44.7744356563417, 63.16095943427434, 66.01857696861363, 46.777921438468056, 102.43594843106662, 54.314516217716765, 49.782457362592915, 63.80506347471822, 53.566323006961085, 58.82596835702608, 76.69538053939138, 65.05858072913918, 48.75769020284063, 57.46869808418582, 75.45680937593384, 61.4539855219838, 65.803317927841…	[0.8813877986593464, 0.9365608950556722, 0.9555626866953643, 0.9327974428287403, 0.9668544142119962, 0.9298204522789145, 0.9288667047855214, 0.9566105447609449, 0.8291591718687572, 0.9552789375765713, 0.9553647227451632, 0.936007058674065, 0.9458247374847701, 0.9458950413747159, 0.8984695829947644, 0.9208753533999706, 0.9580566591336865, 0.9474806454644463, 0.9196896220055621, 0.9281607644899871,…	[0.9425828223146717, 0.967810066968108, 0.977592182027796, 0.9660652037691233, 0.9833926645661124, 0.9644658545762953, 0.9639477774597727, 0.9785110656749852, 0.919622191525242, 0.9776989111924145, 0.9775381967721088, 0.9677752637959962, 0.972673429917747, 0.9734521405137503, 0.9499829017941409, 0.9607745349259831, 0.978973909322505, 0.9737044043340747, 0.9616929561472302, 0.9637359266973262, 0.9…	[0.8785155620206202, 0.9583701061991987, 0.9681665013197405, 0.9341778320087886, 0.9713949560176274, 0.9535839515685784, 0.9579948028341686, 0.9514688574348371, 0.9024174397309866, 0.968827087951552, 0.9529667446364989, 0.9509080975834268, 0.9590564203174807, 0.9624004015869503, 0.8962084970621862, 0.9335268552479746, 0.9690446372452912, 0.9566038780067501, 0.9447468893309726, 0.9500948636068515,…	{'regressor__regressor__learning_rate': 0.1, 'regressor__regressor__max_depth': 4, 'regressor__regressor__min_child_weight': 10, 'regressor__regressor__n_estimators': 100}	[]	0
34	LR_13_5	LR	13	5	48.0856	1.41408	58.5157	8.27974	103.588	8.01432	85.7525	28.0708	0.858327	0.140748	0.933471	0.0528087	0.923369	0.0266906	[57.8186303936186, 52.79140760584126, 60.25579424253574, 77.81422740153921, 49.852727966221295, 58.00526637732231, 62.51760591588123, 75.87089537105993, 67.770450119647, 49.068862329578735, 63.01092373982854, 56.59271774183255, 45.94638106581777, 50.45815618595623, 66.65605012349636, 64.90172898701816, 52.7239650931417, 56.670284899756076, 61.56794758306135, 49.9450466051439, 49.00477259313617, 6…	[95.56136279782774, 100.32926627120901, 96.30847168138486, 110.979089041636, 103.51521761913958, 107.78315488942387, 98.44250654002717, 106.0605464922262, 86.8784768783215, 107.64155394939269, 110.62732120041505, 103.20804848670375, 104.52567592000855, 91.59917819146717, 99.9115529924329, 103.1489605822826, 116.91382480639247, 107.71436506860452, 98.22657528223597, 112.66914043303139, 102.5466443…	[89.26764203841381, 72.8619768003304, 77.5191771118711, 172.69405281739571, 75.85301529910986, 76.03977544613784, 87.4662642298006, 199.2797176568757, 95.8250268258841, 64.60925429988396, 81.97959730018239, 73.92744564121907, 60.89371318133824, 74.62896469376366, 96.77423062312467, 84.17419663200094, 70.35490254177027, 76.48037136329242, 86.63434396626988, 74.04120863148985, 69.52535021248501, 10…	[0.841070399535699, 0.9126588707303591, 0.9073612170890948, 0.484062369845247, 0.9048713887959068, 0.8982827103506538, 0.875140449979492, 0.2125399036838138, 0.8504987646503921, 0.9367195238489634, 0.8789577084289624, 0.9140920840928692, 0.9299896469938806, 0.9129209398732192, 0.838349440841363, 0.8675473737115169, 0.9126695889707921, 0.9069842185779826, 0.894134372236801, 0.8957181820947702, 0.9…	[0.9257524328981752, 0.9558921974845164, 0.9532619034882437, 0.7810307413262998, 0.9515686538128233, 0.9481938277771301, 0.9357771082745061, 0.7157863638647197, 0.9245410854088609, 0.9679422845614372, 0.937717071572872, 0.9578289344154544, 0.9645956021083182, 0.9559801678603447, 0.9175757715363019, 0.9316493831738146, 0.95632583511985, 0.9549454278789726, 0.947595179580893, 0.9466600801250973, 0.…	[0.861045594766529, 0.9541037498776146, 0.9381841892328073, 0.8694737810414709, 0.9520684638747243, 0.9432937393766082, 0.9309195649176996, 0.8773147740518483, 0.890088380670953, 0.9486524481052075, 0.9120443352523157, 0.9418117441052051, 0.9539751610071806, 0.9218826396861963, 0.8718848278892696, 0.9000469611723265, 0.9253305661408703, 0.94312317178767, 0.9264981558847389, 0.9432345555342212, 0.…	{'regressor__feature_selection__estimator__alpha': 10, 'regressor__feature_selection__estimator__l1_ratio': 1}	['pH', 'Bar.ALA', 'CofAtom.S2.ALA', 'CofAtom.S2.ASN', 'CofAtom.FE1.ASP', 'Bar.GLN', 'Bar.GLU', 'CofAtom.S2.HIS', 'Bar.PHE', 'Bar.SER', 'Bar.THR', 'Bar.TRP', 'Protein.TRP', 'Bar.RESNEG', 'Bar.ResPolari', 'FE1_nearest.nNats in side chain', 'FE1_nearest.log(Solub) x Hydrophobicity', 'Around_FE2.nOats in side chain', 'Around_FE2.nSats in side chain', 'Around_FE2.nNats in side chain', 'Around_FE2.log(…	25
35	XGB_13_5	XGB	13	5	10.8189	5.738	41.3079	4.87673	98.147	9.3178	60.332	9.93052	0.936074	0.0222396	0.968377	0.0108573	0.945833	0.0211678	[45.484657033284506, 41.38068742889005, 42.63070920995764, 49.79782562320297, 31.577270577082764, 39.0507692305247, 46.40185457306939, 37.21251417172922, 49.64548174110619, 34.0372626974776, 30.300381550391513, 44.648874514811745, 39.78778313623892, 43.120471655718376, 45.96950908609339, 51.362588272094726, 40.053254760600424, 34.32391591974207, 44.82109822453679, 42.06981669889914, 41.8003632609…	[100.96522429902674, 90.815206029698, 97.68947022044726, 105.12063161715275, 88.89763923116996, 109.4782740264289, 83.75375677260976, 130.9501827393009, 86.75073776878206, 98.28808507679545, 96.81657423049043, 89.68090491677408, 88.70327847413424, 98.3242108142982, 97.63865334050129, 96.45445240088102, 99.60800649438201, 101.30213709445995, 85.64795727867191, 97.60768963465918, 95.44337670687227,…	[79.29803373108307, 62.07098707060629, 55.14015022384363, 70.83194864301024, 42.705122189203955, 48.99403193479222, 73.99299281893198, 49.519731134964225, 87.82774082306396, 47.07743001284873, 42.726017305401726, 62.367944394444464, 52.86399145656207, 72.36238531424304, 71.79717770296253, 69.58553776110966, 59.15750454287625, 50.38711578953528, 66.91792892515338, 60.76627876197686, 60.94868879138…	[0.8745873044162876, 0.9366138744348464, 0.9531283304955953, 0.9132037782819873, 0.969847356351081, 0.9577720994585777, 0.9106443954707023, 0.9513750784935169, 0.8744113750229705, 0.9664025919531198, 0.9671216208061933, 0.9388572958084974, 0.947236055471789, 0.9181300268776796, 0.9110240769379028, 0.9094808245208577, 0.9382557578918987, 0.9596265686320543, 0.9368374321718484, 0.9297596159078529, …	[0.9379621480588747, 0.9680755490659925, 0.9763921934184641, 0.9570739475397377, 0.985185433044798, 0.9787970798727587, 0.9549153773610319, 0.9756406769746833, 0.938028420865733, 0.9835936718166272, 0.983483298714505, 0.9701103979148302, 0.973433404645454, 0.9584663829185716, 0.9568696299233251, 0.9558367272724829, 0.969503435645038, 0.9802288191777861, 0.9696096696202512, 0.9644722268524353, 0.9…	[0.8645530363309872, 0.9638881266252131, 0.9674339744201595, 0.919127182138803, 0.9748246831212278, 0.9723545463423637, 0.9481789543546422, 0.9501585467623227, 0.9125736245875579, 0.9755967696885908, 0.9491152630215003, 0.9593215586848856, 0.9544464775290348, 0.9313253649573064, 0.9223219357114604, 0.9156422722898768, 0.9409639034341463, 0.9606337357739231, 0.949837076181447, 0.9451387524321784, …	{'regressor__regressor__learning_rate': 0.1, 'regressor__regressor__max_depth': 3, 'regressor__regressor__min_child_weight': 5, 'regressor__regressor__n_estimators': 200}	[]	0
36	LR_14_3	LR	14	3	46.7384	1.5522	59.4081	6.53654	98.3998	6.019	89.456	21.986	0.854536	0.0870707	0.928578	0.0388178	0.910971	0.0321804	[60.57431808209516, 56.02371407346429, 61.997369689776995, 73.56430146923817, 60.08421184585761, 60.03154376186993, 60.510139686174476, 73.37284229374757, 66.59675916316795, 52.68242274611557, 57.288505109045026, 56.21510976168581, 51.270897587518355, 53.85889678133209, 71.4697273234008, 61.6402333799285, 60.76593705381617, 53.75296457197485, 63.413577925671945, 50.63657243984006, 56.410613742627…	[92.02893882337644, 98.49368658482193, 94.91570395047142, 98.99647849348318, 100.87386339454278, 105.08756272323981, 97.97665215228646, 109.54978731061613, 88.74272339060096, 95.12079511989198, 95.46421686902602, 103.61887800667503, 93.64023318643947, 88.95802616701391, 93.53321297522922, 92.9915988232602, 100.00875037194146, 97.83438386741082, 100.7975722819204, 94.83558937002249, 102.0735390817…	[93.81789513788097, 77.64377402303282, 78.1952496664653, 150.19067650664425, 110.5348569754698, 76.82821878006378, 97.10381253519273, 157.63433449177813, 102.05482268462096, 65.05857194794764, 75.75078672901131, 73.32855734789281, 68.52899177998367, 80.15356282550783, 126.81873248872424, 80.42991749522155, 102.13119638096097, 80.07735968178832, 88.48164511767268, 73.69486773193982, 77.32320996736…	[0.8244551733456218, 0.9008186130719171, 0.9057382986666073, 0.6097630505420688, 0.7979941415535092, 0.8961623963498884, 0.8461090171586259, 0.5072756873448704, 0.8304280762089866, 0.9358363097595588, 0.8966525247965383, 0.9154783310763395, 0.9113321786406778, 0.8995512440798894, 0.7223967328045886, 0.8790689398588515, 0.8159678875326183, 0.8980291233439831, 0.8895715001162502, 0.8966914937764356…	[0.9190740414327596, 0.949439938399576, 0.9521950615127137, 0.8211801315088121, 0.9010238736850286, 0.9478868132057972, 0.9199044110060799, 0.7909527674865086, 0.9140108159097, 0.9674801805461805, 0.9475784663913316, 0.9570762903364867, 0.9551510544620716, 0.9491234837289637, 0.8570558647106645, 0.9385850986752886, 0.903913402389716, 0.9508294945986336, 0.94566014277848, 0.9477719240861052, 0.942…	[0.85110196662824, 0.939022267666264, 0.9272969682499612, 0.875740819336474, 0.8987652305994104, 0.9419203767862756, 0.9102383893133661, 0.8458786674580503, 0.9032184699026399, 0.9302473854557385, 0.9263491793799891, 0.9390119514186064, 0.9499318803548755, 0.9245069243162647, 0.815470425910759, 0.9143723187879643, 0.8703184831342143, 0.9265044868888889, 0.9239355155936266, 0.9499515094586705, 0.8…	{'regressor__feature_selection__estimator__alpha': 10, 'regressor__feature_selection__estimator__l1_ratio': 1}	['pH', 'Bar.ALA', 'Bar.GLN', 'Bar.GLU', 'CofAtom.S1.HIS', 'Bar.LEU', 'Bar.PRO', 'Bar.SER', 'CofAtom.FE2.SER', 'CofAtom.S1.SER', 'Bar.THR', 'Bar.TRP', 'Protein.TRP', 'FE1.Nitrogen_around', 'FE1.Carbon_around', 'FE2.Nitrogen_around', 'S1.Sulfur_around', 'Bar.RESNEG', 'Bar.ResPolari', 'CofAtom.FE1.ResApolari', 'FE2_nearest.Hydrophobicity', 'FE2_nearest.nNats in side chain', 'Around_FE2.nOats in side…	29
37	XGB_14_3	XGB	14	3	11.4282	5.10385	41.863	4.89847	94.8369	6.77455	62.7219	12.2454	0.93018	0.0286747	0.965435	0.0140663	0.945058	0.0240681	[48.97043649673462, 42.799288711032354, 42.384772635794974, 43.66830696286382, 31.643434073473955, 44.709950879414876, 43.351629850026725, 37.497888716491495, 53.75077257285247, 39.32067496389956, 36.49605113983154, 51.298864261524095, 37.96348704558772, 44.61392286661509, 47.0236709987795, 44.36458898544311, 40.627051319624925, 37.537803675677324, 45.61809953483375, 39.80474346070676, 46.9381077…	[87.63333835472494, 88.23305826973781, 89.80839392996104, 111.85011168926448, 91.43550837209668, 91.90261865939124, 92.32262192146926, 108.91987648033069, 79.86042566885382, 100.32914926496602, 103.25332256354855, 85.73995901493703, 95.01777335153461, 91.52195535056335, 95.26869684156388, 92.84589023571229, 92.87429635036126, 94.6371434109696, 83.30788574703669, 99.56320769169909, 94.904681506183…	[88.58363234166252, 57.64140370037106, 55.35800307079182, 61.55735296875114, 47.03579074134135, 57.56598912245794, 77.45978912146771, 60.108710294427915, 98.10821587514418, 51.88009477198627, 46.70087220104025, 76.17298827673632, 50.64347433541909, 85.27605428602186, 70.08238289873053, 65.43506400661073, 53.80165555090754, 52.66507552661806, 76.04662559905046, 59.420115181595015, 82.1895436852977…	[0.8434966515280624, 0.9453379393286907, 0.9527572289248943, 0.9344455294870775, 0.9634217977746812, 0.941703152430541, 0.9020750788480163, 0.9283564369151562, 0.8432896652396463, 0.9591979670059928, 0.9607196309729262, 0.908793924511635, 0.9515755900645179, 0.8863019296463708, 0.9152235011746551, 0.9199569411546187, 0.9489297419732793, 0.955893551891076, 0.9184292057711421, 0.9328372340697466, 0…	[0.9232421302444224, 0.9727286196918217, 0.9762046249230896, 0.9669704513569006, 0.9818150345588829, 0.9704379179517428, 0.9504877706728564, 0.9635220434926253, 0.9260963223920922, 0.9795902018596123, 0.9801716638202719, 0.9539919153173253, 0.9757110758686598, 0.9425232818550731, 0.959831014479369, 0.9601299323239691, 0.9746707383122045, 0.9793370089712221, 0.9609997788970989, 0.9659471489351724,…	[0.8635915369311726, 0.9625040302762315, 0.9677727576797002, 0.9336306718927418, 0.9726543171594068, 0.9662706352851761, 0.949534479823147, 0.9445370702733712, 0.8952017154836035, 0.9689967392257686, 0.9516323871012488, 0.9322351790573282, 0.9689962879462044, 0.9227043571540745, 0.91017939462442, 0.9322747921610115, 0.9633557749890238, 0.9726473050337116, 0.9366385607570752, 0.9486422035189223, 0…	{'regressor__regressor__learning_rate': 0.4, 'regressor__regressor__max_depth': 4, 'regressor__regressor__min_child_weight': 5, 'regressor__regressor__n_estimators': 100}	[]	0
38	LR_14_4	LR	14	4	47.1265	1.33996	58.7019	7.90739	101.188	6.93107	87.9631	32.0236	0.846825	0.176382	0.929682	0.0617259	0.918851	0.0261331	[59.066193499505076, 57.565101733127925, 59.454737205845774, 81.01294696256532, 50.60391029992777, 52.779938844344365, 56.246013747872595, 80.60214675547459, 62.12509612482002, 61.79569010737398, 62.69735493663424, 56.32615993985726, 51.91629307475319, 51.30594097604182, 69.10236487737704, 65.49858494617072, 55.438269821003836, 53.89424861981435, 60.15991058758676, 55.781980525742036, 52.08711847…	[90.64373173535353, 98.16205497697499, 95.80059138757127, 98.75540104932495, 102.74539508916044, 115.0807564283962, 101.16496239914672, 102.68894135243424, 99.68391856353455, 98.80926490930065, 108.4786006920095, 99.14331401225887, 97.28684502371098, 95.34100956714072, 88.4199826051985, 97.99082759642228, 104.82229134140657, 106.39109799884447, 106.1857804067356, 94.92170970391905, 99.48017627054…	[86.8394387621389, 84.19706242886322, 76.37719806358822, 192.0493868667674, 77.45941000752528, 70.9781184787702, 85.2980475638471, 228.01724146920563, 88.94528924291028, 83.40602994210475, 83.78348423233396, 74.88489376741819, 69.51450117545305, 75.42524705882687, 110.48568869219288, 85.91269200479697, 82.18941319830377, 71.90297961365356, 83.92848479681092, 80.12903546249296, 72.17613301228043, …	[0.8495990148137045, 0.8833698639287186, 0.910070541809555, 0.3619300513710717, 0.9007995078053007, 0.9113738071604782, 0.8812540542354557, -0.03095030589408232, 0.8711949810670097, 0.8945430563573028, 0.8735722497261, 0.9118524556220196, 0.9087635929327997, 0.9110527793665318, 0.7892974406476903, 0.8620196415776177, 0.8808185864181407, 0.9177851179495339, 0.900644123198901, 0.8778646378184698, 0…	[0.9274555150536079, 0.9401597116214907, 0.9545660807226953, 0.749390899218535, 0.9491733821497323, 0.9557460783920415, 0.9394636967048444, 0.6602186795853003, 0.9355426039570427, 0.9459509633724534, 0.9364962002046064, 0.9556129055451299, 0.9534046473874649, 0.9548175591626984, 0.8944541923031102, 0.9288053622985544, 0.9390571675397523, 0.9595615704778728, 0.9505156155251966, 0.9377309150667945,…	[0.8704123909108309, 0.9398074528894481, 0.9283487032437832, 0.868450521913753, 0.945625066593216, 0.945919494795431, 0.9371190059253677, 0.8693890827098683, 0.9022723194262292, 0.9279731135461236, 0.9060734647793733, 0.939841519622043, 0.9404218961484785, 0.9336019406034195, 0.8518459202756062, 0.8885442398462536, 0.9033719604204913, 0.9488275524199756, 0.9302744231653757, 0.9328528211077273, 0.…	{'regressor__feature_selection__estimator__alpha': 10, 'regressor__feature_selection__estimator__l1_ratio': 1}	['pH', 'Bar.ALA', 'CofAtom.S2.ASN', 'Bar.GLN', 'Bar.GLU', 'CofAtom.FE1.HIS', 'CofAtom.S2.HIS', 'Bar.PRO', 'Bar.THR', 'CofAtom.FE1.THR', 'Bar.TRP', 'Protein.TRP', 'Bar.RESNEG', 'Bar.ResPolari', 'CofAtom.FE2.RESNEG', 'CofAtom.S1.ResAromatici', 'FE1_nearest.log(Solub) x Hydrophobicity', 'FE2_nearest.Hydrophobicity', 'Around_FE2.nOats in side chain', 'Around_FE2.nSats in side chain', 'Around_FE2.nNat…	26
39	XGB_14_4	XGB	14	4	13.4741	5.48585	41.452	4.6725	102.826	10.6111	60.3296	9.84468	0.936122	0.0227003	0.968424	0.0109872	0.949119	0.0212107	[41.915725224812824, 40.21703578330375, 37.965772369423426, 47.29189630456873, 34.24682284529145, 46.43734996159871, 43.76535287418881, 34.461482975934004, 57.26120671710453, 35.56994585733156, 37.09882467746735, 45.62677605087693, 38.66612657340797, 37.558838805636846, 46.19289637175766, 47.64011947631836, 45.94832809551342, 44.265230700776385, 44.497196197509766, 40.844210592476095, 41.73083687…	[85.19450219367857, 97.57483612505055, 103.81060275180191, 116.76687774140957, 97.11889244580672, 104.48343986977966, 95.5694430429922, 123.27568766728632, 93.4721483685876, 109.9921686158746, 109.64695744616836, 85.6954826734295, 108.03595631259982, 98.29549590180822, 98.63801560850467, 113.82523313336453, 104.54037013835152, 102.6504801909937, 76.63499104666171, 106.07294662515324, 102.84542592…	[78.4112540625578, 57.62764458053785, 48.694504593823474, 65.17403963352157, 44.51174423813405, 58.465134889266785, 71.33464172487675, 55.58988123016225, 97.9256523594923, 45.785521374887225, 46.92556861464245, 66.26101472978657, 51.171967736861376, 57.78369834922147, 72.39039701412997, 63.345561099925845, 59.30922414808798, 63.14523723433028, 74.39550351481823, 60.25795423411586, 65.289040634461…	[0.8773765686820336, 0.9453640321033531, 0.9634460396510913, 0.9265161804887225, 0.9672422033004119, 0.9398678073526907, 0.9169496286642123, 0.9387235143545991, 0.843872347749755, 0.9682212647281013, 0.9603407347895623, 0.9309858812166077, 0.9505596441847334, 0.9477953042950331, 0.9095476876895593, 0.9249872670495028, 0.9379386442883888, 0.9365929042988109, 0.9219328778509136, 0.9309298560715527,…	[0.9400673205295115, 0.972656167016064, 0.9816087023127398, 0.9627706728315675, 0.9836060235281813, 0.969511898684382, 0.9578939695307204, 0.969591753159901, 0.9245682382653424, 0.984418674208408, 0.9800765791168786, 0.9657389967900849, 0.9750550362315465, 0.9740227014195113, 0.9560825887904647, 0.9628061285444247, 0.9688892794332756, 0.9683685425380699, 0.962389758944151, 0.9650400557455424, 0.9…	[0.8750366230699104, 0.9661032439379933, 0.9697955018389878, 0.9357477241917356, 0.9708248500840309, 0.9661788593685664, 0.9500607656298088, 0.9513881035780334, 0.9050844425328941, 0.981653352822939, 0.9517249368766849, 0.9483523848035323, 0.9647589656775521, 0.9633228671292007, 0.9063424857639598, 0.9344089906046985, 0.9561092223866606, 0.9603819100311162, 0.9451834708556338, 0.9538551877520699,…	{'regressor__regressor__learning_rate': 0.1, 'regressor__regressor__max_depth': 3, 'regressor__regressor__min_child_weight': 10, 'regressor__regressor__n_estimators': 100}	[]	0
40	LR_14_5	LR	14	5	48.1274	1.57642	59.9555	8.23365	103.527	7.97949	88.176	30.1445	0.848634	0.156551	0.929644	0.0566743	0.919456	0.0273491	[63.03328563989046, 58.49870378445023, 62.671105407693666, 80.57965278671207, 49.960855009046035, 58.01819585529942, 60.981945119742825, 77.12943978665378, 73.24333451504204, 52.331740756383994, 58.86700459055839, 57.71672637413389, 50.92839364230961, 50.58554442304344, 70.09847067327964, 69.91840084420905, 52.48837769239644, 55.545458963826, 62.8436296209841, 55.13574587967179, 55.0247879306392,…	[96.08336966268898, 99.39987670002543, 101.18802656871323, 105.0086338083955, 103.72635080292795, 113.02101077757773, 100.00576410274111, 121.07016743399295, 92.47705874972908, 102.6957001944395, 110.39169735711452, 98.11855540501278, 102.75648487992444, 96.15076906442299, 99.09369773319544, 110.16784991412355, 107.96991841248025, 101.9088178992518, 105.36859464027548, 100.3484473482821, 108.8240…	[94.74015384762224, 84.30915228248112, 80.27558543039545, 189.90180753697524, 75.96559133992555, 75.3320667062044, 87.55758550972584, 208.62477832800198, 100.69393626982256, 67.32692185881793, 79.49619949304228, 74.94923719130749, 67.6990363853874, 73.46105604714496, 109.15994625492765, 90.83767959702398, 73.34500678565426, 74.37232750623346, 87.575504809091, 81.30849648632754, 72.81519166508599,…	[0.8209868905119219, 0.8830591225216046, 0.9006560335691745, 0.3761206111905214, 0.904588812043454, 0.9001672825634324, 0.8748795885728409, 0.13695362320402626, 0.8349203577388031, 0.9312840112797308, 0.8861800713101612, 0.9117009123351452, 0.9134668871214106, 0.9156251072365317, 0.7943236374775204, 0.8457466241349767, 0.9050887094241691, 0.9120411770731697, 0.891821714580502, 0.8742426273777139,…	[0.9167263395610621, 0.9397916799308359, 0.9503211168944916, 0.7485875471969191, 0.9511867121661925, 0.9492739540004437, 0.9356795488107903, 0.6989531332677572, 0.9165866445730029, 0.9651122940443817, 0.9430539431071618, 0.9565646291705239, 0.9558914809019369, 0.957235411865056, 0.8940307571170123, 0.92025138877836, 0.9517811515220254, 0.9570264898352291, 0.9470093377352474, 0.9362858446514558, 0…	[0.8562705477703898, 0.9460444902283269, 0.9348813107406198, 0.8767482864855525, 0.9505503693788456, 0.9435570265053249, 0.9224376328560614, 0.8755666776437107, 0.9009410116611165, 0.9401204418265772, 0.921586132728316, 0.9483445937072686, 0.9403182047318979, 0.9295136270932327, 0.8440533882823216, 0.8836636922648672, 0.9155140524659248, 0.9435840710890437, 0.9256390048044817, 0.9396997189808458,…	{'regressor__feature_selection__estimator__alpha': 10, 'regressor__feature_selection__estimator__l1_ratio': 1}	['pH', 'Bar.ALA', 'CofAtom.S2.ALA', 'CofAtom.S2.ASN', 'CofAtom.FE1.ASP', 'Bar.GLN', 'Bar.GLU', 'CofAtom.S2.HIS', 'Bar.PRO', 'Bar.SER', 'Bar.THR', 'Bar.TRP', 'Protein.TRP', 'CofAtom.S1.TRP', 'Bar.RESNEG', 'Bar.ResPolari', 'FE1_nearest.log(Solub) x Hydrophobicity', 'Around_FE2.nOats in side chain', 'Around_FE2.nSats in side chain', 'Around_FE2.nNats in side chain', 'Around_FE2.log(Solub) x Flex', '…	25
41	XGB_14_5	XGB	14	5	11.3868	5.57996	40.9338	4.45226	97.1127	8.9529	60.2566	9.60436	0.936349	0.0217147	0.968511	0.0107217	0.948274	0.0190217	[46.03313181559245, 41.99047529375231, 41.87981610684781, 44.77101095785966, 32.49151181047027, 41.740586105982466, 43.55950916135633, 39.259369270221605, 51.93804635147791, 36.13081953976605, 33.32340613047282, 43.696680532919395, 41.6636162416355, 43.740364698139395, 44.813153859731315, 52.57878750363986, 34.439061723448134, 35.0806347059237, 44.058719815434635, 42.60616281145328, 38.3338073984…	[94.92710661360098, 91.0163132391003, 96.10568455503486, 104.00276548832824, 92.86513194412835, 101.88022026949683, 84.90365624756463, 131.22538311279428, 83.72547244804727, 100.60940106360252, 101.34937625012155, 90.99905054846725, 86.17025873997791, 88.29399707050648, 102.73621486029383, 100.28334099374922, 101.93678749970798, 98.43931030672148, 85.82168176598468, 93.0302545809308, 98.518307129…	[77.70058309027452, 64.43419348095023, 53.524428530771985, 60.39692172860687, 48.34746198257205, 56.08622569513809, 72.43981320240076, 55.09094918641044, 88.40787059160662, 48.511689478409096, 44.65910650443717, 61.09444064089505, 54.02277149731641, 69.33582625738005, 74.93072525231078, 72.22854840063428, 45.993540087441836, 51.56495085461088, 73.25236415852686, 61.87483598704281, 55.481178151802…	[0.8795892612470473, 0.931695440185667, 0.9558349617320153, 0.9368937970614831, 0.9613532641608136, 0.9446617324578234, 0.9143563331565376, 0.9398185195086772, 0.8727467910718945, 0.9643242525708873, 0.9640792301681687, 0.9413287733813084, 0.9448975290359798, 0.9248352374455169, 0.9030879837921103, 0.902474005570554, 0.9626775238649862, 0.9577169916286462, 0.9243135585515418, 0.9271734534631151, …	[0.9412373736828239, 0.9656892600380762, 0.9778352405263494, 0.9680215886360348, 0.9815919066119055, 0.9719483002262884, 0.9566354100282383, 0.9697041126310778, 0.937903288972709, 0.9830569637728757, 0.9820555545712493, 0.9716620297577754, 0.9723164506446796, 0.9623762979567188, 0.9518264534397101, 0.9522909667566637, 0.9817846805932069, 0.979650801999137, 0.9634517117785175, 0.9629085251517722, …	[0.8912567177139488, 0.9605407872261724, 0.9675510329254529, 0.9366153410926182, 0.9721286463420393, 0.9677585596689039, 0.952065617783392, 0.9449884825613224, 0.9062549604292868, 0.9757369432770243, 0.9564000502201978, 0.9565443101506381, 0.953839097110914, 0.9386275542129854, 0.916616765167821, 0.9192277256752711, 0.9711649628851472, 0.9636035270763375, 0.9481624798133763, 0.9520067469617496, 0…	{'regressor__regressor__learning_rate': 0.1, 'regressor__regressor__max_depth': 3, 'regressor__regressor__min_child_weight': 5, 'regressor__regressor__n_estimators': 200}	[]	0
42	LR_15_3	LR	15	3	46.0731	1.27535	58.7206	7.23692	103.443	7.3485	89.586	25.9786	0.85026	0.112661	0.927518	0.0471434	0.911192	0.0311756	[57.035718651846764, 55.17036881903507, 59.858574232535275, 72.84765118881374, 53.76675239999543, 55.80032210044119, 57.99891807769971, 78.24621701380117, 63.68534636590212, 54.24768950137146, 57.836330524623456, 59.42502981642849, 49.4376073802393, 50.51447193060035, 71.68636033044746, 63.182759505841545, 62.27290411078332, 51.327469038205976, 62.8262720036041, 47.239205828192254, 54.44558682944…	[100.45959392089894, 96.13038635298442, 95.21795942165545, 105.4975693946001, 102.77952158788275, 106.85967555586103, 100.81263015041482, 121.12507004227173, 96.72752356253207, 97.599608665277, 104.0916612162227, 91.76377814684838, 109.88576850325387, 86.52144843367488, 95.65900764708786, 114.02320955769628, 110.2668870188902, 98.92493567044257, 108.00625770852484, 99.58730350307023, 96.621488219…	[87.95427557437924, 75.03400847017912, 72.69857164577488, 163.54523223634231, 104.64688435636816, 71.6464433721813, 90.21711898386805, 181.45774249824905, 93.09903060330645, 66.7245663957874, 76.14638437535454, 75.35122050883295, 65.82543062956879, 74.61073858645578, 126.98946127686615, 84.513318346788, 107.00188210584416, 77.97797027524315, 89.22905548976412, 69.38417028606807, 74.64480705198545…	[0.8457125586184816, 0.907373938271103, 0.918524639823734, 0.5372800581162581, 0.8189418565697225, 0.9096969537859823, 0.8671631654060679, 0.34708993390349685, 0.8588836937776729, 0.9325080771094889, 0.8955702713920964, 0.9107512042937249, 0.9181903055300524, 0.912963468092551, 0.7216487869615827, 0.8664779713131079, 0.7979961688742303, 0.9033057796809805, 0.8876980268750028, 0.9084238475004376, …	[0.9264336250848081, 0.953085373487977, 0.9585491253014194, 0.7977636429455186, 0.9102466698588428, 0.9546902086823909, 0.9322921104388502, 0.7404695362954624, 0.9284934911570315, 0.9656666599171503, 0.9471517735891133, 0.9551824673146899, 0.9584595389344832, 0.955828465458062, 0.8566496070915312, 0.932189467465514, 0.8945875892328815, 0.9533167544476542, 0.9442896684529869, 0.9540094230449431, 0…	[0.872104897120036, 0.9422275252981188, 0.931276341976248, 0.8906224725255861, 0.9046144542612197, 0.9463374077345584, 0.9290381112631506, 0.8443356631914622, 0.9019230211466576, 0.9264441275398879, 0.9238838819755477, 0.934055292757105, 0.9369250769960119, 0.92680795081664, 0.8276560479688116, 0.9130595709351503, 0.8626500545672766, 0.9373731662315268, 0.9280455751519777, 0.9515657347622473, 0.8…	{'regressor__feature_selection__estimator__alpha': 10, 'regressor__feature_selection__estimator__l1_ratio': 1}	['pH', 'Bar.ALA', 'Bar.GLN', 'Bar.GLU', 'CofAtom.FE2.HIS', 'CofAtom.S1.HIS', 'CofAtom.FE1.LEU', 'Bar.PRO', 'Bar.SER', 'CofAtom.FE2.SER', 'CofAtom.S1.SER', 'Bar.THR', 'Protein.TRP', 'Protein.F3S', 'Bar.FAD', 'FE1.Nitrogen_around', 'FE1.Carbon_around', 'FE2.Nitrogen_around', 'S1.Sulfur_around', 'Bar.RESNEG', 'Bar.ResPolari', 'FE2_nearest.Hydrophobicity', 'FE2_nearest.nNats in side chain', 'Around_F…	32
43	XGB_15_3	XGB	15	3	11.1951	6.11426	43.3488	5.14053	97.1786	7.48795	65.2437	11.1789	0.925104	0.0270699	0.963104	0.013181	0.942261	0.0240136	[51.418570620218915, 46.92948510195758, 44.04592557855555, 50.317381755725755, 31.809589289330148, 43.09548941612243, 46.06705038289766, 39.635324671461774, 56.94682961541253, 40.77007715766494, 42.61771766344706, 50.19868214710338, 38.42795261499044, 43.95950674205213, 53.63522083855964, 45.96771654287974, 46.34359563363565, 32.96456531576208, 48.201178524945234, 42.10522527388624, 37.5749606291…	[94.40219075181389, 88.20323000778588, 93.00936006058407, 112.16578838369942, 98.57722691469948, 91.25089417409089, 95.97683631352785, 101.85467991154073, 86.21947883843026, 106.89406103761185, 99.15907015676552, 90.50493814110084, 95.16586948301159, 91.53411611468104, 99.80385410474518, 98.09082388225923, 102.19289904121288, 94.69922970249155, 84.34998514865079, 101.71838933544645, 94.5978605774…	[88.55357791919508, 64.53021434308867, 56.65794546444441, 70.97262716030943, 43.436925092108346, 56.12202788362829, 80.72341508585271, 64.80757188011108, 96.49768878557707, 54.753722989715506, 53.96458684924347, 73.79587568275633, 51.2768460003021, 75.21080665683886, 85.067635207009, 63.15663091336062, 61.412630298482064, 48.79370725089851, 79.85773366480021, 67.64891528829462, 65.32230751800736,…	[0.8436028296043657, 0.9314917114112806, 0.9505124245463347, 0.9128586659578443, 0.9688050994616351, 0.9445910604376572, 0.8936494687490217, 0.9167174800291465, 0.8483924932386967, 0.9545527520131335, 0.9475502661458308, 0.9143975956074377, 0.9503567779471885, 0.9115578294435689, 0.8750930865483901, 0.9254340555823705, 0.9334585638644143, 0.962139678704469, 0.9100484281456024, 0.9129470948281061,…	[0.9266531181878253, 0.965545588012965, 0.9752229740409033, 0.9558984904868071, 0.9861480924720387, 0.9724037527134881, 0.9460625406274021, 0.9577798257546504, 0.9255952351111019, 0.9774891056018892, 0.97446276766281, 0.956473782308489, 0.9749658556314762, 0.955984723692844, 0.9397470226784814, 0.9630670940940564, 0.966614702525014, 0.9816927245289652, 0.9562135862085868, 0.9556803920395558, 0.96…	[0.8674777415529082, 0.9547630091687788, 0.9628576340168108, 0.913341438007355, 0.976772469766326, 0.9708752656668671, 0.9479653056791222, 0.9311295319570608, 0.8835392549928838, 0.9747444976977259, 0.9514622280692269, 0.938109234854238, 0.9544730993174234, 0.932373876935663, 0.909617021101895, 0.9335334950068255, 0.9570195631092785, 0.9675137774853485, 0.9416522366482528, 0.9381778322409973, 0.9…	{'regressor__regressor__learning_rate': 0.4, 'regressor__regressor__max_depth': 3, 'regressor__regressor__min_child_weight': 5, 'regressor__regressor__n_estimators': 200}	[]	0
44	LR_15_4	LR	15	4	47.9559	1.50514	59.1421	8.3786	111.285	9.89601	88.1961	31.9856	0.84623	0.177946	0.929621	0.0614964	0.919625	0.0254895	[52.823944453643826, 57.05927313923293, 59.68182000273191, 80.30173349114617, 48.5729325221902, 56.13739744882644, 54.289957780620995, 88.4319577135884, 62.15295035485212, 58.68482277467886, 60.21421854851441, 61.917649372292814, 52.851661058911894, 52.80545980207343, 68.07390158461402, 66.36684604476021, 56.95120867575992, 54.094126727762934, 62.283424751644276, 53.655815463446196, 54.8350775882…	[100.87186784464893, 100.35092763323276, 99.43595443441538, 113.00464695611058, 125.67658030773764, 126.45660929387172, 106.60066391764155, 117.38365053092028, 115.79984140667618, 108.58305924962337, 120.49611566271192, 105.0478995128896, 119.26111880086737, 96.85071922046562, 96.87580510161801, 98.15272591301596, 116.34808992868179, 119.97526191927986, 105.46906400029714, 100.97673540079552, 101…	[82.08937467895885, 79.90367637810697, 76.63034226368202, 190.34936906768658, 78.47440582936653, 72.72510645050679, 85.06191339303139, 230.6944311799841, 85.78764230322079, 73.82522850947534, 80.85397377569417, 80.27886666017268, 71.2623226515736, 78.91494743579815, 103.15784744770217, 85.57343461738377, 85.8463450903865, 75.32616006650103, 89.85036663388686, 79.75894452595399, 75.73834830903884,…	[0.8656026950545211, 0.8949610367325938, 0.909473430429789, 0.3731764217000758, 0.8981827108934373, 0.9069573954025016, 0.8819106029870201, -0.05530155794845726, 0.8801780599829887, 0.9173791077069555, 0.8822588388604818, 0.8986965473125155, 0.9041179525654089, 0.9026317325300709, 0.8163198187355679, 0.8631072208400365, 0.8699769371196379, 0.9097705478710036, 0.8861286414221905, 0.878990242419542…	[0.9368851338273331, 0.9461946277513287, 0.9539057597465538, 0.7513570548944177, 0.947768740681213, 0.9542685212967597, 0.9406076386743982, 0.6606300962184173, 0.9395671380453532, 0.9583001888103526, 0.9400604117634881, 0.9489516952616802, 0.9508567103565038, 0.9505863847116994, 0.9066526471707006, 0.9294201091690311, 0.9327608702115021, 0.9553664790688317, 0.9429203019370646, 0.9382520220915052,…	[0.8850549043388307, 0.9493092693324046, 0.9241514187936399, 0.8739460343065807, 0.9407791126126618, 0.9483156894907732, 0.9400074276259486, 0.8583037248963886, 0.900218623029299, 0.9355839882183563, 0.9070376337680485, 0.9285661577719597, 0.9434848408810773, 0.9312671770505885, 0.8579123858574466, 0.9061439407873654, 0.913944603413709, 0.9412719020841135, 0.9255992124961276, 0.9263246243118798, …	{'regressor__feature_selection__estimator__alpha': 10, 'regressor__feature_selection__estimator__l1_ratio': 1}	['pH', 'Bar.ALA', 'CofAtom.S2.ASN', 'CofAtom.FE2.ASP', 'Bar.GLN', 'Bar.GLU', 'CofAtom.FE2.GLY', 'CofAtom.S1.HIS', 'CofAtom.S2.HIS', 'CofAtom.FE2.MET', 'Bar.THR', 'Protein.TRP', 'Bar.FAD', 'Bar.RESNEG', 'Bar.ResPolari', 'CofAtom.S1.ResAromatici', 'FE1_nearest.log(Solub) x Hydrophobicity', 'Around_FE2.nOats in side chain', 'Around_FE2.nSats in side chain', 'Around_FE2.nNats in side chain', 'Around_…	27
45	XGB_15_4	XGB	15	4	13.535	5.15651	41.6695	4.77811	104.4	10.5296	60.2133	8.88692	0.936702	0.0195638	0.968652	0.00959654	0.946844	0.021603	[42.321056057612104, 44.660794928267194, 42.5036529608675, 46.73215930526321, 32.59939874668379, 48.52206988016764, 40.26430766002552, 35.68787386610701, 53.28112713066307, 35.193814464517544, 36.891719051996866, 44.85866584044856, 39.86014843470341, 37.121723748542166, 45.09963531107516, 46.96311894257863, 44.17066496127361, 35.52946410308013, 49.95794757636818, 41.54652334266418, 38.13434343973…	[92.72388413262233, 95.08746151587721, 102.4001277835221, 117.12890817782299, 91.2919779932701, 95.40665522279039, 103.71224949648152, 128.99011267096307, 92.44834759615236, 109.76641546852844, 110.76416589187363, 87.59816667731367, 111.95236580439207, 106.80903166280628, 98.0598807723374, 115.25312917353745, 108.66188679401482, 105.5105920793781, 79.38993175695171, 105.93766435892569, 103.065723…	[74.8277138064335, 63.09846033381597, 51.1046647510932, 71.29401787150393, 43.690880692747754, 62.17952425319074, 65.40435407692802, 50.71724638494256, 82.10948481641408, 47.257899526557544, 46.664772153911954, 62.595274783162694, 53.07962021964064, 53.63267662347472, 73.7516431688141, 60.64147295412281, 60.11460304018233, 56.002266570177945, 77.57791360329942, 63.58289350289026, 61.7534262563304…	[0.8883286881067552, 0.9344980200898403, 0.959737974448418, 0.9120676616445232, 0.9684392688615069, 0.9319844964263817, 0.9301841657522317, 0.9489948898832277, 0.8902325597339634, 0.9661445094868931, 0.9607803354110315, 0.9384107546639381, 0.9468047362443165, 0.9550263803585208, 0.9061139304463288, 0.9312548447860712, 0.9362416983732429, 0.9501267268332215, 0.9151110843932857, 0.9230971969219152,…	[0.9452904650730616, 0.966752832406339, 0.9797310993370569, 0.9568669178849755, 0.984510003165481, 0.9657151218647988, 0.9647333953669166, 0.9751955127769957, 0.9452135045351333, 0.9831004517649236, 0.9804592266978175, 0.9695330649731246, 0.9734206448615953, 0.9774892915433226, 0.9541601021336719, 0.9655870097707385, 0.9677318541519946, 0.9748133457805158, 0.9589569684919519, 0.9609905535587074, …	[0.8740463778874452, 0.9572873428940422, 0.9671601806662029, 0.907290319714495, 0.9712694697860341, 0.9563946795804401, 0.9607695150562823, 0.9556609335632646, 0.9107572391852847, 0.9774999810917598, 0.9561831522071175, 0.9485379378187623, 0.9578552997647153, 0.9631475728993426, 0.9159290213460601, 0.9394808369703816, 0.9565096343596903, 0.9568196378564666, 0.9411241955015773, 0.9452338290828363,…	{'regressor__regressor__learning_rate': 0.2, 'regressor__regressor__max_depth': 3, 'regressor__regressor__min_child_weight': 10, 'regressor__regressor__n_estimators': 100}	[]	0
46	LR_15_5	LR	15	5	47.2387	1.50409	59.1696	8.87305	107.037	10.5095	88.1593	30.5128	0.848417	0.162117	0.929993	0.0577915	0.919226	0.0261144	[55.48758238685816, 55.7398757849148, 63.05253711850011, 84.24870286311811, 47.6976743277678, 56.38855662820953, 59.528710912875425, 83.75824713005707, 69.76153479317311, 55.94166724582428, 57.077233396484964, 62.15188128472058, 54.126396312804, 51.85453565249381, 68.43239392362587, 64.27670835139833, 53.66593706363496, 53.91012071883288, 64.34066902087147, 49.89995870705741, 51.1421360951417, 66…	[102.43520234768398, 99.1149147222905, 104.86060202887238, 117.09404562501814, 111.21678287016084, 120.73795683465974, 96.63423560593166, 130.77898036936833, 106.38671734849959, 106.8361228109623, 117.01770439614413, 92.79697376972021, 110.35315434213108, 104.52628222941658, 108.16087522692767, 95.20635556323664, 114.39548723336797, 108.59052823292339, 113.40405249257904, 109.43023091546169, 99.8…	[85.06813486951366, 80.97757032121332, 81.01900461860247, 183.09227487798358, 79.41723727690655, 74.05063613640958, 88.5224688244152, 213.44348011501816, 96.49422515111006, 73.18401451882188, 78.51454821259671, 80.49164416884373, 76.25519234913264, 75.74430205529633, 112.7562457955687, 84.5515262204196, 78.02343368547696, 75.05322272232964, 94.10020027838742, 74.99818390533142, 70.80578804208014,…	[0.8556720353920487, 0.8921186463885338, 0.8988074967713675, 0.4200607768482649, 0.8957214442751807, 0.9035347896744558, 0.8721067437238922, 0.0966248417676775, 0.8484033764747291, 0.918808093503695, 0.8889737048841467, 0.8981588301559729, 0.8902116660561901, 0.910298679668023, 0.7805482886295938, 0.8663572152927329, 0.8925944086296861, 0.9104232393186611, 0.8751018831027797, 0.8930050972026593, …	[0.9338075066945404, 0.9446278060998017, 0.948942508281592, 0.7607397417672774, 0.9464714084732486, 0.9518627603985346, 0.9352467707394112, 0.696733953235536, 0.9224672701241747, 0.9590090781823559, 0.9436841619220986, 0.9500508495762785, 0.9444477784336076, 0.954503444687755, 0.8878472866276824, 0.9318899912007501, 0.9449644503928017, 0.9563932295888967, 0.936958625198195, 0.945739068765933, 0.9…	[0.8742500939355435, 0.949901883895943, 0.9294845244826814, 0.8636956606276384, 0.9422605612026916, 0.9422527540364749, 0.9236894754638882, 0.86560785889667, 0.8994924012227723, 0.9382652115292202, 0.9199661254751192, 0.9310549361020071, 0.9288825227890031, 0.9283190507364498, 0.8528756949633279, 0.9169014694147812, 0.9041114325968261, 0.9416279038061603, 0.9190608541916223, 0.941202210789834, 0.…	{'regressor__feature_selection__estimator__alpha': 10, 'regressor__feature_selection__estimator__l1_ratio': 1}	['pH', 'Bar.ALA', 'CofAtom.S2.ALA', 'CofAtom.S2.ASN', 'CofAtom.FE1.ASP', 'Bar.GLU', 'CofAtom.S2.HIS', 'Bar.THR', 'Protein.TRP', 'CofAtom.S1.TRP', 'Protein.F3S', 'Bar.FAD', 'Bar.RESNEG', 'Bar.ResPolari', 'CofAtom.S1.ResAromatici', 'FE1_nearest.nNats in side chain', 'FE1_nearest.log(Solub) x Hydrophobicity', 'Around_FE2.nOats in side chain', 'Around_FE2.nSats in side chain', 'Around_FE2.nNats in si…	27
47	XGB_15_5	XGB	15	5	10.6437	5.74091	41.3217	4.07711	98.5438	8.62195	60.7426	8.52811	0.935628	0.0199566	0.968122	0.0098189	0.947616	0.0188262	[48.271410624186196, 43.55419499165303, 41.16358708046578, 43.18073110644882, 35.87602676249839, 42.81725339253744, 45.34221300563297, 39.15770679551202, 51.543508787412904, 38.53587213722435, 36.64663631439209, 45.68274467055862, 41.72780558386364, 39.70396018350446, 44.66671582814809, 49.164025073051455, 40.87963137594429, 33.646220400526715, 46.390525109059105, 43.6609792902663, 38.18432843526…	[95.4209096075586, 88.31444621853909, 93.79205135078755, 102.98927013060468, 96.95244859867849, 99.3367064730057, 91.12916168008147, 129.38010231082723, 87.25294450054062, 103.88325328042951, 94.36592979025706, 91.27355691935384, 98.61426745059127, 100.16573691610563, 96.97463740419049, 100.28908317878422, 107.11108222050856, 99.20580314269847, 85.25229177439954, 97.40525008366606, 96.20250614478…	[78.12931790571785, 64.48428846043227, 50.873361642913984, 61.47632938093629, 53.94003877638683, 53.77156515426253, 72.524730697009, 52.678455374902676, 85.30212146390913, 52.645097433812566, 55.014476142440735, 60.881773650336804, 54.91829262713594, 61.88409449088577, 71.59943278853557, 70.11744436183004, 60.22725186814526, 52.53257096781075, 73.76545859340514, 63.97950186579119, 55.183385028738…	[0.8782567950150884, 0.9315891908338796, 0.9601016068751571, 0.9346179853382098, 0.9518952495369432, 0.9491350661677835, 0.9141554240715665, 0.944973939466952, 0.8815305024030868, 0.9579857951336058, 0.9454895785725373, 0.9417365262431329, 0.9430555494895263, 0.9401234208462819, 0.9115135197622593, 0.9080916920270473, 0.9360025209672206, 0.9561152150443291, 0.9232495574292412, 0.9221348179437271,…	[0.9409739487108506, 0.9653592546663134, 0.9799409903355847, 0.9668965479431756, 0.9762333953587754, 0.9743588153942094, 0.956744275601219, 0.9725760439578983, 0.9413560525360769, 0.9793434360999396, 0.9728976813348879, 0.9705768380064776, 0.9714218535996402, 0.9697929016652073, 0.956517322948038, 0.9539791623381424, 0.9678843085135057, 0.978427688061969, 0.9623676525047982, 0.9605505537060384, 0…	[0.8686544129314305, 0.9597550014631434, 0.9701227266880773, 0.9360375675596293, 0.9577300323345047, 0.9683347084189184, 0.9493270770192228, 0.9481656862777638, 0.9188257063183893, 0.9737592628265532, 0.9479341594286019, 0.9502551932240012, 0.9490322817989106, 0.9566386335941327, 0.9331314445467068, 0.9316203046382808, 0.9532183115280991, 0.9580858517878766, 0.949021624531413, 0.9460000549173161,…	{'regressor__regressor__learning_rate': 0.2, 'regressor__regressor__max_depth': 5, 'regressor__regressor__min_child_weight': 10, 'regressor__regressor__n_estimators': 100}	[]	0
48	LR_16_3	LR	16	3	46.141	1.714	58.3923	7.47751	104.86	7.78737	89.5121	25.0581	0.851715	0.104277	0.92755	0.0446819	0.909916	0.0330782	[51.0685240462119, 54.31611184767187, 57.9680072272139, 72.029576510339, 55.44599038458611, 58.63395609189955, 61.47772529814258, 80.77922673242288, 54.62886452123642, 52.46641519783247, 56.72686128094684, 54.82125893108871, 49.23041652057611, 54.76536563867521, 74.095146894635, 64.23257565175824, 62.52217843537929, 51.19086187845764, 64.44073808578437, 49.651360549401055, 52.07101032166737, 72.4…	[101.6130850624639, 98.04948162353085, 93.80632674458242, 108.79446140261886, 106.86633363629403, 121.47684777352534, 103.11359743904802, 122.76446573646395, 98.39149543081544, 97.13595280109953, 106.7171986000634, 101.43684644217868, 107.33363139510848, 90.61479707082813, 96.98813298831018, 114.01169220457803, 108.60931210104293, 98.07677270650981, 106.65803416081135, 104.09957920908785, 99.5105…	[80.93976028507123, 74.24568815398148, 72.76045185808181, 150.31705554341823, 106.99177723827665, 76.04695038478052, 93.85153828252795, 180.54291555773372, 78.15442884795299, 66.38215604447899, 74.46003525185537, 71.9765470550917, 64.72559413619986, 82.38744329067413, 129.7861646599223, 84.58588298681897, 111.15204002956786, 74.38844685609668, 91.20914826015618, 72.76251176033102, 69.572396527197…	[0.8693406501694209, 0.9093100051979408, 0.9183858789596336, 0.6091060387976425, 0.8107367642442573, 0.898263513825159, 0.8562448538188132, 0.3536566866251637, 0.9005524542922998, 0.9331989961418405, 0.9001444861552694, 0.918566369182433, 0.9209012820980567, 0.8938742064455362, 0.7092534607420611, 0.8662485840945728, 0.7820225094291839, 0.9120030448070959, 0.8826585108774418, 0.8992889881200308, …	[0.9382331054957836, 0.9540403808229081, 0.9585028077011392, 0.8248503834327918, 0.9060718573984926, 0.9488162426061886, 0.9260862765628363, 0.7420893610291324, 0.9490716482693312, 0.9661388903237582, 0.9492574014050696, 0.9593734140774555, 0.9598301370704879, 0.9458729016967575, 0.8508514622873753, 0.9319056871974747, 0.8860818962607324, 0.957123638086998, 0.9419251051854679, 0.9493075530018812,…	[0.886759127901915, 0.9496578052613501, 0.9356910124349079, 0.8879159910653827, 0.8991259401343361, 0.9464864628160995, 0.9190634868533404, 0.833451870291344, 0.9056284470656959, 0.9331121379077545, 0.9185630554141538, 0.944967066021848, 0.9439806918313252, 0.9212902282500355, 0.8154171963057302, 0.9130932867377345, 0.8535494913165534, 0.9504177680392107, 0.9262304280136786, 0.9331535736130961, 0…	{'regressor__feature_selection__estimator__alpha': 10, 'regressor__feature_selection__estimator__l1_ratio': 1}	['pH', 'Bar.ALA', 'Bar.GLN', 'Bar.GLU', 'CofAtom.FE2.HIS', 'CofAtom.S1.HIS', 'CofAtom.FE1.LEU', 'Bar.PRO', 'CofAtom.FE2.SER', 'CofAtom.S1.SER', 'Bar.THR', 'Protein.TRP', 'Protein.F3S', 'FE1.Nitrogen_around', 'FE1.Carbon_around', 'FE2.Nitrogen_around', 'S1.Sulfur_around', 'Bar.RESNEG', 'Bar.ResPolari', 'CofAtom.FE1.FormalCharge', 'FE1_nearest.Vol / log(solub)', 'FE2_nearest.Hydrophobicity', 'Aroun…	31
49	XGB_16_3	XGB	16	3	12.3152	4.37137	43.5986	4.59291	101.157	5.80972	66.9027	11.5695	0.921504	0.0278699	0.960847	0.0143459	0.940761	0.0212996	[45.88306550343832, 42.01802390330547, 45.216946369892845, 49.126136044392716, 36.41093265688097, 45.324325752258304, 49.48659450762175, 43.51609744574573, 51.672091136107575, 35.649009433952536, 38.19164549509684, 50.82210646448909, 45.31226056975287, 46.275330865705335, 50.547399308230425, 49.0464249420166, 42.96911230643053, 40.28776720407847, 44.6554012298584, 48.396485940830125, 38.572486368…	[100.12805857130363, 95.75099874965215, 94.4125531872787, 111.74184939955585, 109.37606456697324, 93.06995668195735, 99.83203697809391, 101.55456479376991, 99.00912425526118, 100.44145543537994, 107.19362649319535, 96.69751719800766, 92.83109420329166, 84.93807193510781, 100.98114299383539, 103.1824305359792, 106.3628003775602, 109.53106294135588, 94.6654701211897, 98.21179779093146, 104.31457012…	[81.41398530607798, 64.59599706114761, 56.71759109030115, 68.78336271250282, 59.865796982364266, 57.71642987534526, 102.60362633777545, 68.96014945366966, 84.5403456645891, 49.63906700076451, 48.81181019041447, 78.28800250038714, 67.93319861785665, 100.60729602345313, 75.87875822947969, 72.78299950577073, 59.39737409320154, 55.66059035528217, 73.05051120245999, 75.5525654300477, 51.96761288253029…	[0.8678051020090167, 0.9313519642077193, 0.950408175404599, 0.9181517781106509, 0.9407452739479495, 0.9413980527821559, 0.8281830400024774, 0.9057028112893055, 0.8836369969713158, 0.9626468268269157, 0.9570883312743657, 0.9036587655640799, 0.9128672381113001, 0.8417448496294986, 0.9006201843959082, 0.9009709727793531, 0.9377540264428409, 0.9507334354251934, 0.9247301043617296, 0.891417452697728, …	[0.936908046919646, 0.965133702231294, 0.9751158682131206, 0.9585531036243744, 0.9711564186741242, 0.9705154404188722, 0.9107252372666382, 0.9517856687289274, 0.9426863565120653, 0.9812715790214357, 0.9783212865591668, 0.9507240797963842, 0.9555237075724962, 0.9189997193088918, 0.9515664813719422, 0.9516543602218923, 0.9690476028419701, 0.9767182621884916, 0.9631787365529125, 0.9442473876190733, …	[0.8742404253160092, 0.9587185649157638, 0.9640259538160745, 0.9366301557985921, 0.9631665460595717, 0.965666276769934, 0.9299295904575784, 0.9239526912563936, 0.9065795370886894, 0.9717891696999607, 0.9447651377119276, 0.9290058124647984, 0.9446650152200221, 0.9126760853094992, 0.9151060510142197, 0.9256369046006683, 0.9616043963120311, 0.9755138575100619, 0.9418888105810729, 0.9253607962152197,…	{'regressor__regressor__learning_rate': 0.1, 'regressor__regressor__max_depth': 3, 'regressor__regressor__min_child_weight': 5, 'regressor__regressor__n_estimators': 200}	[]	0
50	LR_16_4	LR	16	4	48.6299	1.59379	59.7315	7.79297	112.392	10.6133	89.5137	29.3779	0.845543	0.156888	0.927769	0.0569276	0.917921	0.024101	[54.70631485138812, 61.9501455883662, 59.38695733322131, 80.57931354374604, 49.7521402095606, 53.01621685003205, 55.72372829586154, 81.19169062422483, 65.88991482750009, 62.18798094393978, 61.62156251245964, 61.071521341620176, 55.82038859654718, 53.96911024534698, 69.40711097727058, 64.43254618394633, 57.89302417059136, 55.50711938152145, 63.181714653025544, 53.706040058787195, 55.01014797384639…	[100.68222091126566, 98.73080373497878, 106.44468695838331, 111.3611537762558, 126.60295748760902, 137.37089225008586, 105.78713358846699, 126.18442545090932, 106.16069670213612, 108.48963172712156, 120.32452528998769, 107.89445661509475, 125.02507860547516, 101.05927817769923, 100.76813856734097, 106.56179016431152, 109.76701128467298, 119.12689327602956, 103.26920614114628, 102.45088353434794, …	[82.97970466550198, 90.77550315660812, 78.77563584210112, 186.77043187978177, 79.34093755363318, 70.64544308083651, 87.43482877819135, 216.2797570704558, 89.86106559026587, 86.42064321438377, 81.11855307360298, 79.66671353659092, 82.62402104405399, 79.3842282366676, 104.57106939776104, 86.65132782029765, 85.66833222132597, 77.12509783396447, 89.84656081718312, 80.86530786783958, 75.19512345268798…	[0.8626715764303861, 0.8644329227997948, 0.9043338343794654, 0.3965258285931412, 0.895921718250192, 0.9122026445324612, 0.8752301831137475, 0.07245689073938233, 0.868528986534687, 0.8867820544519799, 0.8814870068380809, 0.9002356021548255, 0.8711067998125372, 0.90147025626491, 0.8112526532545743, 0.8596368655349242, 0.8705156153975636, 0.9054093698517254, 0.8861382877788283, 0.8756098237520757, 0…	[0.9348807157871644, 0.9303670341630736, 0.9510845643329933, 0.7572402866931014, 0.946606497621588, 0.9561656475731866, 0.9370708327414057, 0.6837962431893428, 0.9333539534233914, 0.9426800387112062, 0.9394476336369861, 0.9501995995409589, 0.9338137016337783, 0.9501411989329884, 0.9036118222200955, 0.9278498784142029, 0.9330941215371554, 0.9534487614584437, 0.9424783612440251, 0.9365997769138181,…	[0.8974307653720708, 0.9306350186473786, 0.9245519218858044, 0.87784011453668, 0.9384893606152027, 0.9520811490286918, 0.9311205855475131, 0.8716461610115597, 0.8941847405430111, 0.9291718932982985, 0.9058480496635654, 0.930899900741669, 0.928559269085705, 0.9270081114558834, 0.8438214077320343, 0.9078283688475856, 0.905977128234253, 0.9405782253965499, 0.9236529365983113, 0.9258452896875418, 0.8…	{'regressor__feature_selection__estimator__alpha': 10, 'regressor__feature_selection__estimator__l1_ratio': 1}	['pH', 'Bar.ALA', 'CofAtom.S2.ASN', 'CofAtom.FE2.ASP', 'Bar.GLN', 'Bar.GLU', 'CofAtom.FE2.GLY', 'CofAtom.FE1.HIS', 'CofAtom.S1.HIS', 'CofAtom.S2.HIS', 'CofAtom.FE2.MET', 'Bar.THR', 'Protein.TRP', 'Bar.RESNEG', 'CofAtom.S1.ResAromatici', 'FE1_nearest.log(Solub) x Hydrophobicity', 'FE2_nearest.Hydrophobicity', 'Around_FE2.nOats in side chain', 'Around_FE2.nSats in side chain', 'Around_FE2.nNats in …	26
51	XGB_16_4	XGB	16	4	12.8457	4.4463	41.135	4.65879	110.056	10.1587	59.5933	8.90563	0.93783	0.0203023	0.969212	0.00997322	0.946895	0.0202533	[47.935359944502515, 39.15558635221945, 44.87568173537383, 44.58604700661994, 32.64509065731151, 44.22516644159953, 44.360496295465005, 38.36143370576807, 51.74950399914303, 33.99350659911697, 36.38269697825114, 44.359360153610645, 39.338210112339745, 41.084770602148936, 46.37180130062877, 50.64547252655029, 45.01858385189159, 31.721358853417474, 45.20649492418444, 42.98460843756392, 35.464983876…	[105.38301600014422, 105.43595312983302, 97.18140821535034, 120.12816907723746, 104.7157474550689, 107.46773043896519, 103.48437567178476, 125.62888685972678, 107.59554490202565, 119.4538714536031, 111.52211217772488, 90.84635243341074, 106.13636851787567, 95.07690059876037, 99.44058572872883, 125.99093733469647, 115.40141497444972, 108.3402181280535, 87.84535577155775, 105.49171228452926, 109.51…	[79.8178582454569, 57.461869315897964, 56.24034318459425, 68.34884635111487, 45.97705945456874, 54.763485946736544, 78.98966336971576, 57.15572864225251, 77.46320766623539, 46.43599691665233, 49.927157481180885, 59.774046296148626, 57.13678015810184, 71.92848514578019, 71.68885134593371, 68.33741284459232, 59.311103643311256, 52.08183240973935, 65.37957373036782, 65.41189612558652, 48.56966367192…	[0.8729376727703584, 0.9456779184236463, 0.9512392410038639, 0.9191826104796058, 0.9650499468142433, 0.947241152679089, 0.8981687356890812, 0.9352228422308609, 0.9023037631148357, 0.967311888660268, 0.9551048674915521, 0.9438374144237505, 0.93836195173991, 0.9191089026314422, 0.9112923651007971, 0.9126989072634893, 0.9379347108068268, 0.9568650623864147, 0.9397081008028823, 0.9186092460794669, 0.…	[0.9384144521656281, 0.972905123496905, 0.9753456316908311, 0.9601677626111875, 0.9826057743428218, 0.9732946576035432, 0.948040522041411, 0.967423383674463, 0.9515459111801361, 0.9838851601027712, 0.9773775517054507, 0.9719059724847028, 0.9689476969073879, 0.959180453159676, 0.9559678731273749, 0.9566445462246034, 0.9684873880344067, 0.9785818593577833, 0.9713503137631031, 0.9588814838163018, 0.…	[0.8832787933116133, 0.9628667132646618, 0.9583817861148966, 0.9107421206467399, 0.9734766647316336, 0.9681425813401916, 0.9508977778899963, 0.9393443723590845, 0.902131554690799, 0.9770704214564758, 0.9419150796156082, 0.9543293357463473, 0.9599155841312754, 0.9425822895705234, 0.9209735876468834, 0.9218949167145073, 0.9502449826214135, 0.9690849420348951, 0.9433836574869495, 0.9418554183306611,…	{'regressor__regressor__learning_rate': 0.1, 'regressor__regressor__max_depth': 3, 'regressor__regressor__min_child_weight': 10, 'regressor__regressor__n_estimators': 100}	[]	0
52	LR_16_5	LR	16	5	48.3072	1.68122	60.5533	8.61777	110.498	12.4573	90.0676	29.0482	0.844311	0.152925	0.927352	0.0545388	0.915992	0.0253702	[58.10563976582168, 61.733517755264664, 63.58494655083263, 80.9746718642028, 49.38636116705811, 58.16697683125686, 61.896497952023054, 85.367463973098, 71.24311702497481, 57.69796201526102, 58.92238444990875, 62.7324445550825, 54.669427205357195, 53.041087154511104, 69.2555936367273, 67.16539436838043, 53.02699980994896, 54.90277899832167, 65.41240119203209, 51.27937307900848, 54.03137475276517, …	[96.19112772827427, 90.60541952037832, 110.32810325080143, 128.57133175060366, 108.08528207172517, 129.41395628438465, 95.35320732196246, 138.77670288094342, 106.91655583104871, 118.36133772551175, 112.53300092457565, 103.40520171520318, 109.84833187537456, 90.14336218752622, 113.3878103860842, 108.66011091078117, 118.8063740508632, 99.73669846583184, 110.78912420006573, 118.66235098163119, 102.0…	[85.80550538319592, 88.84125796313458, 82.5703820126266, 180.97030645839186, 77.35252245307984, 75.23094088060529, 91.99250849643498, 216.61155811384117, 99.5640968693583, 82.4902086741342, 81.11056588877358, 80.52256667214257, 79.42084266132942, 79.02649546391402, 112.89443502034258, 88.7939820273289, 75.61364207056945, 75.86557744615004, 89.78749773642916, 75.19568295162365, 71.80917704272106, …	[0.8531591220996269, 0.8701486999819152, 0.894895061948657, 0.4334254210495836, 0.9010730957960692, 0.9004351336977163, 0.8618835099703879, 0.06960876618809042, 0.8386041365397429, 0.8968462345793364, 0.8815103440043233, 0.8980805664093559, 0.880906972933307, 0.902356273573535, 0.780010057781376, 0.8526094365684795, 0.899126500646923, 0.9084736384178995, 0.8862879387616592, 0.8924408378113868, 0.…	[0.9324248074647757, 0.9331379148345684, 0.9467519636389055, 0.7660558588953481, 0.9493891117401038, 0.9495447601612375, 0.9296046104013632, 0.6912204323180196, 0.9179593204790228, 0.9482575626009697, 0.9393349713788888, 0.9504345998897221, 0.9401778494235267, 0.9504005933502193, 0.8869039811420523, 0.9240151253397377, 0.9489238230826482, 0.9554187423751619, 0.9438593675498927, 0.9455197745713593…	[0.8803916164193413, 0.9370944695536805, 0.9249518626369027, 0.8708535576458447, 0.9487411367037561, 0.9413042087063453, 0.9153136460498129, 0.8604752939816751, 0.8927027108050601, 0.9339564760383521, 0.9062182513987448, 0.9283243864865581, 0.9320998262770626, 0.9270377377937375, 0.8543689561499411, 0.8986923033938611, 0.9116593416994659, 0.9440971328787705, 0.9221203514097762, 0.9347280462944493…	{'regressor__feature_selection__estimator__alpha': 10, 'regressor__feature_selection__estimator__l1_ratio': 1}	['pH', 'Bar.ALA', 'CofAtom.S2.ALA', 'CofAtom.S2.ASN', 'CofAtom.FE1.ASP', 'Bar.GLN', 'Bar.GLU', 'CofAtom.S2.HIS', 'Bar.THR', 'Protein.TRP', 'CofAtom.S1.TRP', 'Protein.F3S', 'Bar.FAD', 'Bar.RESNEG', 'Bar.ResPolari', 'CofAtom.S1.ResAromatici', 'FE1_nearest.log(Solub) x Hydrophobicity', 'Around_FE2.nOats in side chain', 'Around_FE2.nSats in side chain', 'Around_FE2.nNats in side chain', 'Around_FE2.l…	27
53	XGB_16_5	XGB	16	5	11.1167	3.95159	41.2376	5.12504	102.741	8.44601	60.2554	10.6977	0.936055	0.0246937	0.968222	0.0126925	0.945682	0.0214128	[43.55471558888753, 44.53714232831388, 44.54592805939752, 50.306496578293874, 32.31282859235196, 42.25757221221924, 49.55703258514404, 44.38324326921154, 53.69717501546886, 36.722381585353126, 36.54787313143412, 46.07999411144772, 40.49691135174519, 48.98338249567393, 47.17577849852072, 50.71881820678711, 39.20261223251755, 31.13809257181915, 40.527464737763275, 42.705397989298845, 36.97006090799…	[108.0005754184184, 98.35078972380714, 96.26370042650039, 109.73667556951276, 103.60107926798405, 102.10865172609769, 94.37745246052069, 123.37283327393614, 97.12652788912172, 96.97274226847343, 107.96479273369081, 94.33970379005045, 97.00931301238174, 95.88783219256644, 98.63364238151722, 104.88802022513696, 106.46450125009999, 109.06702620890182, 93.266357247358, 97.54930535780171, 94.876815353…	[71.38006005154706, 67.88664603260068, 55.820107192322, 74.7573393961391, 44.33780230021763, 53.787247101851015, 100.13087865285664, 69.6172670458144, 80.69880186601192, 49.899897740002025, 49.232711239693344, 63.48113392794528, 56.3116688974328, 81.94405817482578, 76.48721388516134, 69.99299719455402, 53.96487958792091, 50.0641585097172, 62.23163850042578, 61.928144855427696, 48.94237157292129, …	[0.8983820374307754, 0.9241796807731351, 0.9519652134580653, 0.9033170008313999, 0.9674977233466903, 0.9491053933271593, 0.8363648254142486, 0.9038971432465125, 0.8939718812268774, 0.9622532475958141, 0.956345091547116, 0.9366551760394232, 0.9401293256109843, 0.8950134086918339, 0.8990199828861507, 0.9084176473900134, 0.9486193969341692, 0.9601424587296074, 0.9453742684135071, 0.9270479105622134,…	[0.9500872216870112, 0.9616869832538252, 0.9757527510113202, 0.9507414592661022, 0.9839569711111024, 0.9744585820844028, 0.9150005601153898, 0.9515924047631463, 0.9465120700822723, 0.9816917305826067, 0.9783069786078828, 0.9680418215051373, 0.9698918227266901, 0.9463478614154679, 0.9515467946356302, 0.9554191539870924, 0.9741958134200137, 0.9808386637141719, 0.9747271840340721, 0.9628866679455003…	[0.8761932123493575, 0.9545259721202703, 0.9629742110328058, 0.9134721975727764, 0.9737729325095665, 0.9686904993054497, 0.9209744989391573, 0.9180715580535365, 0.8966373960685702, 0.9705677773223492, 0.9439503513305024, 0.9365311254418864, 0.955063268726389, 0.9183354664233705, 0.9284493035205186, 0.9191631232767015, 0.968734629324216, 0.9715363091095635, 0.9546946055618049, 0.9480148698490952, …	{'regressor__regressor__learning_rate': 0.1, 'regressor__regressor__max_depth': 3, 'regressor__regressor__min_child_weight': 10, 'regressor__regressor__n_estimators': 200}	[]	0

## Sheet: B_features_total
	PDB Code(s)	mV	pH	n_chains	Protein.ALA	Protein.ARG	Protein.ASN	Protein.ASP	Protein.CYS	Protein.GLN	Protein.GLU	Protein.GLY	Protein.HIS	Protein.ILE	Protein.LEU	Protein.LYS	Protein.MET	Protein.PHE	Protein.PRO	Protein.SER	Protein.THR	Protein.TRP	Protein.TYR	Protein.F3S	Protein.SF4	Protein.FER	Protein.BOH	Protein.VAL	Protein.PCD	Protein.FAD	Protein.MTE	Protein.MOS	Protein.FMN	Protein.ZN	Protein.HEM	Protein.Volume	Protein.Log(Solubility (m at 20ºC))	Protein.Hydrophobicity	Protein.Isoelectric point	Protein.P(helix)	Protein.nOats in side chain	Protein.nSats in side chain	Protein.nNats in side chain	Protein.Steric hindrance	Protein.nH-bonds	Protein.Vol / log(solub)	Protein.Vol / P(helix)	Protein.Vol / P(sheet)	Protein.log(Solub) x Flex
0	4fxc	-390	7	1	10	1	2	12	6	4	8	7	1	8	7	2	0	1	2	6	12	0	6	0	0	0	0	3	0	0	0	0	0	0	0	0	0	0	0	0	0	0	0	0	0	0	0	0	0
1	4fxc	-380	8	1	10	1	2	12	6	4	8	7	1	8	7	2	0	1	2	6	12	0	6	0	0	0	0	3	0	0	0	0	0	0	0	0	0	0	0	0	0	0	0	0	0	0	0	0	0
2	1dox	-412	8	3	10	1	0	12	6	3	8	6	1	6	7	3	0	1	3	10	9	0	6	0	0	0	0	4	0	0	0	0	0	0	0	0	0	0	0	0	0	0	0	0	0	0	0	0	0
3	1roe	-390	7	1	6	3	1	11	5	5	11	6	0	4	10	4	0	3	4	6	7	0	4	0	0	0	0	7	0	0	0	0	0	0	0	0	0	0	0	0	0	0	0	0	0	0	0	0	0
4	1rfk	-330	7	2	9.5	1	2	10	5	4	9	6	1	7	8	4	0	1	3	6	8	0	5.5	0	0	0	0	6	0	0	0	0	0	0	0	0	0	0	0	0	0	0	0	0	0	0	0	0	0
5	3p63	-380	7	2	9	1	2	10	5	4	8	6	1	7	7	4	0	1	4	6	9	0	5	0	0	0	0	6	0	0	0	0	0	0	0	0	0	0	0	0	0	0	0	0	0	0	0	0	0
6	1fxa	-440	7.3	2	9	1	1	11	4	5	10	6	2	5	7	4	0	3	3	6	8	0	5	0	0	0	0	8	0	0	0	0	0	0	0	0	0	0	0	0	0	0	0	0	0	0	0	0	0
7	1fxa	-380	7.5	2	9	1	1	11	4	5	10	6	2	5	7	4	0	3	3	6	8	0	5	0	0	0	0	8	0	0	0	0	0	0	0	0	0	0	0	0	0	0	0	0	0	0	0	0	0
8	1fxa	-410	8	2	9	1	1	11	4	5	10	6	2	5	7	4	0	3	3	6	8	0	5	0	0	0	0	8	0	0	0	0	0	0	0	0	0	0	0	0	0	0	0	0	0	0	0	0	0
9	1fxa	-440	8	2	9	1	1	11	4	5	10	6	2	5	7	4	0	3	3	6	8	0	5	0	0	0	0	8	0	0	0	0	0	0	0	0	0	0	0	0	0	0	0	0	0	0	0	0	0
10	1fxa_a43s	-350	7.5	1	9	1	1	11	4	5	10	6	2	5	7	4	0	3	3	6	8	0	5	0	0	0	0	8	0	0	0	0	0	0	0	0	0	0	0	0	0	0	0	0	0	0	0	0	0
11	1fxa_a45s	-420	8	1	8	1	1	11	4	5	10	6	2	5	7	4	0	3	3	7	8	0	5	0	0	0	0	8	0	0	0	0	0	0	0	0	0	0	0	0	0	0	0	0	0	0	0	0	0
12	1fxa_a45s	-380	8	1	8	1	1	11	4	5	10	6	2	5	7	4	0	3	3	7	8	0	5	0	0	0	0	8	0	0	0	0	0	0	0	0	0	0	0	0	0	0	0	0	0	0	0	0	0
13	1fxa_a45s	-380	7.5	1	8	1	1	11	4	5	10	6	2	5	7	4	0	3	3	7	8	0	5	0	0	0	0	8	0	0	0	0	0	0	0	0	0	0	0	0	0	0	0	0	0	0	0	0	0
14	1fxa_c46s	-380	7.5	1	9	1	1	11	3	5	10	6	2	5	7	4	0	3	3	7	8	0	5	0	0	0	0	8	0	0	0	0	0	0	0	0	0	0	0	0	0	0	0	0	0	0	0	0	0
15	1qog	-340	7.5	2	10	1	1	11	4	5	10	6	2	5	7	4	0	3	3	5	8	0	5	0	0	0	0	8	0	0	0	0	0	0	0	0	0	0	0	0	0	0	0	0	0	0	0	0	0
16	1fxa_s47t	-440	7.5	1	9	1	1	11	4	5	10	6	2	5	7	4	0	3	3	5	9	0	5	0	0	0	0	8	0	0	0	0	0	0	0	0	0	0	0	0	0	0	0	0	0	0	0	0	0
17	1fxa_t48a	-380	7.5	1	10	1	1	11	4	5	10	6	2	5	7	4	0	3	3	6	7	0	5	0	0	0	0	8	0	0	0	0	0	0	0	0	0	0	0	0	0	0	0	0	0	0	0	0	0
18	1fxa_t48s	-400	7.5	1	9	1	1	11	4	5	10	6	2	5	7	4	0	3	3	7	7	0	5	0	0	0	0	8	0	0	0	0	0	0	0	0	0	0	0	0	0	0	0	0	0	0	0	0	0
19	1qoa	-330	7.5	2	9	1	1	11	3	5	10	6	2	5	7	4	0	3	3	7	8	0	5	0	0	0	0	8	0	0	0	0	0	0	0	0	0	0	0	0	0	0	0	0	0	0	0	0	0
20	1fxa_a50n	-380	7.5	1	8	1	2	11	4	5	10	6	2	5	7	4	0	3	3	6	8	0	5	0	0	0	0	8	0	0	0	0	0	0	0	0	0	0	0	0	0	0	0	0	0	0	0	0	0
21	1qob	-370	7.5	2	9	1	1	10	4	5	10	6	2	5	7	5	0	3	3	6	8	0	5	0	0	0	0	8	0	0	0	0	0	0	0	0	0	0	0	0	0	0	0	0	0	0	0	0	0
22	1fxa_f65a	-440	7.3	1	10	1	1	11	4	5	10	6	2	5	7	4	0	2	3	6	8	0	5	0	0	0	0	8	0	0	0	0	0	0	0	0	0	0	0	0	0	0	0	0	0	0	0	0	0
23	1fxa_f65i	-330	7.5	1	9	1	1	11	4	5	10	6	2	6	7	4	0	2	3	6	8	0	5	0	0	0	0	8	0	0	0	0	0	0	0	0	0	0	0	0	0	0	0	0	0	0	0	0	0
24	1j7a	-380	7.5	1	9	1	1	10	4	5	10	6	2	5	7	5	0	3	3	6	8	0	5	0	0	0	0	8	0	0	0	0	0	0	0	0	0	0	0	0	0	0	0	0	0	0	0	0	0
25	1qof	-380	7.5	2	9	1	1	11	4	4	10	6	2	5	7	5	0	3	3	6	8	0	5	0	0	0	0	8	0	0	0	0	0	0	0	0	0	0	0	0	0	0	0	0	0	0	0	0	0
26	1fxa_t78s	-380	7.5	1	9	1	1	11	4	5	10	6	2	5	7	4	0	3	3	7	7	0	5	0	0	0	0	8	0	0	0	0	0	0	0	0	0	0	0	0	0	0	0	0	0	0	0	0	0
27	1fxa_t78a	-350	7.5	1	10	1	1	11	4	5	10	6	2	5	7	4	0	3	3	6	7	0	5	0	0	0	0	8	0	0	0	0	0	0	0	0	0	0	0	0	0	0	0	0	0	0	0	0	0
28	1fxa_t78i	-340	7.5	1	9	1	1	11	4	5	10	6	2	6	7	4	0	3	3	6	7	0	5	0	0	0	0	8	0	0	0	0	0	0	0	0	0	0	0	0	0	0	0	0	0	0	0	0	0
29	1fxa_q94d	-370	7.5	1	9	1	1	12	4	5	9	6	2	5	7	4	0	3	3	6	8	0	5	0	0	0	0	8	0	0	0	0	0	0	0	0	0	0	0	0	0	0	0	0	0	0	0	0	0
30	1fxa_q94d	-440	7.3	1	9	1	1	12	4	5	9	6	2	5	7	4	0	3	3	6	8	0	5	0	0	0	0	8	0	0	0	0	0	0	0	0	0	0	0	0	0	0	0	0	0	0	0	0	0
31	1fxa_e95q	-320	7.5	1	9	1	1	11	4	6	9	6	2	5	7	4	0	3	3	6	8	0	5	0	0	0	0	8	0	0	0	0	0	0	0	0	0	0	0	0	0	0	0	0	0	0	0	0	0
32	1j7b	-300	7.3	1	9	1	1	11	4	5	9	6	2	5	7	5	0	3	3	6	8	0	5	0	0	0	0	8	0	0	0	0	0	0	0	0	0	0	0	0	0	0	0	0	0	0	0	0	0
33	1j7b	-440	7.3	1	9	1	1	11	4	5	9	6	2	5	7	5	0	3	3	6	8	0	5	0	0	0	0	8	0	0	0	0	0	0	0	0	0	0	0	0	0	0	0	0	0	0	0	0	0
34	1j7b	-370	7.5	1	9	1	1	11	4	5	9	6	2	5	7	5	0	3	3	6	8	0	5	0	0	0	0	8	0	0	0	0	0	0	0	0	0	0	0	0	0	0	0	0	0	0	0	0	0
35	1frd	-440	7.3	1	4	2	3	8	5	6	10	7	2	8	7	5	1	3	3	8	7	0	3	0	0	0	0	6	0	0	0	0	0	0	0	0	0	0	0	0	0	0	0	0	0	0	0	0	0
36	1frd	-350	7.5	1	4	2	3	8	5	6	10	7	2	8	7	5	1	3	3	8	7	0	3	0	0	0	0	6	0	0	0	0	0	0	0	0	0	0	0	0	0	0	0	0	0	0	0	0	0
37	1frd	-410	8	1	4	2	3	8	5	6	10	7	2	8	7	5	1	3	3	8	7	0	3	0	0	0	0	6	0	0	0	0	0	0	0	0	0	0	0	0	0	0	0	0	0	0	0	0	0
38	1frd_h42r	-350	7.5	1	4	3	3	8	5	6	10	7	1	8	7	5	1	3	3	8	7	0	3	0	0	0	0	6	0	0	0	0	0	0	0	0	0	0	0	0	0	0	0	0	0	0	0	0	0
39	1czp	-410	7	2	9	1	1	11	4	5	10	6	2	5	7	4	0	3	3	6	8	0	5	0	0	0	0	8	0	0	0	0	0	0	0	0	0	0	0	0	0	0	0	0	0	0	0	0	0
40	1e9m	-310	8	1	12	3	3	8	5	2	7	7	4	7	8	6	2	2	8	3	8	1	2	0	0	0	0	8	0	0	0	0	0	0	0	0	0	0	0	0	0	0	0	0	0	0	0	0	0
41	3hui_wt	-290	7.4	1	11	7	4	6	5	2	13	10	3	5	4	3	4	2	6	5	7	1	2	0	0	0	0	12	0	0	0	0	0	0	0	0	0	0	0	0	0	0	0	0	0	0	0	0	0
42	1pdx	-240	7	1	9	5	4	9	6	3	7	8	2	6	6	3	3	1	4	7	5	1	3	0	0	0	0	14	0	0	0	0	0	0	0	0	0	0	0	0	0	0	0	0	0	0	0	0	0
43	1pdx	-230	7.3	1	9	5	4	9	6	3	7	8	2	6	6	3	3	1	4	7	5	1	3	0	0	0	0	14	0	0	0	0	0	0	0	0	0	0	0	0	0	0	0	0	0	0	0	0	0
44	1pdx	-230	7.4	1	9	5	4	9	6	3	7	8	2	6	6	3	3	1	4	7	5	1	3	0	0	0	0	14	0	0	0	0	0	0	0	0	0	0	0	0	0	0	0	0	0	0	0	0	0
45	1pdx	-230	7.5	1	9	5	4	9	6	3	7	8	2	6	6	3	3	1	4	7	5	1	3	0	0	0	0	14	0	0	0	0	0	0	0	0	0	0	0	0	0	0	0	0	0	0	0	0	0
46	1pdx_y51f	-220	7.4	1	9	5	4	9	6	3	7	8	2	6	6	3	3	2	4	7	5	1	2	0	0	0	0	14	0	0	0	0	0	0	0	0	0	0	0	0	0	0	0	0	0	0	0	0	0
47	1pdx_e72q	-210	7.4	1	9	5	4	9	6	4	6	8	2	6	6	3	3	1	4	7	5	1	3	0	0	0	0	14	0	0	0	0	0	0	0	0	0	0	0	0	0	0	0	0	0	0	0	0	0
48	1pdx_v98a	-220	7.4	1	10	5	4	9	6	3	7	8	2	6	6	3	3	1	4	7	5	1	3	0	0	0	0	13	0	0	0	0	0	0	0	0	0	0	0	0	0	0	0	0	0	0	0	0	0
49	1pdx_v98t	-230	7.4	1	9	5	4	9	6	3	7	8	2	6	6	3	3	1	4	7	6	1	3	0	0	0	0	13	0	0	0	0	0	0	0	0	0	0	0	0	0	0	0	0	0	0	0	0	0
50	1b9r	-200	7.4	1	9	4	3	8	5	6	10	10	0	7	6	0	3	2	7	6	5	1	1	0	0	0	0	12	0	0	0	0	0	0	0	0	0	0	0	0	0	0	0	0	0	0	0	0	0
51	1i7h	-380	7.4	1	9	6	3	9	7	3	14	5	4	8	10	3	1	1	6	7	5	1	1	0	0	0	0	6	0	0	0	0	0	0	0	0	0	0	0	0	0	0	0	0	0	0	0	0	0
52	2zhh	-290	7.6	2	10	13	3	5	4	4	8	11	3	10	15	6	0	2	4	10	5	2	3	0	0	0	0	7	0	0	0	0	0	0	0	0	0	0	0	0	0	0	0	0	0	0	0	0	0
53	2zhh	-290	7.8	2	10	13	3	5	4	4	8	11	3	10	15	6	0	2	4	10	5	2	3	0	0	0	0	7	0	0	0	0	0	0	0	0	0	0	0	0	0	0	0	0	0	0	0	0	0
54	2zhh_r20c	-290	7.6	2	10	12	3	5	5	4	8	11	3	10	15	6	0	2	4	10	5	2	3	0	0	0	0	7	0	0	0	0	0	0	0	0	0	0	0	0	0	0	0	0	0	0	0	0	0
55	2zhh_s95l	-350	7.6	2	10	13	3	5	4	4	8	11	3	10	16	6	0	2	4	9	5	2	3	0	0	0	0	7	0	0	0	0	0	0	0	0	0	0	0	0	0	0	0	0	0	0	0	0	0
56	2auv	-380	8	1	6	2	1	5	4	2	3	10	1	6	4	9	3	3	5	2	4	0	3	0	0	0	0	12	0	0	0	0	0	0	0	0	0	0	0	0	0	0	0	0	0	0	0	0	0
57	1jq4	-220	7	1	6	6	1	6	7	3	13	6	2	4	11	3	2	2	4	6	8	0	3	0	0	0	0	5	0	0	0	0	0	0	0	0	0	0	0	0	0	0	0	0	0	0	0	0	0
58	1e10	-340	8	1	14	3	4	17	4	5	16	9	1	7	9	5	4	2	3	4	4	2	7	0	0	0	0	8	0	0	0	0	0	0	0	0	0	0	0	0	0	0	0	0	0	0	0	0	0
59	1doi	-350	7.3	1	11	3	7	20	4	4	14	8	1	7	9	3	4	2	3	5	2	2	8	0	0	0	0	11	0	0	0	0	0	0	0	0	0	0	0	0	0	0	0	0	0	0	0	0	0
60	1f37	-400	8	2	4	4	1	5	4	7	8	11	3	4	3	7	6	5.5	11	3	5	1	2	0	0	0	0	15	0	0	0	0	0	0	0	0	0	0	0	0	0	0	0	0	0	0	0	0	0
61	1pfd	-420	8	1	6	1	1	12	5	4	10	6	2	6	4	4	1	2	3	9	5	0	5	0	0	0	0	10	0	0	0	0	0	0	0	0	0	0	0	0	0	0	0	0	0	0	0	0	0
62	1a70_wt	-415	8	1	9	1	2	11	5	4	9	6	1	4	8	4	0	2	4	7	8	1	4	0	0	0	0	7	0	0	0	0	0	0	0	0	0	0	0	0	0	0	0	0	0	0	0	0	0
63	1a70_wt	-410	7	1	9	1	2	11	5	4	9	6	1	4	8	4	0	2	4	7	8	1	4	0	0	0	0	7	0	0	0	0	0	0	0	0	0	0	0	0	0	0	0	0	0	0	0	0	0
64	1a70_wt	-400	7.2	1	9	1	2	11	5	4	9	6	1	4	8	4	0	2	4	7	8	1	4	0	0	0	0	7	0	0	0	0	0	0	0	0	0	0	0	0	0	0	0	0	0	0	0	0	0
65	1a70_wt	-460	7.4	1	9	1	2	11	5	4	9	6	1	4	8	4	0	2	4	7	8	1	4	0	0	0	0	7	0	0	0	0	0	0	0	0	0	0	0	0	0	0	0	0	0	0	0	0	0
66	1a70_wt	-330	7.6	1	9	1	2	11	5	4	9	6	1	4	8	4	0	2	4	7	8	1	4	0	0	0	0	7	0	0	0	0	0	0	0	0	0	0	0	0	0	0	0	0	0	0	0	0	0
67	1a70	-320	7.4	1	9	1	2	11	5	4	8	6	1	4	8	5	0	2	4	7	8	1	4	0	0	0	0	7	0	0	0	0	0	0	0	0	0	0	0	0	0	0	0	0	0	0	0	0	0
68	1a70_e92q	-330	7.4	1	9	1	2	11	5	5	8	6	1	4	8	4	0	2	4	7	8	1	4	0	0	0	0	7	0	0	0	0	0	0	0	0	0	0	0	0	0	0	0	0	0	0	0	0	0
69	1a70_e92a	-320	7.4	1	10	1	2	11	5	4	8	6	1	4	8	4	0	2	4	7	8	1	4	0	0	0	0	7	0	0	0	0	0	0	0	0	0	0	0	0	0	0	0	0	0	0	0	0	0
70	1frr	-397	7	2	7	1	0	7	4	1	13	9	1	4	9	4	1	5	4	9	7	0	2	0	0	0	0	7	0	0	0	0	0	0	0	0	0	0	0	0	0	0	0	0	0	0	0	0	0
71	1wri	-404	7	1	5	1	0	10	4	4	10	8	1	8	8	5	0	2	4	7	7	0	2	0	0	0	0	7	0	0	0	0	0	0	0	0	0	0	0	0	0	0	0	0	0	0	0	0	0
72	3b2f	-420	7.5	2	6	1	1	11	4	5	9	7	2	5	7	3	0	0	4	9	6	1	5	0	0	0	0	10	0	0	0	0	0	0	0	0	0	0	0	0	0	0	0	0	0	0	0	0	0
73	3b2f	-410	7	2	6	1	1	11	4	5	9	7	2	5	7	3	0	0	4	9	6	1	5	0	0	0	0	10	0	0	0	0	0	0	0	0	0	0	0	0	0	0	0	0	0	0	0	0	0
74	3b2f_s43g	-240	7.5	1	6	1	1	11	4	5	9	8	2	5	7	3	0	0	4	8	6	1	5	0	0	0	0	10	0	0	0	0	0	0	0	0	0	0	0	0	0	0	0	0	0	0	0	0	0
75	5h57	-340	7.5	6	9	1	0	10	5	3	10	10	3	3	6	5	0	2	4	8	4	0	6	0	0	0	0	8	0	0	0	0	0	0	0	0	0	0	0	0	0	0	0	0	0	0	0	0	0
76	5h57	-350	7	6	9	1	0	10	5	3	10	10	3	3	6	5	0	2	4	8	4	0	6	0	0	0	0	8	0	0	0	0	0	0	0	0	0	0	0	0	0	0	0	0	0	0	0	0	0
77	5h57_d25n	-320	7.5	1	9	1	1	9	5	3	10	10	3	3	6	5	0	2	4	8	4	0	6	0	0	0	0	8	0	0	0	0	0	0	0	0	0	0	0	0	0	0	0	0	0	0	0	0	0
78	5h57_e28q	-320	7.5	1	9	1	0	10	5	4	9	10	3	3	6	5	0	2	4	8	4	0	6	0	0	0	0	8	0	0	0	0	0	0	0	0	0	0	0	0	0	0	0	0	0	0	0	0	0
79	5h57_s37a	-350	7.5	1	10	1	0	10	5	3	10	10	3	3	6	5	0	2	4	7	4	0	6	0	0	0	0	8	0	0	0	0	0	0	0	0	0	0	0	0	0	0	0	0	0	0	0	0	0
80	5h57_s37a	-350	7	1	10	1	0	10	5	3	10	10	3	3	6	5	0	2	4	7	4	0	6	0	0	0	0	8	0	0	0	0	0	0	0	0	0	0	0	0	0	0	0	0	0	0	0	0	0
81	5h57_s37t	-380	7.5	1	9	1	0	10	5	3	10	10	3	3	6	5	0	2	4	7	5	0	6	0	0	0	0	8	0	0	0	0	0	0	0	0	0	0	0	0	0	0	0	0	0	0	0	0	0
82	5h57_s44g	-170	7.5	1	9	1	0	10	5	3	10	11	3	3	6	5	0	2	4	7	4	0	6	0	0	0	0	8	0	0	0	0	0	0	0	0	0	0	0	0	0	0	0	0	0	0	0	0	0
83	5h57_s44g	-170	7	1	9	1	0	10	5	3	10	11	3	3	6	5	0	2	4	7	4	0	6	0	0	0	0	8	0	0	0	0	0	0	0	0	0	0	0	0	0	0	0	0	0	0	0	0	0
84	5h57_s44a	-300	7.5	1	10	1	0	10	5	3	10	10	3	3	6	5	0	2	4	7	4	0	6	0	0	0	0	8	0	0	0	0	0	0	0	0	0	0	0	0	0	0	0	0	0	0	0	0	0
85	5h57_s44a	-310	7	1	10	1	0	10	5	3	10	10	3	3	6	5	0	2	4	7	4	0	6	0	0	0	0	8	0	0	0	0	0	0	0	0	0	0	0	0	0	0	0	0	0	0	0	0	0
86	5h57_s44h	-330	7.5	1	9	1	0	10	5	3	10	10	4	3	6	5	0	2	4	7	4	0	6	0	0	0	0	8	0	0	0	0	0	0	0	0	0	0	0	0	0	0	0	0	0	0	0	0	0
87	5h57_s44n	-350	7.5	1	9	1	1	10	5	3	10	10	3	3	6	5	0	2	4	7	4	0	6	0	0	0	0	8	0	0	0	0	0	0	0	0	0	0	0	0	0	0	0	0	0	0	0	0	0
88	5h57_s44n	-350	7	1	9	1	1	10	5	3	10	10	3	3	6	5	0	2	4	7	4	0	6	0	0	0	0	8	0	0	0	0	0	0	0	0	0	0	0	0	0	0	0	0	0	0	0	0	0
89	5h57_g48c	-330	7.5	1	9	1	0	10	6	3	10	9	3	3	6	5	0	2	4	8	4	0	6	0	0	0	0	8	0	0	0	0	0	0	0	0	0	0	0	0	0	0	0	0	0	0	0	0	0
90	5h57_g48s	-340	7.5	1	9	1	0	10	5	3	10	9	3	3	6	5	0	2	4	9	4	0	6	0	0	0	0	8	0	0	0	0	0	0	0	0	0	0	0	0	0	0	0	0	0	0	0	0	0
91	5h57_d56n	-320	7.5	1	9	1	1	9	5	3	10	10	3	3	6	5	0	2	4	8	4	0	6	0	0	0	0	8	0	0	0	0	0	0	0	0	0	0	0	0	0	0	0	0	0	0	0	0	0
92	5h57_d59n	-320	7.5	1	9	1	1	9	5	3	10	10	3	3	6	5	0	2	4	8	4	0	6	0	0	0	0	8	0	0	0	0	0	0	0	0	0	0	0	0	0	0	0	0	0	0	0	0	0
93	5h57_f62a	-250	7	1	10	1	0	10	5	3	10	10	3	3	6	5	0	1	4	8	4	0	6	0	0	0	0	8	0	0	0	0	0	0	0	0	0	0	0	0	0	0	0	0	0	0	0	0	0
94	5h57_d83n	-320	7.5	1	9	1	1	9	5	3	10	10	3	3	6	5	0	2	4	8	4	0	6	0	0	0	0	8	0	0	0	0	0	0	0	0	0	0	0	0	0	0	0	0	0	0	0	0	0
95	5h57_e91q	-250	7.5	1	9	1	0	10	5	4	9	10	3	3	6	5	0	2	4	8	4	0	6	0	0	0	0	8	0	0	0	0	0	0	0	0	0	0	0	0	0	0	0	0	0	0	0	0	0
96	5h57_g92q	-290	7	1	9	1	0	10	5	4	10	9	3	3	6	5	0	2	4	8	4	0	6	0	0	0	0	8	0	0	0	0	0	0	0	0	0	0	0	0	0	0	0	0	0	0	0	0	0
97	5h57_d64n-d65n	-330	7.5	1	9	1	2	8	5	3	10	10	3	3	6	5	0	2	4	8	4	0	6	0	0	0	0	8	0	0	0	0	0	0	0	0	0	0	0	0	0	0	0	0	0	0	0	0	0
98	5h57_d64n-d65n	-350	7	1	9	1	2	8	5	3	10	10	3	3	6	5	0	2	4	8	4	0	6	0	0	0	0	8	0	0	0	0	0	0	0	0	0	0	0	0	0	0	0	0	0	0	0	0	0
99	5h57_d64k-d65k	-350	7	1	9	1	0	8	5	3	10	10	3	3	6	7	0	2	4	8	4	0	6	0	0	0	0	8	0	0	0	0	0	0	0	0	0	0	0	0	0	0	0	0	0	0	0	0	0
100	5h57_e69q-e70q	-320	7.5	1	9	1	0	10	5	5	8	10	3	3	6	5	0	2	4	8	4	0	6	0	0	0	0	8	0	0	0	0	0	0	0	0	0	0	0	0	0	0	0	0	0	0	0	0	0
101	5h57_s37a-s44g-t45g	-160	7.5	1	10	1	0	10	5	3	10	12	3	3	6	5	0	2	4	6	3	0	6	0	0	0	0	8	0	0	0	0	0	0	0	0	0	0	0	0	0	0	0	0	0	0	0	0	0
102	5h57_s37a-s44g-t45g	-170	7	1	10	1	0	10	5	3	10	12	3	3	6	5	0	2	4	6	3	0	6	0	0	0	0	8	0	0	0	0	0	0	0	0	0	0	0	0	0	0	0	0	0	0	0	0	0
103	5h57_s37a-s44a-t45a	-310	7.5	1	12	1	0	10	5	3	10	10	3	3	6	5	0	2	4	6	3	0	6	0	0	0	0	8	0	0	0	0	0	0	0	0	0	0	0	0	0	0	0	0	0	0	0	0	0
104	2wlb	-350	7.4	2	5	5	3	10	4	1	14	9.5	3	8	12	2	2	3	5	4	3.5	0	1	0	0	0	0	7	0	0	0	0	0	0	0	0	0	0	0	0	0	0	0	0	0	0	0	0	0
105	2wlb	-390	7	2	5	5	3	10	4	1	14	9.5	3	8	12	2	2	3	5	4	3.5	0	1	0	0	0	0	7	0	0	0	0	0	0	0	0	0	0	0	0	0	0	0	0	0	0	0	0	0
106	3p1m	-380	7	8	7	5	6	14.75	5	3	9.38	9	3	8	13	6	3	4	1	6	12	0	3	0	0	0	0	9	0	0	0	0	0	0	0	0	0	0	0	0	0	0	0	0	0	0	0	0	0
107	3p1m	-250	7	8	7	5	6	14.75	5	3	9.38	9	3	8	13	6	3	4	1	6	12	0	3	0	0	0	0	9	0	0	0	0	0	0	0	0	0	0	0	0	0	0	0	0	0	0	0	0	0
108	3p1m	-270	7.4	8	7	5	6	14.75	5	3	9.38	9	3	8	13	6	3	4	1	6	12	0	3	0	0	0	0	9	0	0	0	0	0	0	0	0	0	0	0	0	0	0	0	0	0	0	0	0	0
109	3p1m_d132a	-414	7	2	8	5	6	14	5	3	9	9	3	8	13	6	3	4	1	6	12	0	3	0	0	0	0	9	0	0	0	0	0	0	0	0	0	0	0	0	0	0	0	0	0	0	0	0	0
110	3p1m_d136a	-368	7	2	8	5	6	14	5	3	9	9	3	8	13	6	3	4	1	6	12	0	3	0	0	0	0	9	0	0	0	0	0	0	0	0	0	0	0	0	0	0	0	0	0	0	0	0	0
111	3p1m_d139a	-370	7	2	8	5	6	14	5	3	9	9	3	8	13	6	3	4	1	6	12	0	3	0	0	0	0	9	0	0	0	0	0	0	0	0	0	0	0	0	0	0	0	0	0	0	0	0	0
112	3p1m_e133a	-382	7	2	8	5	6	15	5	3	8	9	3	8	13	6	3	4	1	6	12	0	3	0	0	0	0	9	0	0	0	0	0	0	0	0	0	0	0	0	0	0	0	0	0	0	0	0	0
113	2y5c	-340	7.4	2	6	7	3	9	4	4	10	7	4	3	14	1	2	2	7	7	4	0	1	0	0	0	0	12	0	0	0	0	0	0	0	0	0	0	0	0	0	0	0	0	0	0	0	0	0
114	1ayf	-290	7	2	5	4	5	10.5	5	3	7	8	3	8	12	5	3	4	1	3	10	0	1	0	0	0	0	6	0	0	0	0	0	0	0	0	0	0	0	0	0	0	0	0	0	0	0	0	0
115	1ayf	-280	7.4	2	5	4	5	10.5	5	3	7	8	3	8	12	5	3	4	1	3	10	0	1	0	0	0	0	6	0	0	0	0	0	0	0	0	0	0	0	0	0	0	0	0	0	0	0	0	0
116	1ayf	-270	7.5	2	5	4	5	10.5	5	3	7	8	3	8	12	5	3	4	1	3	10	0	1	0	0	0	0	6	0	0	0	0	0	0	0	0	0	0	0	0	0	0	0	0	0	0	0	0	0
117	1ayf	-290	7.5	2	5	4	5	10.5	5	3	7	8	3	8	12	5	3	4	1	3	10	0	1	0	0	0	0	6	0	0	0	0	0	0	0	0	0	0	0	0	0	0	0	0	0	0	0	0	0
118	1ayf	-270	8.5	2	5	4	5	10.5	5	3	7	8	3	8	12	5	3	4	1	3	10	0	1	0	0	0	0	6	0	0	0	0	0	0	0	0	0	0	0	0	0	0	0	0	0	0	0	0	0
119	1ayf_k6e	-270	7.5	1	5	4	5	11	5	3	8	8	3	8	12	4	3	4	1	3	10	0	1	0	0	0	0	6	0	0	0	0	0	0	0	0	0	0	0	0	0	0	0	0	0	0	0	0	0
120	1ayf_f11w	-280	7.4	1	5	4	5	11	5	3	7	8	3	8	12	5	3	3	1	3	10	1	1	0	0	0	0	6	0	0	0	0	0	0	0	0	0	0	0	0	0	0	0	0	0	0	0	0	0
121	1ayf_f43w	-270	7.4	1	5	4	5	11	5	3	7	8	3	8	12	5	3	3	1	3	10	1	1	0	0	0	0	6	0	0	0	0	0	0	0	0	0	0	0	0	0	0	0	0	0	0	0	0	0
122	1ayf_e47-	-290	7.4	1	5	4	5	11	5	3	6	8	3	8	12	5	3	4	1	3	10	0	1	0	0	0	0	6	0	0	0	0	0	0	0	0	0	0	0	0	0	0	0	0	0	0	0	0	0
123	1ayf_g48-	-310	7.4	1	5	4	5	11	5	3	7	7	3	8	12	5	3	4	1	3	10	0	1	0	0	0	0	6	0	0	0	0	0	0	0	0	0	0	0	0	0	0	0	0	0	0	0	0	0
124	1ayf_t49-	-300	7.4	1	5	4	5	11	5	3	7	8	3	8	12	5	3	4	1	3	9	0	1	0	0	0	0	6	0	0	0	0	0	0	0	0	0	0	0	0	0	0	0	0	0	0	0	0	0
125	1ayf_t49a	-280	7.4	1	6	4	5	11	5	3	7	8	3	8	12	5	3	4	1	3	9	0	1	0	0	0	0	6	0	0	0	0	0	0	0	0	0	0	0	0	0	0	0	0	0	0	0	0	0
126	1ayf_t49s	-280	7.4	1	5	4	5	11	5	3	7	8	3	8	12	5	3	4	1	4	9	0	1	0	0	0	0	6	0	0	0	0	0	0	0	0	0	0	0	0	0	0	0	0	0	0	0	0	0
127	1ayf_t49l	-270	7.4	1	5	4	5	11	5	3	7	8	3	8	13	5	3	4	1	3	9	0	1	0	0	0	0	6	0	0	0	0	0	0	0	0	0	0	0	0	0	0	0	0	0	0	0	0	0
128	1ayf_t49y	-270	7.4	1	5	4	5	11	5	3	7	8	3	8	12	5	3	4	1	3	9	0	2	0	0	0	0	6	0	0	0	0	0	0	0	0	0	0	0	0	0	0	0	0	0	0	0	0	0
129	1ayf_l50-	-370	7.4	1	5	4	5	11	5	3	7	8	3	8	11	5	3	4	1	3	10	0	1	0	0	0	0	6	0	0	0	0	0	0	0	0	0	0	0	0	0	0	0	0	0	0	0	0	0
130	1ayf_a51-	-340	7.4	1	4	4	5	11	5	3	7	8	3	8	12	5	3	4	1	3	10	0	1	0	0	0	0	6	0	0	0	0	0	0	0	0	0	0	0	0	0	0	0	0	0	0	0	0	0
131	1ayf_t54s	-330	7.5	1	5	4	5	11	5	3	7	8	3	8	12	5	3	4	1	4	9	0	1	0	0	0	0	6	0	0	0	0	0	0	0	0	0	0	0	0	0	0	0	0	0	0	0	0	0
132	1ayf_t54a	-340	7.5	1	6	4	5	11	5	3	7	8	3	8	12	5	3	4	1	3	9	0	1	0	0	0	0	6	0	0	0	0	0	0	0	0	0	0	0	0	0	0	0	0	0	0	0	0	0
133	1ayf_h56q	-300	7.5	1	5	4	5	11	5	4	7	8	2	8	12	5	3	4	1	3	10	0	1	0	0	0	0	6	0	0	0	0	0	0	0	0	0	0	0	0	0	0	0	0	0	0	0	0	0
134	1ayf_h56t	-340	7.5	1	5	4	5	11	5	3	7	8	2	8	12	5	3	4	1	3	11	0	1	0	0	0	0	6	0	0	0	0	0	0	0	0	0	0	0	0	0	0	0	0	0	0	0	0	0
135	1ayf_f59w	-270	7.4	1	5	4	5	11	5	3	7	8	3	8	12	5	3	3	1	3	10	1	1	0	0	0	0	6	0	0	0	0	0	0	0	0	0	0	0	0	0	0	0	0	0	0	0	0	0
136	1ayf_f64w	-270	7.4	1	5	4	5	11	5	3	7	8	3	8	12	5	3	3	1	3	10	1	1	0	0	0	0	6	0	0	0	0	0	0	0	0	0	0	0	0	0	0	0	0	0	0	0	0	0
137	1ayf_t71v	-270	7.4	1	5	4	5	11	5	3	7	8	3	8	12	5	3	4	1	3	9	0	1	0	0	0	0	7	0	0	0	0	0	0	0	0	0	0	0	0	0	0	0	0	0	0	0	0	0
138	1ayf_t71e	-270	7.4	1	5	4	5	11	5	3	8	8	3	8	12	5	3	4	1	3	9	0	1	0	0	0	0	6	0	0	0	0	0	0	0	0	0	0	0	0	0	0	0	0	0	0	0	0	0
139	1ayf_n76e	-270	7.5	1	5	4	5	10	5	3	8	8	3	8	12	5	3	4	1	3	10	0	1	0	0	0	0	6	0	0	0	0	0	0	0	0	0	0	0	0	0	0	0	0	0	0	0	0	0
140	1ayf_y82f	-270	7.5	1	5	4	5	11	5	3	7	8	3	8	12	5	3	5	1	3	10	0	0	0	0	0	0	6	0	0	0	0	0	0	0	0	0	0	0	0	0	0	0	0	0	0	0	0	0
141	1ayf_y82s	-280	7.5	1	5	4	5	11	5	3	7	8	3	8	12	5	3	4	1	4	10	0	0	0	0	0	0	6	0	0	0	0	0	0	0	0	0	0	0	0	0	0	0	0	0	0	0	0	0
142	1ayf_y82l	-270	7.5	1	5	4	5	11	5	3	7	8	3	8	13	5	3	4	1	3	10	0	0	0	0	0	0	6	0	0	0	0	0	0	0	0	0	0	0	0	0	0	0	0	0	0	0	0	0
143	1ayf_y82w	-260	7.4	1	5	4	5	11	5	3	7	8	3	8	12	5	3	4	1	3	10	1	0	0	0	0	0	6	0	0	0	0	0	0	0	0	0	0	0	0	0	0	0	0	0	0	0	0	0
144	1ayf_k98e	-270	7.5	1	5	4	5	11	5	3	8	8	3	8	12	4	3	4	1	3	10	0	1	0	0	0	0	6	0	0	0	0	0	0	0	0	0	0	0	0	0	0	0	0	0	0	0	0	0
145	1ayf_k6e-k98e	-270	7.5	1	5	4	5	11	5	3	9	8	3	8	12	3	3	4	1	3	10	0	1	0	0	0	0	6	0	0	0	0	0	0	0	0	0	0	0	0	0	0	0	0	0	0	0	0	0
146	1ayf_k6e-k22q-k24q	-270	7.5	1	5	4	5	11	5	5	8	8	3	8	12	2	3	4	1	3	10	0	1	0	0	0	0	6	0	0	0	0	0	0	0	0	0	0	0	0	0	0	0	0	0	0	0	0	0
147	1ayf_k6e-k22q-k24q-k98e	-270	7.5	1	5	4	5	11	5	5	9	8	3	8	12	1	3	4	1	3	10	0	1	0	0	0	0	6	0	0	0	0	0	0	0	0	0	0	0	0	0	0	0	0	0	0	0	0	0
148	1awd	-330	7.5	1	10	1	0	8	5	4	9	7	1	3	8	4	1	2	4	8	8	0	5	0	0	0	0	6	0	0	0	0	0	0	0	0	0	0	0	0	0	0	0	0	0	0	0	0	0
149	1l5p	-360	7.5	3	12	1	3	8	5	4	8	9	1	3	8	9	1	4	1	3	7	0	0	0	0	0	0	6	0	0	0	0	0	0	0	0	0	0	0	0	0	0	0	0	0	0	0	0	0
150	1l5p	-350	8	3	12	1	3	8	5	4	8	9	1	3	8	9	1	4	1	3	7	0	0	0	0	0	0	6	0	0	0	0	0	0	0	0	0	0	0	0	0	0	0	0	0	0	0	0	0
151	6nac	-360	8	1	45	21	43	33	22	14	44	39	10	41	38	51	18	26	20	27	30	1	16	0	4	0	0	34	0	0	0	0	0	0	0	0	0	0	0	0	0	0	0	0	0	0	0	0	0
152	1vlb1	-280	7.6	1	97	29	28	56	18	35	46	99	23	45	68	54	26	26	55	36	57	11	30	0	0	1	0	68	1	0	0	0	0	0	0	0	0	0	0	0	0	0	0	0	0	0	0	0	0
153	1vlb2	-290	7.6	1	97	29	28	56	18	35	46	99	23	45	68	54	26	26	55	36	57	11	30	0	0	1	0	68	1	0	0	0	0	0	0	0	0	0	0	0	0	0	0	0	0	0	0	0	0
154	1fo41	-310	7.5	2	98	61	49	53.5	33	41	88	100	30	68	117	84.5	28	68	70	84.5	91	11	34	0	0	1	0	88	0	1	1	1	0	0	0	0	0	0	0	0	0	0	0	0	0	0	0	0	0
155	1fo42	-235	7.5	2	98	61	49	53.5	33	41	88	100	30	68	117	84.5	28	68	70	84.5	91	11	34	0	0	1	0	88	0	1	1	1	0	0	0	0	0	0	0	0	0	0	0	0	0	0	0	0	0
156	1sb31	-205	7	2	17.5	10.5	5	7	9	5	10.5	14.5	2	5	21	10	4	2	5	7	13	0	2	0	0	1	0	9	0	0	0	0	0	0	0	0	0	0	0	0	0	0	0	0	0	0	0	0	0
157	1sb32	-255	7	2	17.5	10.5	5	7	9	5	10.5	14.5	2	5	21	10	4	2	5	7	13	0	2	0	0	1	0	9	0	0	0	0	0	0	0	0	0	0	0	0	0	0	0	0	0	0	0	0	0
158	6yj4	-262	7	1	74	40	38	46	13	17	47	54	9	36	46	34	16	20	34	45	44	7	18	0	2	0	0	56	0	0	0	0	0	0	0	0	0	0	0	0	0	0	0	0	0	0	0	0	0
159	6yj4_r182l	-245	7	1	74	39	38	46	13	17	47	54	9	36	47	34	16	20	34	45	44	7	18	0	2	0	0	56	0	0	0	0	0	0	0	0	0	0	0	0	0	0	0	0	0	0	0	0	0
160	1l0v	-35	7	2	24	10	13	14	11	9	13	14	6	14	17	14	8	9	14	14	12	2	11	1	1	0	0	14	0	0	0	0	0	0	0	0	0	0	0	0	0	0	0	0	0	0	0	0	0
161	1l0v	-28	7.3	2	24	10	13	14	11	9	13	14	6	14	17	14	8	9	14	14	12	2	11	1	1	0	0	14	0	0	0	0	0	0	0	0	0	0	0	0	0	0	0	0	0	0	0	0	0
162	1l0v	-19	8.4	2	24	10	13	14	11	9	13	14	6	14	17	14	8	9	14	14	12	2	11	1	1	0	0	14	0	0	0	0	0	0	0	0	0	0	0	0	0	0	0	0	0	0	0	0	0
163	1l0v	-29	9.5	2	24	10	13	14	11	9	13	14	6	14	17	14	8	9	14	14	12	2	11	1	1	0	0	14	0	0	0	0	0	0	0	0	0	0	0	0	0	0	0	0	0	0	0	0	0
164	1l0v	-79	7.2	2	24	10	13	14	11	9	13	14	6	14	17	14	8	9	14	14	12	2	11	1	1	0	0	14	0	0	0	0	0	0	0	0	0	0	0	0	0	0	0	0	0	0	0	0	0
165	1l0v	-79	7	2	24	10	13	14	11	9	13	14	6	14	17	14	8	9	14	14	12	2	11	1	1	0	0	14	0	0	0	0	0	0	0	0	0	0	0	0	0	0	0	0	0	0	0	0	0
166	1l0vb_c57s	-182	7	2	24	10	13	14	10	9	13	14	6	14	17	14	8	9	14	15	12	2	11	1	1	0	0	14	0	0	0	0	0	0	0	0	0	0	0	0	0	0	0	0	0	0	0	0	0
167	1l0vb_c62s	-320	7	2	24	10	13	14	10	9	13	14	6	14	17	14	8	9	14	15	12	2	11	1	1	0	0	14	0	0	0	0	0	0	0	0	0	0	0	0	0	0	0	0	0	0	0	0	0
168	1l0vb_c65s	-49	7	2	24	10	13	14	10	9	13	14	6	14	17	14	8	9	14	15	12	2	11	1	1	0	0	14	0	0	0	0	0	0	0	0	0	0	0	0	0	0	0	0	0	0	0	0	0
169	1l0vb_c77s	-110	7	2	24	10	13	14	10	9	13	14	6	14	17	14	8	9	14	15	12	2	11	1	1	0	0	14	0	0	0	0	0	0	0	0	0	0	0	0	0	0	0	0	0	0	0	0	0
170	1l0vab_l153c	-62	7	2	24	10	13	14	12	9	13	14	6	14	16	14	8	9	14	14	12	2	11	1	1	0	0	14	0	0	0	0	0	0	0	0	0	0	0	0	0	0	0	0	0	0	0	0	0
171	1l0vab_y155s	-82	7	2	24	10	13	14	11	9	13	14	6	14	17	14	8	9	14	15	12	2	10	1	1	0	0	14	0	0	0	0	0	0	0	0	0	0	0	0	0	0	0	0	0	0	0	0	0
172	1l0vab_l153c_y155s	-80	7	2	24	10	13	14	12	9	13	14	6	14	16	14	8	9	14	15	12	2	10	1	1	0	0	14	0	0	0	0	0	0	0	0	0	0	0	0	0	0	0	0	0	0	0	0	0
173	1l0v_c148s	-70	7.2	2	24	10	13	14	10	9	13	14	6	14	17	14	8	9	14	15	12	2	11	1	1	0	0	14	0	0	0	0	0	0	0	0	0	0	0	0	0	0	0	0	0	0	0	0	0
174	1l0v_c151s	-67	7.2	2	24	10	13	14	10	9	13	14	6	14	17	14	8	9	14	15	12	2	11	1	1	0	0	14	0	0	0	0	0	0	0	0	0	0	0	0	0	0	0	0	0	0	0	0	0
175	2bs2	-112	7.3	2	13	15	8	19	12	6	18	15	5	18	19	12	12	12	11	11	10	2	6	1	1	0	0	16	0	0	0	0	0	0	0	0	0	0	0	0	0	0	0	0	0	0	0	0	0
176	1iue	-270	7.5	2	4	3	5	10	7	3	13	4	2	6	8	8	1	1	2	6	5	0	6	0	0	0	0	4	0	0	0	0	0	0	0	0	0	0	0	0	0	0	0	0	0	0	0	0	0
177	2qh7	25	7	2	4	2	4	6	3	1	3.5	4	4	5	3	9.5	2	3	3	1	2	1	1	0	0	0	0	3	0	0	0	0	0	0	0	0	0	0	0	0	0	0	0	0	0	0	0	0	0
178	2qh7_k55e	185	7	2	4	2	4	6	3	1	4.5	4	4	5	3	8.5	2	3	3	1	2	1	1	0	0	0	0	3	0	0	0	0	0	0	0	0	0	0	0	0	0	0	0	0	0	0	0	0	0
179	2qh7_k55q	200	7	2	4	2	4	6	3	2	3.5	4	4	5	3	8.5	2	3	3	1	2	1	1	0	0	0	0	3	0	0	0	0	0	0	0	0	0	0	0	0	0	0	0	0	0	0	0	0	0
180	2qh7_s77a	-2	7	2	5	2	4	6	3	1	3.5	4	4	5	3	9.5	2	3	3	0	2	1	1	0	0	0	0	3	0	0	0	0	0	0	0	0	0	0	0	0	0	0	0	0	0	0	0	0	0
181	2qh7_d84e	66	7	2	4	2	4	5	3	1	4.5	4	4	5	3	9.5	2	3	3	1	2	1	1	0	0	0	0	3	0	0	0	0	0	0	0	0	0	0	0	0	0	0	0	0	0	0	0	0	0
182	2qh7_d84g	270	7	2	4	2	4	5	3	1	3.5	5	4	5	3	9.5	2	3	3	1	2	1	1	0	0	0	0	3	0	0	0	0	0	0	0	0	0	0	0	0	0	0	0	0	0	0	0	0	0
183	2qh7_d84g	305	6	2	4	2	4	5	3	1	3.5	5	4	5	3	9.5	2	3	3	1	2	1	1	0	0	0	0	3	0	0	0	0	0	0	0	0	0	0	0	0	0	0	0	0	0	0	0	0	0
184	2qh7_d84n	48	7	2	4	2	5	5	3	1	3.5	4	4	5	3	9.5	2	3	3	1	2	1	1	0	0	0	0	3	0	0	0	0	0	0	0	0	0	0	0	0	0	0	0	0	0	0	0	0	0
185	2qh7_d84s	90	7	2	4	2	4	5	3	1	3.5	4	4	5	3	9.5	2	3	3	2	2	1	1	0	0	0	0	3	0	0	0	0	0	0	0	0	0	0	0	0	0	0	0	0	0	0	0	0	0
186	3lpq	-290	7	2	4	3.5	5	7	4	1	4	4	4	5	3	11	2	4	3	1	2	1	2	0	0	0	0	4	0	0	0	0	0	0	0	0	0	0	0	0	0	0	0	0	0	0	0	0	0
187	3lpq	-360	11	2	4	3.5	5	7	4	1	4	4	4	5	3	11	2	4	3	1	2	1	2	0	0	0	0	4	0	0	0	0	0	0	0	0	0	0	0	0	0	0	0	0	0	0	0	0	0
188	3lpq_k55m	-270	7	2	4	3.5	5	7	4	1	4	4	4	5	3	10	3	4	3	1	2	1	2	0	0	0	0	4	0	0	0	0	0	0	0	0	0	0	0	0	0	0	0	0	0	0	0	0	0
189	3lpq_d84s	-210	7	2	4	3.5	5	6	4	1	4	4	4	5	3	11	2	4	3	2	2	1	2	0	0	0	0	4	0	0	0	0	0	0	0	0	0	0	0	0	0	0	0	0	0	0	0	0	0
190	2qh7_k55r	30	7	2	4	3	4	6	3	1	3.5	4	4	5	3	8.5	2	3	3	1	2	1	1	0	0	0	0	3	0	0	0	0	0	0	0	0	0	0	0	0	0	0	0	0	0	0	0	0	0
191	2qh7_h58d	200	7	2	4	2	4	7	3	1	3.5	4	3	5	3	9.5	2	3	3	1	2	1	1	0	0	0	0	3	0	0	0	0	0	0	0	0	0	0	0	0	0	0	0	0	0	0	0	0	0
192	4f28	10	7	2	4	2	4	6	3	1	3	5	4	5	3	8.5	1	3	3	1	2	1	1	0	0	0	0	3	0	0	0	0	0	0	0	0	0	0	0	0	0	0	0	0	0	0	0	0	0
193	2qh7_d67g	10	7	2	4	2	4	5	3	1	3.5	5	4	5	3	9.5	2	3	3	1	2	1	1	0	0	0	0	3	0	0	0	0	0	0	0	0	0	0	0	0	0	0	0	0	0	0	0	0	0
194	4f2c	-20	7	2	6	2.5	4.5	5	3	1	3.5	3	4	5	3	9.5	2	3	3	1	2.5	1	1	0	0	0	0	3	0	0	0	0	0	0	0	0	0	0	0	0	0	0	0	0	0	0	0	0	0
195	4ezf	40	7	2	5	2.5	4.5	6.5	3	1	3.5	4	4.5	5	3	10.5	2	3.5	3	1	2.5	1	1.5	0	0	0	0	3.5	0	0	0	0	0	0	0	0	0	0	0	0	0	0	0	0	0	0	0	0	0
196	3fnv	0	7.5	2	3	2	7	4	3	1	5	3	2	5	7	9	0	1	3	4	3	1	1	0	0	0	0	3.5	0	0	0	0	0	0	0	0	0	0	0	0	0	0	0	0	0	0	0	0	0
197	3fnv	24	7	2	3	2	7	4	3	1	5	3	2	5	7	9	0	1	3	4	3	1	1	0	0	0	0	3.5	0	0	0	0	0	0	0	0	0	0	0	0	0	0	0	0	0	0	0	0	0
198	4ooa	-280	7	6	3	2	7	3.33	4	1	4.33	3	1	5	7	8.67	0	1	3	4	3	1	1	0	0	0	0	3	0	0	0	0	0	0	0	0	0	0	0	0	0	0	0	0	0	0	0	0	0
199	3s2q	-30	7	2	1	3	6	4	3	1	3	6	2	3	5	7	0	1	4	4	3	1	1	0	0	0	0	7	0	0	0	0	0	1	0	0	0	0	0	0	0	0	0	0	0	0	0	0	0
200	3s2r	-330	7	2	1.5	4	6	4	4	1.5	3.5	6.5	1	3	5	7.5	1	1	4	4	3	1	1	0	0	0	0	8.5	0	0	0	0	0	0	0	0	0	0	0	0	0	0	0	0	0	0	0	0	0
201	2nuk	280	7.2	1	11	8	5	9	4	5	8	17	3	10	12	4	1	6	8	7	8	3	1	0	0	0	0	11	0	0	0	0	0	0	0	0	0	0	0	0	0	0	0	0	0	0	0	0	0
202	2nuk	308	3	1	11	8	5	9	4	5	8	17	3	10	12	4	1	6	8	7	8	3	1	0	0	0	0	11	0	0	0	0	0	0	0	0	0	0	0	0	0	0	0	0	0	0	0	0	0
203	2nuk	-134	14	1	11	8	5	9	4	5	8	17	3	10	12	4	1	6	8	7	8	3	1	0	0	0	0	11	0	0	0	0	0	0	0	0	0	0	0	0	0	0	0	0	0	0	0	0	0
204	2nuk	300	7	1	11	8	5	9	4	5	8	17	3	10	12	4	1	6	8	7	8	3	1	0	0	0	0	11	0	0	0	0	0	0	0	0	0	0	0	0	0	0	0	0	0	0	0	0	0
205	2nuk	315	3	1	11	8	5	9	4	5	8	17	3	10	12	4	1	6	8	7	8	3	1	0	0	0	0	11	0	0	0	0	0	0	0	0	0	0	0	0	0	0	0	0	0	0	0	0	0
206	2qjp	190	9.5	4	20	10	7	11	4	7	8	21	3	11	14	4	2	7	10	8	11	4	3	0	0	0	0	14	0	0	0	0	0	0	0	0	0	0	0	0	0	0	0	0	0	0	0	0	0
207	2qjp	300	7	4	20	10	7	11	4	7	8	21	3	11	14	4	2	7	10	8	11	4	3	0	0	0	0	14	0	0	0	0	0	0	0	0	0	0	0	0	0	0	0	0	0	0	0	0	0
208	2qjp_y156f	256	7	2	20	10	7	11	4	7	8	21	3	11	14	4	2	8	10	8	11	4	2	0	0	0	0	14	0	0	0	0	0	0	0	0	0	0	0	0	0	0	0	0	0	0	0	0	0
209	2qjp_y156f	56	10	2	20	10	7	11	4	7	8	21	3	11	14	4	2	8	10	8	11	4	2	0	0	0	0	14	0	0	0	0	0	0	0	0	0	0	0	0	0	0	0	0	0	0	0	0	0
210	2qjp_y156w	198	7.5	2	20	10	7	11	4	7	8	21	3	11	14	4	2	7	10	8	11	5	2	0	0	0	0	14	0	0	0	0	0	0	0	0	0	0	0	0	0	0	0	0	0	0	0	0	0
211	2qjp_y156w	90	10	2	20	10	7	11	4	7	8	21	3	11	14	4	2	7	10	8	11	5	2	0	0	0	0	14	0	0	0	0	0	0	0	0	0	0	0	0	0	0	0	0	0	0	0	0	0
212	2qjp_y156h	320	7	2	20	10	7	11	4	7	8	21	4	11	14	4	2	7	10	8	11	4	2	0	0	0	0	14	0	0	0	0	0	0	0	0	0	0	0	0	0	0	0	0	0	0	0	0	0
213	2qjp_y156h	150	10	2	20	10	7	11	4	7	8	21	4	11	14	4	2	7	10	8	11	4	2	0	0	0	0	14	0	0	0	0	0	0	0	0	0	0	0	0	0	0	0	0	0	0	0	0	0
214	2qjp_y156l	250	7	2	20	10	7	11	4	7	8	21	3	11	15	4	2	7	10	8	11	4	2	0	0	0	0	14	0	0	0	0	0	0	0	0	0	0	0	0	0	0	0	0	0	0	0	0	0
215	2qjp_y156l	120	10	2	20	10	7	11	4	7	8	21	3	11	15	4	2	7	10	8	11	4	2	0	0	0	0	14	0	0	0	0	0	0	0	0	0	0	0	0	0	0	0	0	0	0	0	0	0
216	2qjp_s154t	283	3	2	20	10	7	11	4	7	8	21	3	11	14	4	2	7	10	7	12	4	3	0	0	0	0	14	0	0	0	0	0	0	0	0	0	0	0	0	0	0	0	0	0	0	0	0	0
217	2qjp_s154t	-180	14	2	20	10	7	11	4	7	8	21	3	11	14	4	2	7	10	7	12	4	3	0	0	0	0	14	0	0	0	0	0	0	0	0	0	0	0	0	0	0	0	0	0	0	0	0	0
218	2qjp_s154c	319	3	2	20	10	7	11	5	7	8	21	3	11	14	4	2	7	10	7	11	4	3	0	0	0	0	14	0	0	0	0	0	0	0	0	0	0	0	0	0	0	0	0	0	0	0	0	0
219	2qjp_s154c	-107	14	2	20	10	7	11	5	7	8	21	3	11	14	4	2	7	10	7	11	4	3	0	0	0	0	14	0	0	0	0	0	0	0	0	0	0	0	0	0	0	0	0	0	0	0	0	0
220	2qjp_s154a	170	7.4	2	21	10	7	11	4	7	8	21	3	11	14	4	2	7	10	7	11	4	3	0	0	0	0	14	0	0	0	0	0	0	0	0	0	0	0	0	0	0	0	0	0	0	0	0	0
221	2qjp_s154a	-310	14	2	21	10	7	11	4	7	8	21	3	11	14	4	2	7	10	7	11	4	3	0	0	0	0	14	0	0	0	0	0	0	0	0	0	0	0	0	0	0	0	0	0	0	0	0	0
222	1nyk	161	7	2	18	5	1	7	4	6	14	16	4	4	14	8	1	3	19	3	4	1	4	0	0	0	0	20	0	0	0	0	0	0	0	0	0	0	0	0	0	0	0	0	0	0	0	0	0
223	1nyk	-275	14	2	18	5	1	7	4	6	14	16	4	4	14	8	1	3	19	3	4	1	4	0	0	0	0	20	0	0	0	0	0	0	0	0	0	0	0	0	0	0	0	0	0	0	0	0	0
224	1nyk	175	5	2	18	5	1	7	4	6	14	16	4	4	14	8	1	3	19	3	4	1	4	0	0	0	0	20	0	0	0	0	0	0	0	0	0	0	0	0	0	0	0	0	0	0	0	0	0
225	1nyk	140	8	2	18	5	1	7	4	6	14	16	4	4	14	8	1	3	19	3	4	1	4	0	0	0	0	20	0	0	0	0	0	0	0	0	0	0	0	0	0	0	0	0	0	0	0	0	0
226	1nyk	-97	11	2	18	5	1	7	4	6	14	16	4	4	14	8	1	3	19	3	4	1	4	0	0	0	0	20	0	0	0	0	0	0	0	0	0	0	0	0	0	0	0	0	0	0	0	0	0
227	1nyk	-275	14	2	18	5	1	7	4	6	14	16	4	4	14	8	1	3	19	3	4	1	4	0	0	0	0	20	0	0	0	0	0	0	0	0	0	0	0	0	0	0	0	0	0	0	0	0	0
228	1nyk	140	7	2	18	5	1	7	4	6	14	16	4	4	14	8	1	3	19	3	4	1	4	0	0	0	0	20	0	0	0	0	0	0	0	0	0	0	0	0	0	0	0	0	0	0	0	0	0
229	1nyk	110	8.3	2	18	5	1	7	4	6	14	16	4	4	14	8	1	3	19	3	4	1	4	0	0	0	0	20	0	0	0	0	0	0	0	0	0	0	0	0	0	0	0	0	0	0	0	0	0
230	1rie	311	4	1	8	7	3	8	4	3	9	11	5	9	8	10	3	4	9	7	3	2	4	0	0	0	0	10	0	0	0	0	0	0	0	0	0	0	0	0	0	0	0	0	0	0	0	0	0
231	1rie	-152	14	1	8	7	3	8	4	3	9	11	5	9	8	10	3	4	9	7	3	2	4	0	0	0	0	10	0	0	0	0	0	0	0	0	0	0	0	0	0	0	0	0	0	0	0	0	0
232	1rie_s163a	164	4.5	1	9	7	3	8	4	3	9	11	5	9	8	10	3	4	9	6	3	2	4	0	0	0	0	10	0	0	0	0	0	0	0	0	0	0	0	0	0	0	0	0	0	0	0	0	0
233	1rie_s163a	-297	14	1	9	7	3	8	4	3	9	11	5	9	8	10	3	4	9	6	3	2	4	0	0	0	0	10	0	0	0	0	0	0	0	0	0	0	0	0	0	0	0	0	0	0	0	0	0
234	1rie_y165f	252	3.7	1	8	7	3	8	4	3	9	11	5	9	8	10	3	5	9	7	3	2	3	0	0	0	0	10	0	0	0	0	0	0	0	0	0	0	0	0	0	0	0	0	0	0	0	0	0
235	1rie_y165f	-225	14	1	8	7	3	8	4	3	9	11	5	9	8	10	3	5	9	7	3	2	3	0	0	0	0	10	0	0	0	0	0	0	0	0	0	0	0	0	0	0	0	0	0	0	0	0	0
236	1rie_y165w	214	4.7	1	8	7	3	8	4	3	9	11	5	9	8	10	3	4	9	7	3	3	3	0	0	0	0	10	0	0	0	0	0	0	0	0	0	0	0	0	0	0	0	0	0	0	0	0	0
237	1rie_c144a-c160a	257	4.4	1	10	7	3	8	2	3	9	11	5	9	8	10	3	4	9	7	3	2	4	0	0	0	0	10	0	0	0	0	0	0	0	0	0	0	0	0	0	0	0	0	0	0	0	0	0
238	1rie_c144a-c160l	235	4.7	1	9	7	3	8	2	3	9	11	5	9	9	10	3	4	9	7	3	2	4	0	0	0	0	10	0	0	0	0	0	0	0	0	0	0	0	0	0	0	0	0	0	0	0	0	0
239	1rie_c144v-c160l	172	5.4	1	8	7	3	8	2	3	9	11	5	9	9	10	3	4	9	7	3	2	4	0	0	0	0	11	0	0	0	0	0	0	0	0	0	0	0	0	0	0	0	0	0	0	0	0	0
240	1rie_c144w-c160l	246	4.7	1	8	7	3	8	2	3	9	11	5	9	9	10	3	4	9	7	3	3	4	0	0	0	0	10	0	0	0	0	0	0	0	0	0	0	0	0	0	0	0	0	0	0	0	0	0
241	1rie_c160a	246	4.2	1	9	7	3	8	3	3	9	11	5	9	8	10	3	4	9	7	3	2	4	0	0	0	0	10	0	0	0	0	0	0	0	0	0	0	0	0	0	0	0	0	0	0	0	0	0
242	1rie_c160s	235	4.5	1	9	7	3	8	4	3	9	11	5	9	7	10	3	4	9	7	3	2	4	0	0	0	0	10	0	0	0	0	0	0	0	0	0	0	0	0	0	0	0	0	0	0	0	0	0
243	1rie_l142a	287	3.7	1	9	7	3	8	4	3	9	11	5	9	7	10	3	4	9	7	3	2	4	0	0	0	0	10	0	0	0	0	0	0	0	0	0	0	0	0	0	0	0	0	0	0	0	0	0
244	1rie_l142a	-148	14	1	9	7	3	8	4	3	9	11	5	9	7	10	3	4	9	7	3	2	4	0	0	0	0	10	0	0	0	0	0	0	0	0	0	0	0	0	0	0	0	0	0	0	0	0	0
245	1rie_l142d	184	4.4	1	8	7	3	9	4	3	9	11	5	9	7	10	3	4	9	7	3	2	4	0	0	0	0	10	0	0	0	0	0	0	0	0	0	0	0	0	0	0	0	0	0	0	0	0	0
246	1rie_l142k	326	3.7	1	8	7	3	8	4	3	9	11	5	9	7	11	3	4	9	7	3	2	4	0	0	0	0	10	0	0	0	0	0	0	0	0	0	0	0	0	0	0	0	0	0	0	0	0	0
247	1rie_l142a	-149	14	1	9	7	3	8	4	3	9	11	5	9	7	10	3	4	9	7	3	2	4	0	0	0	0	10	0	0	0	0	0	0	0	0	0	0	0	0	0	0	0	0	0	0	0	0	0
248	1fqt	-152	7	2	6	6	2	10	5	1	9	11	2	4	8	6	2	6	6	6	5	1	2	0	0	0	0	11	0	0	0	0	0	0	0	0	0	0	0	0	0	0	0	0	0	0	0	0	0
249	1jm1	375	7.5	1	15	4	9	12	7	13	3	21	3	13	15	6	0	7	20	15	10	0	14	0	0	0	0	15	0	0	0	0	0	0	0	0	0	0	0	0	0	0	0	0	0	0	0	0	0
250	1jm1	325	7.4	1	15	4	9	12	7	13	3	21	3	13	15	6	0	7	20	15	10	0	14	0	0	0	0	15	0	0	0	0	0	0	0	0	0	0	0	0	0	0	0	0	0	0	0	0	0
251	1kb9	265	7.4	1	17	7	7	14	4	4	8	17	5	11	12	12	6	7	11	11	9	3	5	0	0	0	0	15	0	0	0	0	0	0	0	0	0	0	0	0	0	0	0	0	0	0	0	0	0
252	1kb9	290	7	1	17	7	7	14	4	4	8	17	5	11	12	12	6	7	11	11	9	3	5	0	0	0	0	15	0	0	0	0	0	0	0	0	0	0	0	0	0	0	0	0	0	0	0	0	0
253	1kb9	290	7.4	1	17	7	7	14	4	4	8	17	5	11	12	12	6	7	11	11	9	3	5	0	0	0	0	15	0	0	0	0	0	0	0	0	0	0	0	0	0	0	0	0	0	0	0	0	0
254	1kb9_c164y-c180l	150	7.4	1	17	7	7	14	2	4	8	17	5	11	13	12	6	7	11	11	9	3	6	0	0	0	0	15	0	0	0	0	0	0	0	0	0	0	0	0	0	0	0	0	0	0	0	0	0
255	1kb9_c164y-c180v	160	7.4	1	17	7	7	14	2	4	8	17	5	11	12	12	6	7	11	11	9	3	6	0	0	0	0	16	0	0	0	0	0	0	0	0	0	0	0	0	0	0	0	0	0	0	0	0	0
256	1kb9_s183t	260	7	1	17	7	7	14	4	4	8	17	5	11	12	12	6	7	11	10	10	3	5	0	0	0	0	15	0	0	0	0	0	0	0	0	0	0	0	0	0	0	0	0	0	0	0	0	0
257	1kb9_s183a	150	7	1	18	7	7	14	4	4	8	17	5	11	12	12	6	7	11	10	9	3	5	0	0	0	0	15	0	0	0	0	0	0	0	0	0	0	0	0	0	0	0	0	0	0	0	0	0
258	1kb9_y185f	220	7	1	17	7	7	14	4	4	8	17	5	11	12	12	6	8	11	11	9	3	4	0	0	0	0	15	0	0	0	0	0	0	0	0	0	0	0	0	0	0	0	0	0	0	0	0	0
259	1kb9_y185w	200	7	1	17	7	7	14	4	4	8	17	5	11	12	12	6	7	11	11	9	4	4	0	0	0	0	15	0	0	0	0	0	0	0	0	0	0	0	0	0	0	0	0	0	0	0	0	0
260	1kb9_y185f-s183a	110	7	1	18	7	7	14	4	4	8	17	5	11	12	12	6	8	11	10	9	3	4	0	0	0	0	15	0	0	0	0	0	0	0	0	0	0	0	0	0	0	0	0	0	0	0	0	0
261	1zrt	320	7.2	2	21	12	7	13	4	2	8	19	4	7	12	8	4	7	10	8	14	4	2	0	0	0	0	17	0	0	0	0	0	0	0	0	0	0	0	0	0	0	0	0	0	0	0	0	0
262	1zrt	290	7	2	21	12	7	13	4	2	8	19	4	7	12	8	4	7	10	8	14	4	2	0	0	0	0	17	0	0	0	0	0	0	0	0	0	0	0	0	0	0	0	0	0	0	0	0	0
263	1zrt_v44l	380	7	2	21	12	7	13	4	2	8	19	4	7	13	8	4	7	10	8	14	4	2	0	0	0	0	16	0	0	0	0	0	0	0	0	0	0	0	0	0	0	0	0	0	0	0	0	0
264	1zrt_v44f	390	7	2	21	12	7	13	4	2	8	19	4	7	12	8	4	8	10	8	14	4	2	0	0	0	0	16	0	0	0	0	0	0	0	0	0	0	0	0	0	0	0	0	0	0	0	0	0
265	1zrt_a46t	390	7	2	20	12	7	13	4	2	8	19	4	7	12	8	4	7	10	8	15	4	2	0	0	0	0	17	0	0	0	0	0	0	0	0	0	0	0	0	0	0	0	0	0	0	0	0	0
266	1zrt_t134r	260	7	2	21	13	7	13	4	2	8	19	4	7	12	8	4	7	10	8	13	4	2	0	0	0	0	17	0	0	0	0	0	0	0	0	0	0	0	0	0	0	0	0	0	0	0	0	0
267	1zrt_t134g	210	7	2	21	12	7	13	4	2	8	20	4	7	12	8	4	7	10	8	13	4	2	0	0	0	0	17	0	0	0	0	0	0	0	0	0	0	0	0	0	0	0	0	0	0	0	0	0
268	1zrt_t134h	230	7	2	21	12	7	13	4	2	8	19	5	7	12	8	4	7	10	8	13	4	2	0	0	0	0	17	0	0	0	0	0	0	0	0	0	0	0	0	0	0	0	0	0	0	0	0	0
269	1zrt_l136h	290	7	2	21	12	7	13	4	2	8	19	5	7	11	8	4	7	10	8	14	4	2	0	0	0	0	17	0	0	0	0	0	0	0	0	0	0	0	0	0	0	0	0	0	0	0	0	0
270	1zrt_l136d	240	7	2	21	12	7	14	4	2	8	19	4	7	11	8	4	7	10	8	14	4	2	0	0	0	0	17	0	0	0	0	0	0	0	0	0	0	0	0	0	0	0	0	0	0	0	0	0
271	1zrt_l136g	200	7	2	21	12	7	13	4	2	8	20	4	7	11	8	4	7	10	8	14	4	2	0	0	0	0	17	0	0	0	0	0	0	0	0	0	0	0	0	0	0	0	0	0	0	0	0	0
272	1zrt_l136a	270	7	2	22	12	7	13	4	2	8	19	4	7	11	8	4	7	10	8	14	4	2	0	0	0	0	17	0	0	0	0	0	0	0	0	0	0	0	0	0	0	0	0	0	0	0	0	0
273	1zrt_l136y	250	7	2	21	12	7	13	4	2	8	19	4	7	11	8	4	7	10	8	14	4	3	0	0	0	0	17	0	0	0	0	0	0	0	0	0	0	0	0	0	0	0	0	0	0	0	0	0
274	1zrt_l136h-v44l	250	7	2	21	12	7	13	4	2	8	19	5	7	12	8	4	7	10	8	14	4	2	0	0	0	0	16	0	0	0	0	0	0	0	0	0	0	0	0	0	0	0	0	0	0	0	0	0
275	1zrt_l136g-v44f	250	7	2	21	12	7	13	4	2	8	20	4	7	11	8	4	8	10	8	14	4	2	0	0	0	0	16	0	0	0	0	0	0	0	0	0	0	0	0	0	0	0	0	0	0	0	0	0
276	1zrt_l136h-a46t	250	7	2	20	12	7	13	4	2	8	19	5	7	11	8	4	7	10	8	15	4	2	0	0	0	0	17	0	0	0	0	0	0	0	0	0	0	0	0	0	0	0	0	0	0	0	0	0
277	1zrt_c155s	160	7	2	21	12	7	13	3	2	8	19	4	7	12	8	4	7	10	9	14	4	2	0	0	0	0	17	0	0	0	0	0	0	0	0	0	0	0	0	0	0	0	0	0	0	0	0	0
278	1zrt_h159a	320	7	2	22	12	7	13	4	2	8	19	3	7	12	8	4	7	10	8	14	4	2	0	0	0	0	17	0	0	0	0	0	0	0	0	0	0	0	0	0	0	0	0	0	0	0	0	0
279	1zrt_h159s	290	7	2	21	12	7	13	4	2	8	19	3	7	12	8	4	7	10	9	14	4	2	0	0	0	0	17	0	0	0	0	0	0	0	0	0	0	0	0	0	0	0	0	0	0	0	0	0
280	2yiu	360	6	2	19	9	6	14	4	8	8	20	4	9	12	4	3	5	9	7	13	4	3	0	0	0	0	13	0	0	0	0	0	0	0	0	0	0	0	0	0	0	0	0	0	0	0	0	0
281	2yiu	300	7	2	19	9	6	14	4	8	8	20	4	9	12	4	3	5	9	7	13	4	3	0	0	0	0	13	0	0	0	0	0	0	0	0	0	0	0	0	0	0	0	0	0	0	0	0	0
282	2yiu	280	7.3	2	19	9	6	14	4	8	8	20	4	9	12	4	3	5	9	7	13	4	3	0	0	0	0	13	0	0	0	0	0	0	0	0	0	0	0	0	0	0	0	0	0	0	0	0	0
283	2yiu	270	7.5	2	19	9	6	14	4	8	8	20	4	9	12	4	3	5	9	7	13	4	3	0	0	0	0	13	0	0	0	0	0	0	0	0	0	0	0	0	0	0	0	0	0	0	0	0	0
284	2yiu_s157a	260	6	2	20	9	6	14	4	8	8	20	4	9	12	4	3	5	9	6	13	4	3	0	0	0	0	13	0	0	0	0	0	0	0	0	0	0	0	0	0	0	0	0	0	0	0	0	0
285	2yiu_y159f	320	6	2	19	9	6	14	4	8	8	20	4	9	12	4	3	6	9	7	13	4	2	0	0	0	0	13	0	0	0	0	0	0	0	0	0	0	0	0	0	0	0	0	0	0	0	0	0
286	1rfs	350	6	1	14	4	6	9	5	3	5	11	4	4	10	6	0	5	8	4	11	4	2	0	0	0	0	12	0	0	0	0	0	0	0	0	0	0	0	0	0	0	0	0	0	0	0	0	0
287	1rfs	360	6	1	14	4	6	9	5	3	5	11	4	4	10	6	0	5	8	4	11	4	2	0	0	0	0	12	0	0	0	0	0	0	0	0	0	0	0	0	0	0	0	0	0	0	0	0	0
288	1rfs	320	7	1	14	4	6	9	5	3	5	11	4	4	10	6	0	5	8	4	11	4	2	0	0	0	0	12	0	0	0	0	0	0	0	0	0	0	0	0	0	0	0	0	0	0	0	0	0
289	1q90	380	5	1	15	3	4	7	5	3	7	12	4	3	13	8	0	3	6	6	10	5	3	0	0	0	0	9	0	0	0	0	0	0	0	0	0	0	0	0	0	0	0	0	0	0	0	0	0
290	1q90	330	7	1	15	3	4	7	5	3	7	12	4	3	13	8	0	3	6	6	10	5	3	0	0	0	0	9	0	0	0	0	0	0	0	0	0	0	0	0	0	0	0	0	0	0	0	0	0
291	1q90	270	9	1	15	3	4	7	5	3	7	12	4	3	13	8	0	3	6	6	10	5	3	0	0	0	0	9	0	0	0	0	0	0	0	0	0	0	0	0	0	0	0	0	0	0	0	0	0
292	4aay	220	8	4	11	4	8	10	2	5	8	16	2	5	13	4	0	6	9	6	5	1	5	0	0	0	0	12	0	0	0	0	0	0	0	0	0	0	0	0	0	0	0	0	0	0	0	0	0
293	4aay	150	9	4	11	4	8	10	2	5	8	16	2	5	13	4	0	6	9	6	5	1	5	0	0	0	0	12	0	0	0	0	0	0	0	0	0	0	0	0	0	0	0	0	0	0	0	0	0
294	1c09	31	7.6	3	1	0	3	8	4	1	4	6	0	2	1	4	1	2	5	0	3	1	3	0	0	0	0	4	0	0	0	0	0	0	0	0	0	0	0	0	0	0	0	0	0	0	0	0	0
295	1c09	-24	6	3	1	0	3	8	4	1	4	6	0	2	1	4	1	2	5	0	3	1	3	0	0	0	0	4	0	0	0	0	0	0	0	0	0	0	0	0	0	0	0	0	0	0	0	0	0
296	1t9o	0	6	3	0	0	3	8	4	1	4	7	0	2	1	4	1	2	5	0	3	1	3	0	0	0	0	4	0	0	0	0	0	0	0	0	0	0	0	0	0	0	0	0	0	0	0	0	0
297	1c09_v44i	-53	6	1	0	0	3	8	4	1	4	6	0	3	1	4	1	2	5	0	3	1	3	0	0	0	0	4	0	0	0	0	0	0	0	0	0	0	0	0	0	0	0	0	0	0	0	0	0
298	1t9q	-87	6	1	0	0	3	8	4	1	4	6	0	2	2	4	1	2	5	0	3	1	3	0	0	0	0	4	0	0	0	0	0	0	0	0	0	0	0	0	0	0	0	0	0	0	0	0	0
299	1bfy	-77	6	1	0	0	3	8	4	1	5	6	0	2	1	4	1	2	5	0	3	1	3	0	0	0	0	5	0	0	0	0	0	0	0	0	0	0	0	0	0	0	0	0	0	0	0	0	0
300	1t9o_v8g	39	6	1	0	0	3	8	4	1	4	8	0	2	1	4	1	2	5	0	3	1	3	0	0	0	0	3	0	0	0	0	0	0	0	0	0	0	0	0	0	0	0	0	0	0	0	0	0
301	1bfy_c6s	-170	8.9	1	0	0	3	8	3	1	5	6	0	2	1	4	1	2	5	1	3	1	3	0	0	0	0	5	0	0	0	0	0	0	0	0	0	0	0	0	0	0	0	0	0	0	0	0	0
302	1bfy_c39s	-190	8.9	1	0	0	3	8	3	1	5	6	0	2	1	4	1	2	5	1	3	1	3	0	0	0	0	5	0	0	0	0	0	0	0	0	0	0	0	0	0	0	0	0	0	0	0	0	0
303	1bfy_c9s	-284	8.9	1	0	0	3	8	3	1	5	6	0	2	1	4	1	2	5	1	3	1	3	0	0	0	0	5	0	0	0	0	0	0	0	0	0	0	0	0	0	0	0	0	0	0	0	0	0
304	1be7	-273	8.9	1	0	0	3	8	3	1	5	6	0	2	1	4	1	2	5	1	3	1	3	0	0	0	0	5	0	0	0	0	0	0	0	0	0	0	0	0	0	0	0	0	0	0	0	0	0
305	1b13	-104	8.9	1	1	0	3	8	4	1	5	5	0	2	1	4	1	2	5	0	3	1	3	0	0	0	0	5	0	0	0	0	0	0	0	0	0	0	0	0	0	0	0	0	0	0	0	0	0
306	1b13_g10v	-119	8.9	1	0	0	3	8	4	1	5	5	0	2	1	4	1	2	5	0	3	1	3	0	0	0	0	6	0	0	0	0	0	0	0	0	0	0	0	0	0	0	0	0	0	0	0	0	0
307	1b2j	-93	8.9	1	1	0	3	8	4	1	5	5	0	2	1	4	1	2	5	0	3	1	3	0	0	0	0	5	0	0	0	0	0	0	0	0	0	0	0	0	0	0	0	0	0	0	0	0	0
308	1b2j_a43v	-123	8.9	1	0	0	3	8	4	1	5	5	0	2	1	4	1	2	5	0	3	1	3	0	0	0	0	6	0	0	0	0	0	0	0	0	0	0	0	0	0	0	0	0	0	0	0	0	0
309	1b2o	-134	8.9	2	1	0	3	8	4	1	5	4	0	2	1	4	1	2	5	0	3	1	3	0	0	0	0	6	0	0	0	0	0	0	0	0	0	0	0	0	0	0	0	0	0	0	0	0	0
310	1c09_v44i_v8i	-13	8.9	1	0	0	3	8	4	1	4	6	0	4	1	4	1	2	5	0	3	1	3	0	0	0	0	3	0	0	0	0	0	0	0	0	0	0	0	0	0	0	0	0	0	0	0	0	0
311	1bfy_l41r	3	7.5	1	0	1	3	8	4	1	5	6	0	2	0	4	1	2	5	0	3	1	3	0	0	0	0	5	0	0	0	0	0	0	0	0	0	0	0	0	0	0	0	0	0	0	0	0	0
312	1bfy_l41d	-23	7.5	1	0	0	3	9	4	1	5	6	0	2	0	4	1	2	5	0	3	1	3	0	0	0	0	5	0	0	0	0	0	0	0	0	0	0	0	0	0	0	0	0	0	0	0	0	0
313	1bfy_t5r_t7r	-50	7.5	1	0	2	3	8	4	1	5	6	0	2	1	4	1	2	5	0	1	1	3	0	0	0	0	5	0	0	0	0	0	0	0	0	0	0	0	0	0	0	0	0	0	0	0	0	0
314	1bfy_y11f	-82	7	1	0	0	3	8	4	1	5	6	0	2	1	4	1	3	5	0	3	1	2	0	0	0	0	5	0	0	0	0	0	0	0	0	0	0	0	0	0	0	0	0	0	0	0	0	0
315	1bfy_y11d	-54	7	1	0	0	3	9	4	1	5	6	0	2	1	4	1	2	5	0	3	1	2	0	0	0	0	5	0	0	0	0	0	0	0	0	0	0	0	0	0	0	0	0	0	0	0	0	0
316	1bfy_y11c	-51	7	1	0	0	3	8	5	1	5	6	0	2	1	4	1	2	5	0	3	1	2	0	0	0	0	5	0	0	0	0	0	0	0	0	0	0	0	0	0	0	0	0	0	0	0	0	0
317	1bfy_g10e	-117	7	1	0	0	3	8	4	1	6	5	0	2	1	4	1	2	5	0	3	1	3	0	0	0	0	5	0	0	0	0	0	0	0	0	0	0	0	0	0	0	0	0	0	0	0	0	0
318	1bfy_y11h	-68	7	1	0	0	3	8	4	1	5	6	1	2	1	4	1	2	5	0	3	1	2	0	0	0	0	5	0	0	0	0	0	0	0	0	0	0	0	0	0	0	0	0	0	0	0	0	0
319	1bfy_y11s	-32	7	1	0	0	3	8	4	1	5	6	0	2	1	4	1	2	5	1	3	1	2	0	0	0	0	5	0	0	0	0	0	0	0	0	0	0	0	0	0	0	0	0	0	0	0	0	0
320	1bfy_y11n	-22	7	1	0	0	4	8	4	1	5	6	0	2	1	4	1	2	5	0	3	1	2	0	0	0	0	5	0	0	0	0	0	0	0	0	0	0	0	0	0	0	0	0	0	0	0	0	0
321	1brf	37	7.6	1	3	0	1	7	4	0	6	5	0	4	2	5	0	2	5	2	1	2	2	0	0	0	0	2	0	0	0	0	0	0	0	0	0	0	0	0	0	0	0	0	0	0	0	0	0
322	1brf_a44v	-58	7.6	1	2	0	1	7	4	0	6	5	0	4	2	5	0	2	5	2	1	2	2	0	0	0	0	3	0	0	0	0	0	0	0	0	0	0	0	0	0	0	0	0	0	0	0	0	0
323	1yk5	-18	7.5	4	2	2	1	7	4	0	6	5	0	4	2	4	0.75	2	5	2	1	2	2	0	0	0	0	1	0	0	0	0	0	0	0	0	0	0	0	0	0	0	0	0	0	0	0	0	0
324	1yk5_w4l-r5s	-36	7.5	1	2	1	1	7	4	0	6	5	0	4	3	4	1	2	5	3	1	1	2	0	0	0	0	1	0	0	0	0	0	0	0	0	0	0	0	0	0	0	0	0	0	0	0	0	0
325	6rxn_v8g	70	4	1	2	0	2	6	5	3	2	3	1	0	1	2	1	2	5	2	0	1	3	0	0	0	0	4	0	0	0	0	0	0	0	0	0	0	0	0	0	0	0	0	0	0	0	0	0
326	6rxn_v8a	16	4	1	3	0	2	6	5	3	2	2	1	0	1	2	1	2	5	2	0	1	3	0	0	0	0	4	0	0	0	0	0	0	0	0	0	0	0	0	0	0	0	0	0	0	0	0	0
327	6rxn_v8l	-9	4	1	2	0	2	6	5	3	2	2	1	0	2	2	1	2	5	2	0	1	3	0	0	0	0	4	0	0	0	0	0	0	0	0	0	0	0	0	0	0	0	0	0	0	0	0	0
328	6rxn_v8i	-1	4	1	2	0	2	6	5	3	2	2	1	1	1	2	1	2	5	2	0	1	3	0	0	0	0	4	0	0	0	0	0	0	0	0	0	0	0	0	0	0	0	0	0	0	0	0	0
329	6rxn_v8r	93	4	1	2	1	2	6	5	3	2	2	1	0	1	2	1	2	5	2	0	1	3	0	0	0	0	4	0	0	0	0	0	0	0	0	0	0	0	0	0	0	0	0	0	0	0	0	0
330	6rxn_v8h	90	4	1	2	0	2	6	5	3	2	2	2	0	1	2	1	2	5	2	0	1	3	0	0	0	0	4	0	0	0	0	0	0	0	0	0	0	0	0	0	0	0	0	0	0	0	0	0
331	6rxn_v8d	36	4	1	2	0	2	7	5	3	2	2	1	0	1	2	1	2	5	2	0	1	3	0	0	0	0	4	0	0	0	0	0	0	0	0	0	0	0	0	0	0	0	0	0	0	0	0	0
332	6rxn_v8e	-1	4	1	2	0	2	6	5	3	3	2	1	0	1	2	1	2	5	2	0	1	3	0	0	0	0	4	0	0	0	0	0	0	0	0	0	0	0	0	0	0	0	0	0	0	0	0	0
333	6rxn_v8n	100	4	1	2	0	3	6	5	3	2	2	1	0	1	2	1	2	5	2	0	1	3	0	0	0	0	4	0	0	0	0	0	0	0	0	0	0	0	0	0	0	0	0	0	0	0	0	0
334	6rxn_v8q	75	4	1	2	0	2	6	5	4	2	2	1	0	1	2	1	2	5	2	0	1	3	0	0	0	0	4	0	0	0	0	0	0	0	0	0	0	0	0	0	0	0	0	0	0	0	0	0
335	6rxn_v8s	63	4	1	2	0	2	6	5	3	2	2	1	0	1	2	1	2	5	3	0	1	3	0	0	0	0	4	0	0	0	0	0	0	0	0	0	0	0	0	0	0	0	0	0	0	0	0	0
336	6rxn_v34g	44	4	1	2	0	2	6	5	3	2	3	1	0	1	2	1	2	5	2	0	1	3	0	0	0	0	4	0	0	0	0	0	0	0	0	0	0	0	0	0	0	0	0	0	0	0	0	0
337	6rxn_v34a	-10	4	1	3	0	2	6	5	3	2	2	1	0	1	2	1	2	5	2	0	1	3	0	0	0	0	4	0	0	0	0	0	0	0	0	0	0	0	0	0	0	0	0	0	0	0	0	0
338	6rxn_v34r	81	4	1	2	1	2	6	5	3	2	2	1	0	1	2	1	2	5	2	0	1	3	0	0	0	0	4	0	0	0	0	0	0	0	0	0	0	0	0	0	0	0	0	0	0	0	0	0
339	6rxn_v34h	88	4	1	2	0	2	6	5	3	2	2	2	0	1	2	1	2	5	2	0	1	3	0	0	0	0	4	0	0	0	0	0	0	0	0	0	0	0	0	0	0	0	0	0	0	0	0	0
340	6rxn_v34d	25	4	1	2	0	2	7	5	3	2	2	1	0	1	2	1	2	5	2	0	1	3	0	0	0	0	4	0	0	0	0	0	0	0	0	0	0	0	0	0	0	0	0	0	0	0	0	0
341	6rxn_v34e	1	4	1	2	0	2	6	5	3	3	2	1	0	1	2	1	2	5	2	0	1	3	0	0	0	0	4	0	0	0	0	0	0	0	0	0	0	0	0	0	0	0	0	0	0	0	0	0
342	6rxn_v34n	53	4	1	2	0	3	6	5	3	2	2	1	0	1	2	1	2	5	2	0	1	3	0	0	0	0	4	0	0	0	0	0	0	0	0	0	0	0	0	0	0	0	0	0	0	0	0	0
343	6rxn_v34q	76	4	1	2	0	2	6	5	4	2	2	1	0	1	2	1	2	5	2	0	1	3	0	0	0	0	4	0	0	0	0	0	0	0	0	0	0	0	0	0	0	0	0	0	0	0	0	0
344	6rxn_v37g	73	4	1	2	0	2	6	5	3	2	3	1	0	1	2	1	2	5	2	0	1	3	0	0	0	0	4	0	0	0	0	0	0	0	0	0	0	0	0	0	0	0	0	0	0	0	0	0
345	6rxn_v37a	39	4	1	3	0	2	6	5	3	2	2	1	0	1	2	1	2	5	2	0	1	3	0	0	0	0	4	0	0	0	0	0	0	0	0	0	0	0	0	0	0	0	0	0	0	0	0	0
346	6rxn_v37l	-7	4	1	2	0	2	6	5	3	2	2	1	0	2	2	1	2	5	2	0	1	3	0	0	0	0	4	0	0	0	0	0	0	0	0	0	0	0	0	0	0	0	0	0	0	0	0	0
347	6rxn_v37r	58	4	1	2	1	2	6	5	3	2	2	1	0	1	2	1	2	5	2	0	1	3	0	0	0	0	4	0	0	0	0	0	0	0	0	0	0	0	0	0	0	0	0	0	0	0	0	0
348	6rxn_v37h	95	4	1	2	0	2	6	5	3	2	2	2	0	1	2	1	2	5	2	0	1	3	0	0	0	0	4	0	0	0	0	0	0	0	0	0	0	0	0	0	0	0	0	0	0	0	0	0
349	6rxn_v37d	67	4	1	2	0	2	7	5	3	2	2	1	0	1	2	1	2	5	2	0	1	3	0	0	0	0	4	0	0	0	0	0	0	0	0	0	0	0	0	0	0	0	0	0	0	0	0	0
350	6rxn_v37e	44	4	1	2	0	2	6	5	3	3	2	1	0	1	2	1	2	5	2	0	1	3	0	0	0	0	4	0	0	0	0	0	0	0	0	0	0	0	0	0	0	0	0	0	0	0	0	0
351	6rxn_v37n	167	4	1	2	0	3	6	5	3	2	2	1	0	1	2	1	2	5	2	0	1	3	0	0	0	0	4	0	0	0	0	0	0	0	0	0	0	0	0	0	0	0	0	0	0	0	0	0
352	6rxn_v37q	65	4	1	2	0	2	6	5	4	2	2	1	0	1	2	1	2	5	2	0	1	3	0	0	0	0	4	0	0	0	0	0	0	0	0	0	0	0	0	0	0	0	0	0	0	0	0	0
353	6rxn_v37s	117	4	1	2	0	2	6	5	3	2	2	1	0	1	2	1	2	5	3	0	1	3	0	0	0	0	4	0	0	0	0	0	0	0	0	0	0	0	0	0	0	0	0	0	0	0	0	0
354	6rxn	-3	4	1	2	0	2	6	5	3	2	2	1	0	1	2	1	2	5	2	0	1	3	0	0	0	0	5	0	0	0	0	0	0	0	0	0	0	0	0	0	0	0	0	0	0	0	0	0
355	1r30	-500	8	2	25	19	12	16	8	20	22	20	4.5	10	35	16	12	10	17	15	22	2	9	0	1	0	0	18	0	0	0	0	0	0	0	0	0	0	0	0	0	0	0	0	0	0	0	0	0
356	1r30_r260h	-500	8	2	25	18	12	16	8	20	22	20	5.5	10	35	16	12	10	17	15	22	2	9	0	1	0	0	18	0	0	0	0	0	0	0	0	0	0	0	0	0	0	0	0	0	0	0	0	0
357	1r30_r260c	-500	8	2	25	18	12	16	9	20	22	20	4.5	10	35	16	12	10	17	15	22	2	9	0	1	0	0	18	0	0	0	0	0	0	0	0	0	0	0	0	0	0	0	0	0	0	0	0	0
358	1r30_r260a	-500	8	2	26	18	12	16	8	20	22	20	4.5	10	35	16	12	10	17	15	22	2	9	0	1	0	0	18	0	0	0	0	0	0	0	0	0	0	0	0	0	0	0	0	0	0	0	0	0
359	1r30_r260m	-460	8	2	25	18	12	16	8	20	22	20	4.5	10	35	16	13	10	17	15	22	2	9	0	1	0	0	18	0	0	0	0	0	0	0	0	0	0	0	0	0	0	0	0	0	0	0	0	0
360	5jca	80	8	1	19	15	5	16	3	4	21	28	6	23	22	22	12	9	11	10	15	3	9	0	0	0	0	26	0	1	0	0	0	0	0	0	0	0	0	0	0	0	0	0	0	0	0	0	0
361	1nek	-15	7	1	14	17	12	18	11	9	11	16	3	14	27	11	9	8	17	16	6	2	8	1	1	0	0	9	0	0	0	0	0	0	0	0	0	0	0	0	0	0	0	0	0	0	0	0	0
362	1nek_h45a	-15	7	1	14	17	12	18	11	9	11	16	3	14	27	11	9	8	17	16	6	2	8	1	1	0	0	9	0	0	0	0	0	0	0	0	0	0	0	0	0	0	0	0	0	0	0	0	0
363	1nek_r286a	-18	7	1	14	17	12	18	11	9	11	16	3	14	27	11	9	8	17	16	6	2	8	1	1	0	0	9	0	0	0	0	0	0	0	0	0	0	0	0	0	0	0	0	0	0	0	0	0
364	1nek_r286k	-15	7	1	14	17	12	18	11	9	11	16	3	14	27	11	9	8	17	16	6	2	8	1	1	0	0	9	0	0	0	0	0	0	0	0	0	0	0	0	0	0	0	0	0	0	0	0	0
365	1nek_r286y	45	7	1	14	17	12	18	11	9	11	16	3	14	27	11	9	8	17	16	6	2	8	1	1	0	0	9	0	0	0	0	0	0	0	0	0	0	0	0	0	0	0	0	0	0	0	0	0
366	1nek_h242a	-10	7	1	14	17	12	18	11	9	11	16	3	14	27	11	9	8	17	16	6	2	8	1	1	0	0	9	0	0	0	0	0	0	0	0	0	0	0	0	0	0	0	0	0	0	0	0	0
367	1nek_h242y	40	7	1	14	17	12	18	11	9	11	16	3	14	27	11	9	8	17	16	6	2	8	1	1	0	0	9	0	0	0	0	0	0	0	0	0	0	0	0	0	0	0	0	0	0	0	0	0
368	1nek_i150e	-33	7	1	14	17	12	18	11	9	12	16	3	13	27	11	9	8	17	16	6	2	8	1	1	0	0	9	0	0	0	0	0	0	0	0	0	0	0	0	0	0	0	0	0	0	0	0	0
369	1nek_i150h	-30	7	1	14	17	12	18	11	9	11	16	4	13	27	11	9	8	17	16	6	2	8	1	1	0	0	9	0	0	0	0	0	0	0	0	0	0	0	0	0	0	0	0	0	0	0	0	0
370	1nek_l220s	-18	7	1	14	17	12	18	11	9	11	16	3	14	26	11	9	8	17	17	6	2	8	1	1	0	0	9	0	0	0	0	0	0	0	0	0	0	0	0	0	0	0	0	0	0	0	0	0
[truncated: 2,673 more columns]

## Sheet: B_results
	estimator	MAE_train	sd_train	MAE_test	sd_test	mean_error_kfold	sd_error_kfold	RMSE	sd_RMSE	R2	sd_R2	Pearson	sd_Pearson	Spearman	sd_Spearman	Mae_test_list	Error_Kfold_list	RMSE_list	R2_test_list	Pearson_test_list	Spearman_test_list	Best_params	selected_features	n_features
0	LR	43.2236	1.39456	57.432	6.82559	103.968	8.25606	84.0109	18.223	0.872735	0.0752538	0.937368	0.0341525	0.918707	0.0257373	[61.51075485675023, 54.15839631560243, 62.73977165201397, 70.12695154541031, 50.380404585973864, 55.8581192815781, 60.591369719876894, 67.73385755311362, 66.65042511805328, 58.99054263594506, 65.86328740846858, 57.91318814903026, 49.1094317111126, 51.476547076771176, 64.0063245750293, 63.36700812150593, 58.70073193128458, 51.710194142841196, 62.625583769309586, 52.76490083474514, 48.4005480189224…	[90.02191949379814, 96.97630130860655, 108.51145832487698, 113.61606710233718, 107.33575148443165, 116.50238893156661, 98.56439786513985, 123.84023064122752, 98.8023188184756, 101.95754235665451, 110.23732037186824, 102.31532305487485, 104.86828722559828, 96.12024953784396, 96.93180082665212, 95.17819295060352, 101.10637969678561, 101.10140692649884, 104.38934480425375, 104.97854949895536, 93.996…	[94.01116514117162, 74.76807771935698, 75.76447533117492, 131.5145951938306, 74.89230063127508, 73.30008881359983, 87.3365485592914, 145.09285848601277, 98.91287509693022, 81.41309108722251, 87.2144262135336, 78.30048300296218, 65.29049605666832, 77.74348704086646, 102.30771050206852, 84.4783478266259, 88.25702712882122, 81.97778040041734, 86.64593400671478, 78.08481029081753, 67.18877328674515, …	[0.8237311644456096, 0.9080293335738715, 0.9115076409009354, 0.7007801877549495, 0.9072658273969466, 0.9054803445514737, 0.8755105179270469, 0.5825596451704999, 0.8407085250399049, 0.8995225117854629, 0.8630057838873813, 0.9036280460968048, 0.9195145661636296, 0.9055010611614362, 0.8193348073666937, 0.866588447835208, 0.86257195715534, 0.893131682150365, 0.8941060446954319, 0.8840168996964181, 0.…	[0.9175137454329633, 0.9530068558984846, 0.9551740387600658, 0.8568429163911879, 0.9533753780546905, 0.9531560693973913, 0.9362501104640159, 0.8178028319619004, 0.9211900753527569, 0.9493832411251965, 0.9311219499955088, 0.9508619268097149, 0.958966830339445, 0.9522734635632027, 0.9088771869357697, 0.9316143757078749, 0.9288900788255203, 0.9471339879190558, 0.9465027078119607, 0.941024054779922, …	[0.861372829113237, 0.9448523082824632, 0.9304246099949592, 0.8811638966316762, 0.9426030009910193, 0.9461123960940094, 0.9305819245269068, 0.8800441803917386, 0.8991829039170512, 0.9305732631086425, 0.8987758563771787, 0.9356423089485295, 0.9542057886917954, 0.9291395813750895, 0.8641735827243038, 0.898837574567188, 0.8884485746349842, 0.9184609359602817, 0.927446184662954, 0.9430036430702534, 0…	{'regressor__feature_selection__estimator__alpha': 10, 'regressor__feature_selection__estimator__l1_ratio': 1}	['pH', 'Protein.TRP', '3_CofAtom.FE2.SER', '3_CofAtom.S1.SER', '3_CofAtom.FE1.ResApolari', '3_FE1.Nitrogen_around', '3_FE1.Carbon_around', '3_FE1_nearest.log(Solub) x Hydrophobicity', '3_Around_FE2.nOats in side chain', '3_Around_FE2.nSats in side chain', '3_Around_FE2.log(Solub) x Flex', '3_S1.Sulfur_around', '3_Around_S1.log(Solub) x Hydrophobicity', '3_Around_S1.Hydrophobicity x Flex.', '3_S2_…	38
1	XGB	9.47238	4.77888	40.4504	4.72103	103.135	9.96446	60.1053	11.2853	0.935975	0.0268496	0.968401	0.0133723	0.94813	0.0242461	[48.14472868601481, 37.54976772617649, 40.982085795015905, 44.98044301368095, 32.141287201159706, 42.088441123962404, 44.4492097480877, 37.180171670140446, 52.420028259625305, 35.03577834851033, 34.92073948542277, 46.496527394732915, 37.707757005820405, 36.633337049870875, 45.45762788605045, 47.86413176218669, 38.16130493138287, 33.3476209511628, 49.43622270790306, 39.01696699696618, 45.211765848…	[87.44292927372928, 99.65477287947121, 100.36870819994286, 115.87425788352547, 95.90309583906401, 106.37891312690779, 98.95778858780189, 118.91269908258468, 90.51229627858447, 104.16336965518651, 109.61986761772027, 86.42788581253447, 103.76489319224814, 96.78148153569066, 106.72046978799638, 118.1712612585294, 102.58454025815436, 110.97569299536235, 77.65616888312971, 104.52739943498777, 104.690…	[90.75617503505431, 53.316504039489686, 50.864635632318226, 68.61108211918715, 41.859268941795314, 53.14522456373113, 70.10307166228294, 55.78289209903369, 92.85569376105603, 47.73695417336732, 44.20154171672351, 73.25313377920259, 50.04997398431781, 61.489733234646685, 69.83745196706307, 64.47755066645375, 50.77831355537972, 54.465870953803936, 76.51915457025886, 60.546525422384335, 80.155379189…	[0.8357259239537611, 0.9532329223118708, 0.9601152927780157, 0.9185612725166674, 0.971029983936043, 0.9503131320963545, 0.9197925507656562, 0.9382972655664468, 0.8596204129410757, 0.9654546424142372, 0.9648115278316316, 0.9156521145954193, 0.9527039289281393, 0.9408841256868159, 0.9158150364864962, 0.9222823470581181, 0.954508179304192, 0.9528256887345921, 0.9174123476303149, 0.9302667277122028, …	[0.9187499805913346, 0.9767071295130093, 0.9798956394661211, 0.959296443273036, 0.9859653880959586, 0.9748945336890199, 0.9592057843620228, 0.9692479002142179, 0.9304624774229593, 0.9830448288092016, 0.9823123608199423, 0.9583676081733186, 0.9767397261117152, 0.9704164941596194, 0.9587996296289698, 0.9608843078668671, 0.9775635035576176, 0.9773708949698873, 0.9606749946253592, 0.9648868557648201,…	[0.8579065999219859, 0.9685479598378702, 0.9693755938445702, 0.9122828386594157, 0.9783575141150324, 0.9691743749111322, 0.9541569406730271, 0.9486389711777402, 0.9074995617368435, 0.9746704345947931, 0.9711333915384931, 0.9424121279062643, 0.9644626979056655, 0.9587036446026744, 0.9229374159833607, 0.92944342222572, 0.9665329304479356, 0.9680924596919547, 0.9428516523089474, 0.9471259809086044, …	{'regressor__regressor__learning_rate': 0.1, 'regressor__regressor__max_depth': 3, 'regressor__regressor__min_child_weight': 5, 'regressor__regressor__n_estimators': 200}	[]	0

## Sheet: Metodologies_features_12_4
Unnamed: 0	PDB Code(s)	mV	pH	Methodology	Type	n_chains	Bar.ALA	Protein.ALA	CofAtom.FE1.ALA	CofAtom.FE2.ALA	CofAtom.S1.ALA	CofAtom.S2.ALA	Bar.ARG	Protein.ARG	CofAtom.FE1.ARG	CofAtom.FE2.ARG	CofAtom.S1.ARG	CofAtom.S2.ARG	Bar.ASN	Protein.ASN	CofAtom.FE1.ASN	CofAtom.FE2.ASN	CofAtom.S1.ASN	CofAtom.S2.ASN	Bar.ASP	Protein.ASP	CofAtom.FE1.ASP	CofAtom.FE2.ASP	CofAtom.S1.ASP	CofAtom.S2.ASP	Bar.CYS	Protein.CYS	CofAtom.FE1.CYS	CofAtom.FE2.CYS	CofAtom.S1.CYS	CofAtom.S2.CYS	Bar.GLN	Protein.GLN	CofAtom.FE1.GLN	CofAtom.FE2.GLN	CofAtom.S1.GLN	CofAtom.S2.GLN	Bar.GLU	Protein.GLU	CofAtom.FE1.GLU	CofAtom.FE2.GLU	CofAtom.S1.GLU	CofAtom.S2.GLU	Bar.GLY
0	4fxc	-390	7	CV	Ferredoxin	1	4	10	0	0	0	1	1	1	1	0	1	0	0	2	0	0	0	0	2	12	0	0	0	0	4	6	2	2	4	4	3	4	0	0	0	0	2	8	0	0	0	0	2
1	4fxc	-380	8	EPR	Ferredoxin	1	4	10	0	0	0	1	1	1	1	0	1	0	0	2	0	0	0	0	2	12	0	0	0	0	4	6	2	2	4	4	3	4	0	0	0	0	2	8	0	0	0	0	2
2	1dox	-412	8	OPT	Ferredoxin	3	7.67	10	0.33	0.33	0	0	1	1	0.67	0	0	0	0	0	0	0	0	0	4.67	12	0	0	0	0	4.33	6	2.33	2.67	0	0	0.67	3	0	0	0	0	1.67	8	0	0	0	0	4
3	1roe	-390	7	OPT	Ferredoxin	1	5	6	2	1	1	2	1	3	1	1	1	0	1	1	0	0	0	0	2	11	0	0	0	0	4	5	3	2	4	4	2	5	0	0	0	0	2	11	0	0	0	0	4
4	1rfk	-330	7	PFV	Ferredoxin	2	4	9.5	0	0	0	1	1	1	1	0	1	0	0	2	0	0	0	0	2	10	0	0	0	0	4	5	2	2	4	4	2	4	0	0	0	0	2	9	0	0	0	0	2
5	3p63	-380	7	PFV	Ferredoxin	2	4	9	0	0	0	1	1	1	1	0	1	0	0	2	0	0	0	0	2	10	0	0	0	0	4	5	2	2	3.5	4	2	4	0	0	0	0	2.5	8	0	0	0	0	2
6	1fxa	-440	7.3	CV	Ferredoxin	2	4	9	0	0	0	1	1	1	1	0	1	0	0	1	0	0	0	0	2	11	0	0	0	0	4	4	2	2	4	3.5	2	5	0	0	0	0	2	10	0	0	0	0	2
7	1fxa	-380	7.5	OPT	Ferredoxin	2	4	9	0	0	0	1	1	1	1	0	1	0	0	1	0	0	0	0	2	11	0	0	0	0	4	4	2	2	4	3.5	2	5	0	0	0	0	2	10	0	0	0	0	2
8	1fxa	-410	8	OPT	Ferredoxin	2	4	9	0	0	0	1	1	1	1	0	1	0	0	1	0	0	0	0	2	11	0	0	0	0	4	4	2	2	4	3.5	2	5	0	0	0	0	2	10	0	0	0	0	2
9	1fxa	-440	8	DPV	Ferredoxin	2	4	9	0	0	0	1	1	1	1	0	1	0	0	1	0	0	0	0	2	11	0	0	0	0	4	4	2	2	4	3.5	2	5	0	0	0	0	2	10	0	0	0	0	2
10	1fxa_a43s	-350	7.5	OPT	Ferredoxin	1	4	9	0	0	0	1	1	1	1	0	1	0	0	1	0	0	0	0	2	11	0	0	0	0	4	4	2	2	4	3	2	5	0	0	0	0	2	10	0	0	0	0	2
11	1fxa_a45s	-420	8	DPV	Ferredoxin	1	3	8	1	0	1	0	1	1	1	1	1	0	0	1	0	0	0	0	2	11	0	0	0	0	4	4	3	2	4	4	2	5	0	0	0	0	2	10	0	0	0	0	2
12	1fxa_a45s	-380	8	OPT	Ferredoxin	1	3	8	1	0	1	0	1	1	1	1	1	0	0	1	0	0	0	0	2	11	0	0	0	0	4	4	3	2	4	4	2	5	0	0	0	0	2	10	0	0	0	0	2
13	1fxa_a45s	-380	7.5	OPT	Ferredoxin	1	3	8	1	0	1	0	1	1	1	1	1	0	0	1	0	0	0	0	2	11	0	0	0	0	4	4	3	2	4	4	2	5	0	0	0	0	2	10	0	0	0	0	2
14	1fxa_c46s	-380	7.5	OPT	Ferredoxin	1	4	9	2	1	1	1	1	1	1	1	1	0	0	1	0	0	0	0	2	11	0	0	0	0	3	3	2	2	3	3	2	5	0	0	0	0	2	10	0	0	0	0	2
15	1qog	-340	7.5	OPT	Ferredoxin	2	5	10	0	0	0	1	1	1	1	0	1	0	0	1	0	0	0	0	2	11	0	0	0	0	4	4	2	2	4	4	2	5	0	0	0	0	2	10	0	0	0	0	2
16	1fxa_s47t	-440	7.5	OPT	Ferredoxin	1	4	9	2	1	1	1	1	1	1	1	1	0	0	1	0	0	0	0	2	11	0	0	0	0	4	4	2	2	4	3	2	5	0	0	0	0	2	10	0	0	0	0	2
17	1fxa_t48a	-380	7.5	OPT	Ferredoxin	1	5	10	3	0	2	1	1	1	1	1	1	0	0	1	0	0	0	0	2	11	0	0	0	0	4	4	2	2	4	3	2	5	0	0	0	0	2	10	0	0	0	0	2
18	1fxa_t48s	-400	7.5	OPT	Ferredoxin	1	4	9	2	0	1	1	1	1	1	1	1	0	0	1	0	0	0	0	2	11	0	0	0	0	4	4	2	2	4	3	2	5	0	0	0	0	2	10	0	0	0	0	2
19	1qoa	-330	7.5	OPT	Ferredoxin	2	4	9	0	0	0	1	1	1	1	0	1	0	0	1	0	0	0	0	2	11	0	0	0	0	3	3	2	1	3	3	2	5	0	0	0	0	2	10	0	0	0	0	2
20	1fxa_a50n	-380	7.5	OPT	Ferredoxin	1	3	8	2	1	1	1	1	1	1	1	1	0	1	2	0	0	0	0	2	11	0	0	0	0	4	4	2	2	4	3	2	5	0	0	0	0	2	10	0	0	0	0	2
21	1qob	-370	7.5	OPT	Ferredoxin	2	4	9	0	0	0	1	1	1	1	0	1	0	0	1	0	0	0	0	1	10	0	0	0	0	4	4	2	2	4	4	2	5	0	0	0	0	2	10	0	0	0	0	2
22	1fxa_f65a	-440	7.3	CV	Ferredoxin	1	5	10	2	1	1	1	1	1	1	1	1	0	0	1	0	0	0	0	2	11	0	0	0	0	4	4	3	2	4	4	2	5	0	0	0	0	2	10	0	0	0	0	2
23	1fxa_f65i	-330	7.5	OPT	Ferredoxin	1	4	9	2	1	1	1	1	1	1	1	1	0	0	1	0	0	0	0	2	11	0	0	0	0	4	4	3	2	4	4	3	5	0	0	0	0	2	10	0	0	0	0	2
24	1j7a	-380	7.5	OPT	Ferredoxin	1	4	9	0	0	0	1	1	1	1	0	1	0	0	1	0	0	0	0	2	10	0	0	0	0	4	4	2	2	4	4	2	5	0	0	0	0	2	10	0	0	0	0	2
25	1qof	-380	7.5	OPT	Ferredoxin	2	4	9	0	0	0	1	1	1	1	0	1	0	0	1	0	0	0	0	2	11	0	0	0	0	4	4	2	2	4	4	2	4	0	0	0	0	2	10	0	0	0	0	2
26	1fxa_t78s	-380	7.5	OPT	Ferredoxin	1	4	9	2	1	1	1	1	1	1	1	1	0	0	1	0	0	0	0	2	11	0	0	0	0	4	4	2	2	4	3	2	5	0	0	0	0	2	10	0	0	0	0	2
27	1fxa_t78a	-350	7.5	OPT	Ferredoxin	1	5	10	2	1	1	1	1	1	1	1	1	0	0	1	0	0	0	0	2	11	0	0	0	0	4	4	2	2	4	3	2	5	0	0	0	0	2	10	0	0	0	0	2
28	1fxa_t78i	-340	7.5	OPT	Ferredoxin	1	4	9	2	1	1	1	1	1	1	1	1	0	0	1	0	0	0	0	2	11	0	0	0	0	4	4	2	2	4	3	2	5	0	0	0	0	2	10	0	0	0	0	2
29	1fxa_q94d	-370	7.5	OPT	Ferredoxin	1	4	9	2	1	1	1	1	1	1	1	1	0	0	1	0	0	0	0	3	12	0	0	0	0	4	4	2	2	4	3	2	5	0	0	0	0	1	9	0	0	0	0	2
30	1fxa_q94d	-440	7.3	CV	Ferredoxin	1	4	9	2	1	1	1	1	1	1	1	1	0	0	1	0	0	0	0	3	12	0	0	0	0	4	4	2	2	4	3	2	5	0	0	0	0	1	9	0	0	0	0	2
31	1fxa_e95q	-320	7.5	OPT	Ferredoxin	1	4	9	2	1	1	1	1	1	1	1	1	0	0	1	0	0	0	0	2	11	0	0	0	0	4	4	3	2	4	4	2	6	0	0	0	0	2	9	0	0	0	0	2
32	1j7b	-300	7.3	OPT	Ferredoxin	1	4	9	0	0	0	1	1	1	1	0	1	0	0	1	0	0	0	0	2	11	0	0	0	0	4	4	2	2	4	4	2	5	0	0	0	0	1	9	0	0	0	0	2
33	1j7b	-440	7.3	CV	Ferredoxin	1	4	9	0	0	0	1	1	1	1	0	1	0	0	1	0	0	0	0	2	11	0	0	0	0	4	4	2	2	4	4	2	5	0	0	0	0	1	9	0	0	0	0	2
34	1j7b	-370	7.5	OPT	Ferredoxin	1	4	9	0	0	0	1	1	1	1	0	1	0	0	1	0	0	0	0	2	11	0	0	0	0	4	4	2	2	4	4	2	5	0	0	0	0	1	9	0	0	0	0	2
35	1frd	-440	7.3	CV	Ferredoxin	1	1	4	0	0	0	0	0	2	0	0	0	0	0	3	0	0	0	0	2	8	0	0	0	0	4	5	2	2	4	4	3	6	0	0	0	0	2	10	0	0	0	0	2
36	1frd	-350	7.5	OPT	Ferredoxin	1	1	4	0	0	0	0	0	2	0	0	0	0	0	3	0	0	0	0	2	8	0	0	0	0	4	5	2	2	4	4	3	6	0	0	0	0	2	10	0	0	0	0	2
37	1frd	-410	8	OPT	Ferredoxin	1	1	4	0	0	0	0	0	2	0	0	0	0	0	3	0	0	0	0	2	8	0	0	0	0	4	5	2	2	4	4	3	6	0	0	0	0	2	10	0	0	0	0	2
38	1frd_h42r	-350	7.5	OPT	Ferredoxin	1	1	4	0	0	0	0	1	3	1	1	1	0	0	3	0	0	0	0	2	8	0	0	0	0	4	5	3	2	4	4	3	6	0	0	0	0	2	10	0	0	0	0	2
39	1czp	-410	7	OPT	Ferredoxin	2	4	9	0	0	0	1	1	1	1	0	1	0	0	1	0	0	0	0	2	11	0	0	0	0	4	4	2	2	4	4	2	5	0	0	0	0	2	10	0	0	0	0	2
40	1e9m	-310	8	OPT	Ferredoxin	1	7	12	0	0	1	1	2	3	0	0	0	0	0	3	0	0	0	0	4	8	0	0	0	0	5	5	2	2	4	5	2	2	0	0	0	0	2	7	0	0	0	0	3
41	3hui_wt	-290	7.4	OPT	Ferredoxin	1	7	11	2	0	2	1	1	7	0	0	0	0	0	4	0	0	0	0	2	6	0	0	0	0	5	5	3	3	5	4	2	2	0	0	0	0	5	13	0	0	0	0	4
42	1pdx	-240	7	OPT	Ferredoxin	1	4	9	1	0	1	0	2	5	0	0	0	0	1	4	0	0	0	0	1	9	0	0	0	1	6	6	3	3	4	4	3	3	0	0	0	0	3	7	0	0	0	0	4
43	1pdx	-230	7.3	OPT	Ferredoxin	1	4	9	1	0	1	0	2	5	0	0	0	0	1	4	0	0	0	0	1	9	0	0	0	1	6	6	3	3	4	4	3	3	0	0	0	0	3	7	0	0	0	0	4
44	1pdx	-230	7.4	OPT	Ferredoxin	1	4	9	1	0	1	0	2	5	0	0	0	0	1	4	0	0	0	0	1	9	0	0	0	1	6	6	3	3	4	4	3	3	0	0	0	0	3	7	0	0	0	0	4
45	1pdx	-230	7.5	OPT	Ferredoxin	1	4	9	1	0	1	0	2	5	0	0	0	0	1	4	0	0	0	0	1	9	0	0	0	1	6	6	3	3	4	4	3	3	0	0	0	0	3	7	0	0	0	0	4
46	1pdx_y51f	-220	7.4	OPT	Ferredoxin	1	4	9	1	0	1	0	2	5	0	0	0	0	1	4	0	0	0	0	1	9	0	0	0	1	6	6	3	3	4	4	3	3	0	0	0	0	3	7	0	0	0	0	4
47	1pdx_e72q	-210	7.4	OPT	Ferredoxin	1	4	9	1	0	1	0	2	5	0	0	0	0	1	4	0	0	0	0	1	9	0	0	0	1	6	6	3	3	4	4	4	4	0	0	0	0	2	6	0	0	0	0	4
48	1pdx_v98a	-220	7.4	OPT	Ferredoxin	1	4	10	1	0	1	0	2	5	0	0	0	0	1	4	0	0	0	0	1	9	0	0	0	1	6	6	3	3	4	4	3	3	0	0	0	0	3	7	0	0	0	0	4
49	1pdx_v98t	-230	7.4	OPT	Ferredoxin	1	4	9	1	0	1	0	2	5	0	0	0	0	1	4	0	0	0	0	1	9	0	0	0	1	6	6	3	3	4	4	3	3	0	0	0	0	3	7	0	0	0	0	4
50	1b9r	-200	7.4	OPT	Ferredoxin	1	4	9	0	0	1	0	2	4	0	0	0	0	1	3	0	0	0	0	0	8	0	0	0	0	5	5	2	2	5	4	1	6	0	0	0	0	4	10	1	0	0	1	3
51	1i7h	-380	7.4	OPT	Ferredoxin	1	6	9	1	0	1	0	3	6	0	0	0	0	1	3	0	0	0	0	4	9	0	0	0	0	6	7	3	3	5	4	2	3	0	0	0	0	4	14	0	0	0	0	0
52	2zhh	-290	7.6	EPR	Ferredoxin	2	0	10	0	0	0	0	3	13	0	0	0	0	1	3	0	0	0	0	3	5	0	0	0	0	4	4	3	3	4	4	0	4	0	0	0	0	1	8	0	0	0	0	3
53	2zhh	-290	7.8	EPR	Ferredoxin	2	0	10	0	0	0	0	3	13	0	0	0	0	1	3	0	0	0	0	3	5	0	0	0	0	4	4	3	3	4	4	0	4	0	0	0	0	1	8	0	0	0	0	3
54	2zhh_r20c	-290	7.6	EPR	Ferredoxin	2	0	10	0	0	0	0	3	12	0	0	0	0	1	3	0	0	0	0	3	5	0	0	0	0	4	5	3	3	4	4	0	4	0	0	0	0	1	8	0	0	0	0	3
55	2zhh_s95l	-350	7.6	EPR	Ferredoxin	2	0	10	0	0	0	0	3	13	0	0	0	0	1	3	0	0	0	0	3	5	0	0	0	0	4	4	2	2	3	2	0	4	0	0	0	0	1	8	0	0	0	0	3
56	2auv	-380	8	OPT	Ferredoxin	1	4	6	1	0	0	1	1	2	0	0	0	0	0	1	0	0	0	0	1	5	0	0	0	0	4	4	2	3	2	3	1	2	0	0	0	0	0	3	0	0	0	0	3
57	1jq4	-220	7	OPT	Ferredoxin	1	3	6	0	0	0	1	2	6	1	0	0	0	0	1	0	0	0	0	0	6	0	0	0	0	5	7	2	3	4	4	0	3	0	0	0	0	2	13	1	0	0	1	3
58	1e10	-340	8	OPT	Ferredoxin	1	5	14	0	0	0	0	2	3	0	0	0	0	2	4	0	0	0	0	3	17	0	0	0	0	4	4	2	2	4	4	1	5	0	0	0	0	2	16	0	0	0	0	2
59	1doi	-350	7.3	OPT	Ferredoxin	1	6	11	0	0	0	1	3	3	1	0	1	0	2	7	0	0	0	0	1	20	0	0	0	0	4	4	2	2	4	4	2	4	0	0	0	0	2	14	0	0	0	0	2
60	1f37	-400	8	EPR	Ferredoxin	2	2	4	0	0	0	1	3	4	0	0.5	1	0	1	1	0	0	0	1	1	5	0	0	0	0	4	4	2	2	4	4	4	7	0	0	1	0	0	8	0	0	0	0	5
61	1pfd	-420	8	OPT	Ferredoxin	1	3	6	1	0	1	0	1	1	0	0	1	0	0	1	0	0	0	0	2	12	0	0	0	0	4	5	2	3	4	4	2	4	0	0	0	0	2	10	0	0	0	0	2
62	1a70_wt	-415	8	EPR	Ferredoxin	1	4	9	1	0	0	0	1	1	1	1	1	0	0	2	0	0	0	0	2	11	0	0	0	0	4	5	2	2	4	4	2	4	0	0	0	0	2	9	0	0	0	0	2
63	1a70_wt	-410	7	CV	Ferredoxin	1	4	9	1	0	0	0	1	1	1	1	1	0	0	2	0	0	0	0	2	11	0	0	0	0	4	5	2	2	4	4	2	4	0	0	0	0	2	9	0	0	0	0	2
64	1a70_wt	-400	7.2	CV	Ferredoxin	1	4	9	1	0	0	0	1	1	1	1	1	0	0	2	0	0	0	0	2	11	0	0	0	0	4	5	2	2	4	4	2	4	0	0	0	0	2	9	0	0	0	0	2
65	1a70_wt	-460	7.4	EPR	Ferredoxin	1	4	9	1	0	0	0	1	1	1	1	1	0	0	2	0	0	0	0	2	11	0	0	0	0	4	5	2	2	4	4	2	4	0	0	0	0	2	9	0	0	0	0	2
66	1a70_wt	-330	7.6	CV	Ferredoxin	1	4	9	1	0	0	0	1	1	1	1	1	0	0	2	0	0	0	0	2	11	0	0	0	0	4	5	2	2	4	4	2	4	0	0	0	0	2	9	0	0	0	0	2
67	1a70	-320	7.4	CV	Ferredoxin	1	4	9	0	0	0	0	1	1	1	0	1	0	0	2	0	0	0	0	2	11	0	0	0	0	4	5	2	2	4	4	2	4	0	0	0	0	1	8	0	0	0	0	2
68	1a70_e92q	-330	7.4	EPR	Ferredoxin	1	4	9	1	0	0	0	1	1	1	1	1	0	0	2	0	0	0	0	2	11	0	0	0	0	4	5	2	2	4	4	3	5	0	0	0	0	1	8	0	0	0	0	2
69	1a70_e92a	-320	7.4	EPR	Ferredoxin	1	5	10	1	0	0	0	1	1	1	1	1	0	0	2	0	0	0	0	2	11	0	0	0	0	4	5	2	2	4	4	2	4	0	0	0	0	1	8	0	0	0	0	2
70	1frr	-397	7	CV	Ferredoxin	2	3	7	0	0	0	1	1	1	1	0	1	0	0	0	0	0	0	0	1	7	0	0	0	0	4	4	2	2	4	4	0	1	0	0	0	0	4	13	0	0	0	0	3
71	1wri	-404	7	CV	Ferredoxin	1	3	5	0	0	0	1	1	1	0	0	0	0	0	0	0	0	0	0	0	10	0	0	0	0	4	4	2	2	4	4	2	4	1	0	1	0	2	10	0	0	0	0	3
72	3b2f	-420	7.5	CV	Ferredoxin	2	3	6	0	0	0	0	1	1	0	1	0	1	0	1	0	0	0	0	2	11	0	0	0	0	4	4	2	2	4	4	2	5	0	0	0	0	1	9	0	0	0	0	2
73	3b2f	-410	7	CV	Ferredoxin	2	3	6	0	0	0	0	1	1	0	1	0	1	0	1	0	0	0	0	2	11	0	0	0	0	4	4	2	2	4	4	2	5	0	0	0	0	1	9	0	0	0	0	2
74	3b2f_s43g	-240	7.5	CV	Ferredoxin	1	3	6	0	1	1	0	1	1	1	1	0	1	0	1	0	0	0	0	2	11	0	0	0	0	4	4	2	2	4	4	2	5	0	0	0	0	1	9	0	0	0	0	3
75	5h57	-340	7.5	CV	Ferredoxin	6	3	9	0	0	1	0	1	1	0	1	0	1	0	0	0	0	0	0	2	10	0	0	0	0	4	5	2	2	4	4	1	3	0	0	0	0	2	10	0	0	0	0	3
76	5h57	-350	7	CV	Ferredoxin	6	3	9	0	0	1	0	1	1	0	1	0	1	0	0	0	0	0	0	2	10	0	0	0	0	4	5	2	2	4	4	1	3	0	0	0	0	2	10	0	0	0	0	3
77	5h57_d25n	-320	7.5	CV	Ferredoxin	1	3	9	0	2	2	0	1	1	1	1	0	1	1	1	0	0	0	0	1	9	0	0	0	0	4	5	2	2	4	4	1	3	0	0	0	0	2	10	0	0	0	0	3
78	5h57_e28q	-320	7.5	CV	Ferredoxin	1	3	9	0	2	2	0	1	1	1	1	0	1	0	0	0	0	0	0	2	10	0	0	0	0	4	5	2	2	4	4	2	4	0	0	0	0	1	9	0	0	0	0	3
79	5h57_s37a	-350	7.5	CV	Ferredoxin	1	4	10	0	3	1	1	1	1	1	1	0	1	0	0	0	0	0	0	2	10	0	0	0	0	4	5	2	2	4	4	1	3	0	0	0	0	2	10	0	0	0	0	3
80	5h57_s37a	-350	7	CV	Ferredoxin	1	4	10	0	3	1	1	1	1	1	1	0	1	0	0	0	0	0	0	2	10	0	0	0	0	4	5	2	2	4	4	1	3	0	0	0	0	2	10	0	0	0	0	3
81	5h57_s37t	-380	7.5	CV	Ferredoxin	1	3	9	0	2	1	0	1	1	1	1	0	1	0	0	0	0	0	0	2	10	0	0	0	0	4	5	2	2	4	4	1	3	0	0	0	0	2	10	0	0	0	0	3
82	5h57_s44g	-170	7.5	CV	Ferredoxin	1	3	9	0	2	1	0	1	1	1	1	0	1	0	0	0	0	0	0	2	10	0	0	0	0	4	5	2	2	4	4	1	3	0	0	0	0	2	10	0	0	0	0	4
83	5h57_s44g	-170	7	CV	Ferredoxin	1	3	9	0	2	1	0	1	1	1	1	0	1	0	0	0	0	0	0	2	10	0	0	0	0	4	5	2	2	4	4	1	3	0	0	0	0	2	10	0	0	0	0	4
84	5h57_s44a	-300	7.5	CV	Ferredoxin	1	4	10	0	3	2	0	1	1	1	1	0	1	0	0	0	0	0	0	2	10	0	0	0	0	4	5	2	2	4	4	1	3	0	0	0	0	2	10	0	0	0	0	3
85	5h57_s44a	-310	7	CV	Ferredoxin	1	4	10	0	3	2	0	1	1	1	1	0	1	0	0	0	0	0	0	2	10	0	0	0	0	4	5	2	2	4	4	1	3	0	0	0	0	2	10	0	0	0	0	3
86	5h57_s44h	-330	7.5	CV	Ferredoxin	1	3	9	0	2	1	0	1	1	1	1	0	1	0	0	0	0	0	0	2	10	0	0	0	0	4	5	2	2	4	4	1	3	0	0	0	0	2	10	0	0	0	0	3
87	5h57_s44n	-350	7.5	CV	Ferredoxin	1	3	9	0	2	1	0	1	1	1	1	0	1	1	1	0	1	1	0	2	10	0	0	0	0	4	5	2	2	4	4	1	3	0	0	0	0	2	10	0	0	0	0	3
88	5h57_s44n	-350	7	CV	Ferredoxin	1	3	9	0	2	1	0	1	1	1	1	0	1	1	1	0	1	1	0	2	10	0	0	0	0	4	5	2	2	4	4	1	3	0	0	0	0	2	10	0	0	0	0	3
89	5h57_g48c	-330	7.5	CV	Ferredoxin	1	3	9	0	2	2	0	1	1	1	1	0	1	0	0	0	0	0	0	2	10	0	0	0	0	5	6	2	2	4	4	1	3	0	0	0	0	2	10	0	0	0	0	2
90	5h57_g48s	-340	7.5	CV	Ferredoxin	1	3	9	0	2	2	0	1	1	1	1	0	1	0	0	0	0	0	0	2	10	0	0	0	0	4	5	2	2	4	4	1	3	0	0	0	0	2	10	0	0	0	0	2
91	5h57_d56n	-320	7.5	CV	Ferredoxin	1	3	9	0	2	2	0	1	1	1	1	0	1	0	1	0	0	0	0	2	9	0	0	0	0	4	5	2	2	4	4	1	3	0	0	0	0	2	10	0	0	0	0	3
92	5h57_d59n	-320	7.5	CV	Ferredoxin	1	3	9	0	2	1	0	1	1	1	1	0	1	1	1	0	0	0	0	1	9	0	0	0	0	4	5	2	2	4	4	1	3	0	0	0	0	2	10	0	0	0	0	3
93	5h57_f62a	-250	7	CV	Ferredoxin	1	4	10	0	2	1	0	1	1	1	1	0	1	0	0	0	0	0	0	2	10	0	0	0	0	4	5	2	3	4	4	1	3	0	0	0	0	2	10	0	0	0	0	3
94	5h57_d83n	-320	7.5	CV	Ferredoxin	1	3	9	0	2	2	0	1	1	1	1	0	1	0	1	0	0	0	0	2	9	0	0	0	0	4	5	2	2	4	4	1	3	0	0	0	0	2	10	0	0	0	0	3
95	5h57_e91q	-250	7.5	CV	Ferredoxin	1	3	9	0	2	2	0	1	1	1	1	0	1	0	0	0	0	0	0	2	10	0	0	0	0	4	5	2	2	4	4	2	4	0	0	0	0	1	9	0	0	0	0	3
96	5h57_g92q	-290	7	CV	Ferredoxin	1	3	9	0	2	2	0	1	1	1	1	0	1	0	0	0	0	0	0	2	10	0	0	0	0	4	5	2	2	4	4	2	4	0	0	0	0	2	10	0	0	0	0	3
97	5h57_d64n-d65n	-330	7.5	CV	Ferredoxin	1	3	9	0	2	2	0	1	1	1	1	0	1	0	2	0	0	0	0	2	8	0	0	0	0	4	5	2	2	4	4	1	3	0	0	0	0	2	10	0	0	0	0	3
98	5h57_d64n-d65n	-350	7	CV	Ferredoxin	1	3	9	0	2	2	0	1	1	1	1	0	1	0	2	0	0	0	0	2	8	0	0	0	0	4	5	2	2	4	4	1	3	0	0	0	0	2	10	0	0	0	0	3
99	5h57_d64k-d65k	-350	7	CV	Ferredoxin	1	3	9	0	2	2	0	1	1	1	1	0	1	0	0	0	0	0	0	2	8	0	0	0	0	4	5	2	2	4	4	3	3	0	0	0	0	2	10	0	0	0	0	3
100	5h57_e69q-e70q	-320	7.5	CV	Ferredoxin	1	3	9	0	2	2	0	1	1	1	1	0	1	0	0	0	0	0	0	2	10	0	0	0	0	4	5	2	2	4	4	1	5	0	0	0	0	2	8	0	0	0	0	3
101	5h57_s37a-s44g-t45g	-160	7.5	CV	Ferredoxin	1	4	10	0	3	1	1	1	1	1	1	0	1	0	0	0	0	0	0	2	10	0	0	0	0	4	5	2	2	4	4	1	3	0	0	0	0	2	10	0	0	0	0	5
102	5h57_s37a-s44g-t45g	-170	7	CV	Ferredoxin	1	4	10	0	3	1	1	1	1	1	1	0	1	0	0	0	0	0	0	2	10	0	0	0	0	4	5	2	2	4	4	1	3	0	0	0	0	2	10	0	0	0	0	5
103	5h57_s37a-s44a-t45a	-310	7.5	CV	Ferredoxin	1	6	12	0	5	2	2	1	1	1	1	0	1	0	0	0	0	0	0	2	10	0	0	0	0	4	5	2	2	4	4	1	3	0	0	0	0	2	10	0	0	0	0	3
104	2wlb	-350	7.4	OPT	Ferredoxin	2	4	5	0	0	0	1	1	5	0	0	0	0	0	3	0	0	0	0	4	10	0	0	0	0	4	4	2	2	3.5	4	1	1	0	0	0	0	4	14	0	0	0.5	0	3
105	2wlb	-390	7	OPT	Ferredoxin	2	4	5	0	0	0	1	1	5	0	0	0	0	0	3	0	0	0	0	4	10	0	0	0	0	4	4	2	2	3.5	4	1	1	0	0	0	0	4	14	0	0	0.5	0	3
106	3p1m	-380	7	OPT	Ferredoxin	8	3	7	0	0	1	0	2	5	0	0	0	0	1	6	0	0	0	0	3.62	14.75	0	0	0	0	4	5	2	2	4	4	1	3	0	0	0	0	3	9.38	0	0	0	0	4
107	3p1m	-250	7	CV	Ferredoxin	8	3	7	0	0	1	0	2	5	0	0	0	0	1	6	0	0	0	0	3.62	14.75	0	0	0	0	4	5	2	2	4	4	1	3	0	0	0	0	3	9.38	0	0	0	0	4
108	3p1m	-270	7.4	EPR	Ferredoxin	8	3	7	0	0	1	0	2	5	0	0	0	0	1	6	0	0	0	0	3.62	14.75	0	0	0	0	4	5	2	2	4	4	1	3	0	0	0	0	3	9.38	0	0	0	0	4
109	3p1m_d132a	-414	7	OPT	Ferredoxin	2	3	8	1	0	1	0	2	5	0	0	0	0	1	6	0	0	0	0	3.5	14	0	0	0	0	4	5	2	2	4	4	1	3	0	0	0	0	3	9	0	0	0	0.5	4
110	3p1m_d136a	-368	7	OPT	Ferredoxin	2	4	8	1	0	1	0	2	5	0	0	0	0	1	6	0	0	0	0	2.5	14	0	0	0	0	4	5	2	2	4	4	1	3	0	0	0	0	3	9	0	0	0	0.5	4
111	3p1m_d139a	-370	7	OPT	Ferredoxin	2	4	8	1	0	1	0	2	5	0	0	0	0	1	6	0	0	0	0	2.5	14	0	0	0	0	4	5	2	2	4	4	1	3	0	0	0	0	3	9	0	0	0	0.5	4
112	3p1m_e133a	-382	7	OPT	Ferredoxin	2	4	8	1	0	1	0	2	5	0	0	0	0	1	6	0	0	0	0	3.5	15	0	0	0	0	4	5	2	2	4	4	1	3	0	0	0	0	2	8	0	0	0	0.5	4
113	2y5c	-340	7.4	EPR	Ferredoxin	2	4.5	6	0	0	1	1	4	7	0	0	0	0	1	3	0	0	0	0	2	9	0	0	0	0	4	4	2	2	4	4	2	4	0	0	0	0	4	10	0	0	0	0	2
114	1ayf	-290	7	OPT	Ferredoxin	2	3	5	0	0	1	0	2	4	0	0	0	0	1	5	0	0	0	0	4	10.5	0	0	0	0	4	5	2	2	4	4	1	3	0	0	0	0	3	7	0	0	0	0	4
115	1ayf	-280	7.4	OPT	Ferredoxin	2	3	5	0	0	1	0	2	4	0	0	0	0	1	5	0	0	0	0	4	10.5	0	0	0	0	4	5	2	2	4	4	1	3	0	0	0	0	3	7	0	0	0	0	4
116	1ayf	-270	7.5	OPT	Ferredoxin	2	3	5	0	0	1	0	2	4	0	0	0	0	1	5	0	0	0	0	4	10.5	0	0	0	0	4	5	2	2	4	4	1	3	0	0	0	0	3	7	0	0	0	0	4
117	1ayf	-290	7.5	OPT	Ferredoxin	2	3	5	0	0	1	0	2	4	0	0	0	0	1	5	0	0	0	0	4	10.5	0	0	0	0	4	5	2	2	4	4	1	3	0	0	0	0	3	7	0	0	0	0	4
118	1ayf	-270	8.5	OPT	Ferredoxin	2	3	5	0	0	1	0	2	4	0	0	0	0	1	5	0	0	0	0	4	10.5	0	0	0	0	4	5	2	2	4	4	1	3	0	0	0	0	3	7	0	0	0	0	4
119	1ayf_k6e	-270	7.5	OPT	Ferredoxin	1	3	5	1	0	1	0	2	4	0	0	0	0	1	5	0	0	0	0	4	11	0	0	0	0	4	5	2	2	4	4	1	3	0	0	0	0	3	8	0	0	0	1	4
120	1ayf_f11w	-280	7.4	OPT	Ferredoxin	1	3	5	1	0	1	0	2	4	0	0	0	0	1	5	0	0	0	0	4	11	0	0	0	0	4	5	2	2	4	4	1	3	0	0	0	0	3	7	0	0	0	1	4
121	1ayf_f43w	-270	7.4	OPT	Ferredoxin	1	3	5	1	0	1	0	2	4	0	0	0	0	1	5	0	0	0	0	4	11	0	0	0	0	4	5	2	2	4	4	1	3	0	0	0	0	3	7	0	0	0	1	4
122	1ayf_e47-	-290	7.4	OPT	Ferredoxin	1	3	5	1	0	1	1	2	4	0	0	0	0	1	5	0	0	0	0	4	11	0	0	0	0	4	5	1	2	3	3	1	3	0	0	0	0	2	6	0	0	0	0	4
123	1ayf_g48-	-310	7.4	OPT	Ferredoxin	1	3	5	1	0	1	0	2	4	0	0	0	0	1	5	0	0	0	0	4	11	0	0	0	0	4	5	2	2	3	4	1	3	0	0	0	0	3	7	0	0	0	0	3
124	1ayf_t49-	-300	7.4	OPT	Ferredoxin	1	3	5	1	0	1	0	2	4	0	0	0	0	1	5	0	0	0	0	4	11	0	0	0	0	4	5	2	2	4	4	1	3	0	0	0	0	3	7	1	0	0	1	4
125	1ayf_t49a	-280	7.4	OPT	Ferredoxin	1	4	6	2	0	1	0	2	4	0	0	0	0	1	5	0	0	0	0	4	11	0	0	0	0	4	5	2	2	4	4	1	3	0	1	0	0	3	7	0	0	0	0	4
126	1ayf_t49s	-280	7.4	OPT	Ferredoxin	1	3	5	1	0	1	0	2	4	0	0	0	0	1	5	0	0	0	0	4	11	0	0	0	0	4	5	2	2	4	4	1	3	0	1	0	0	3	7	0	0	0	0	4
127	1ayf_t49l	-270	7.4	OPT	Ferredoxin	1	3	5	1	0	1	0	2	4	0	0	0	0	1	5	0	0	0	0	4	11	0	0	0	0	4	5	2	2	4	4	1	3	0	1	0	0	3	7	0	0	0	1	4
128	1ayf_t49y	-270	7.4	OPT	Ferredoxin	1	3	5	1	0	1	0	2	4	0	0	0	0	1	5	0	0	0	0	4	11	0	0	0	0	4	5	2	2	4	4	1	3	0	1	0	0	3	7	0	0	0	1	4
129	1ayf_l50-	-370	7.4	OPT	Ferredoxin	1	3	5	1	0	1	0	2	4	0	0	0	0	1	5	0	0	0	0	4	11	0	0	0	0	4	5	2	2	4	3	1	3	0	0	0	0	3	7	0	0	0	1	4
130	1ayf_a51-	-340	7.4	OPT	Ferredoxin	1	2	4	0	0	0	0	2	4	0	0	0	0	1	5	0	0	0	0	4	11	0	0	0	0	4	5	2	3	4	4	1	3	0	0	0	0	3	7	0	0	0	1	4
131	1ayf_t54s	-330	7.5	OPT	Ferredoxin	1	3	5	1	0	1	1	2	4	0	0	0	0	1	5	0	0	0	0	4	11	0	0	0	0	4	5	2	2	4	4	1	3	0	0	0	0	3	7	0	0	0	1	4
132	1ayf_t54a	-340	7.5	OPT	Ferredoxin	1	4	6	3	0	1	2	2	4	0	0	0	0	1	5	0	0	0	0	4	11	0	0	0	0	4	5	2	2	4	4	1	3	0	0	0	0	3	7	0	0	0	1	4
133	1ayf_h56q	-300	7.5	OPT	Ferredoxin	1	3	5	1	0	1	0	2	4	0	0	0	0	1	5	0	0	0	0	4	11	0	0	0	0	4	5	2	2	4	4	2	4	0	0	0	0	3	7	0	0	0	1	4
134	1ayf_h56t	-340	7.5	OPT	Ferredoxin	1	3	5	1	0	1	0	2	4	0	0	0	0	1	5	0	0	0	0	4	11	0	0	0	0	4	5	2	2	4	4	1	3	0	0	0	0	3	7	0	0	0	1	4
135	1ayf_f59w	-270	7.4	OPT	Ferredoxin	1	3	5	1	0	1	0	2	4	0	0	0	0	1	5	0	0	0	0	4	11	0	0	0	0	4	5	2	2	4	4	1	3	0	0	0	0	3	7	0	0	0	1	4
136	1ayf_f64w	-270	7.4	OPT	Ferredoxin	1	3	5	1	0	1	0	2	4	0	0	0	0	1	5	0	0	0	0	4	11	0	0	0	0	4	5	2	2	4	4	1	3	0	0	0	0	3	7	0	0	0	1	4
137	1ayf_t71v	-270	7.4	OPT	Ferredoxin	1	3	5	1	0	1	0	2	4	0	0	0	0	1	5	0	0	0	0	4	11	0	0	0	0	4	5	2	2	4	4	1	3	0	1	0	0	3	7	0	0	0	1	4
138	1ayf_t71e	-270	7.4	OPT	Ferredoxin	1	3	5	1	0	1	0	2	4	0	0	0	0	1	5	0	0	0	0	4	11	0	0	0	0	4	5	2	2	4	4	1	3	0	1	0	0	3	8	0	0	0	1	4
139	1ayf_n76e	-270	7.5	OPT	Ferredoxin	1	3	5	1	0	1	0	2	4	0	0	0	0	1	5	0	0	0	0	3	10	0	0	0	0	4	5	2	2	4	4	1	3	0	0	0	0	4	8	0	0	0	1	4
140	1ayf_y82f	-270	7.5	OPT	Ferredoxin	1	3	5	1	0	1	0	2	4	0	0	0	0	1	5	0	0	0	0	4	11	0	0	0	0	4	5	2	2	4	4	1	3	0	0	0	0	3	7	0	0	0	1	4
141	1ayf_y82s	-280	7.5	OPT	Ferredoxin	1	3	5	1	0	1	0	2	4	0	0	0	0	1	5	0	0	0	0	4	11	0	0	0	0	4	5	2	2	4	4	1	3	0	0	0	0	3	7	0	0	0	1	4
142	1ayf_y82l	-270	7.5	OPT	Ferredoxin	1	3	5	1	0	1	0	2	4	0	0	0	0	1	5	0	0	0	0	4	11	0	0	0	0	4	5	2	2	4	4	1	3	0	0	0	0	3	7	0	0	0	1	4
143	1ayf_y82w	-260	7.4	OPT	Ferredoxin	1	3	5	1	0	1	0	2	4	0	0	0	0	1	5	0	0	0	0	4	11	0	0	0	0	4	5	2	2	4	4	1	3	0	0	0	0	3	7	0	0	0	1	4
144	1ayf_k98e	-270	7.5	OPT	Ferredoxin	1	3	5	1	0	1	0	2	4	0	0	0	0	1	5	0	0	0	0	4	11	0	0	0	0	4	5	2	2	4	4	1	3	0	0	0	0	3	8	0	0	0	1	4
145	1ayf_k6e-k98e	-270	7.5	OPT	Ferredoxin	1	3	5	1	0	1	0	2	4	0	0	0	0	1	5	0	0	0	0	4	11	0	0	0	0	4	5	2	2	4	4	1	3	0	0	0	0	3	9	0	0	0	1	4
146	1ayf_k6e-k22q-k24q	-270	7.5	OPT	Ferredoxin	1	3	5	1	0	1	0	2	4	0	0	0	0	1	5	0	0	0	0	4	11	0	0	0	0	4	5	2	2	4	4	1	5	0	0	0	0	3	8	0	0	0	1	4
147	1ayf_k6e-k22q-k24q-k98e	-270	7.5	OPT	Ferredoxin	1	3	5	1	0	1	0	2	4	0	0	0	0	1	5	0	0	0	0	4	11	0	0	0	0	4	5	2	2	4	4	1	5	0	0	0	0	3	9	0	0	0	1	4
148	1awd	-330	7.5	OPT	Ferredoxin	1	4	10	0	0	0	1	1	1	1	0	1	0	0	0	0	0	0	0	2	8	0	0	0	0	4	5	2	2	4	4	3	4	0	0	0	0	2	9	0	0	0	0	2
149	1l5p	-360	7.5	DPV	Ferredoxin	3	4.33	12	0	0	0.67	0.33	1	1	0	0	0	0	1	3	0	0	0	0	3	8	0	0	0	0	5	5	2	2	3.33	2.67	2	4	0	0	0	0.33	2.33	8	0	0	0	0	2
150	1l5p	-350	8	OPT	Ferredoxin	3	4.33	12	0	0	0.67	0.33	1	1	0	0	0	0	1	3	0	0	0	0	3	8	0	0	0	0	5	5	2	2	3.33	2.67	2	4	0	0	0	0.33	2.33	8	0	0	0	0	2
151	6nac	-360	8	EPR	Ferredoxin	1	2	45	0	0	0	1	3	21	0	0	0	0	6	43	0	1	1	0	2	33	0	0	0	0	6	22	2	2	4	4	0	14	0	0	0	0	2	44	0	1	1	0	1
152	1vlb1	-280	7.6	EPR	Ferredoxin	1	5	97	0	0	0	0	4	29	0	0	0	1	1	28	0	0	0	0	1	56	0	0	0	0	6	18	2	2	4	4	4	35	0	0	1	0	1	46	0	0	0	0	14
153	1vlb2	-290	7.6	EPR	Ferredoxin	1	3	97	0	0	0	0	4	29	0	0	1	0	2	28	0	0	0	0	1	56	0	0	0	0	6	18	2	2	4	4	3	35	0	0	1	0	2	46	1	0	0	1	5
154	1fo41	-310	7.5	OPT	Ferredoxin	2	8	98	0	0	0	0	5	61	1	1	0	1	1	49	0	0	0	0	0	53.5	0	0	0	0	5.5	33	2.5	3	4	4	5	41	0.5	0	1	0	3	88	0	0	0	0	14.5
155	1fo42	-235	7.5	OPT	Ferredoxin	2	6	98	0	1	0	1	4	61	0	0	0	0	4	49	1	0	1	0	2	53.5	0	0	0	0	6	33	2	2	4	4	2	41	0	0	0	0	2	88	0	1	1	1	11
156	1sb31	-205	7	EPR	Ferredoxin	2	1	17.5	0	0	0	0	1	10.5	1	1	0	1	1	5	0	0	0	0	0	7	0	0	0	0	6	9	3	3	4	4	2	5	0.5	0	1	0	0	10.5	0	0	0	0	7
157	1sb32	-255	7	EPR	Ferredoxin	2	4	17.5	1	0	0	1	2	10.5	0	0	0	0	1	5	0	0	0	0	2	7	0	0	0	0	6	9	2	2	4	4	1	5	0	0	0	1	1	10.5	1	0	1	0	7
158	6yj4	-262	7	EPR	Ferredoxin	1	6	74	0	0	0	0	5	40	1	0	1	0	1	38	0	0	1	0	2	46	0	0	0	0	5	13	2	2	4	4	2	17	0	0	0	0	1	47	0	0	0	0	1
159	6yj4_r182l	-245	7	EPR	Ferredoxin	1	6	74	0	1	1	0	5	39	1	0	1	1	1	38	0	0	1	0	2	46	0	0	0	0	6	13	2	2	4	4	2	17	0	0	0	0	1	47	0	0	0	0	1
160	1l0v	-35	7	CV	Ferredoxin	2	2	24	1	0.5	1	0	2	10	1	1	0	1	1	13	0	0	0	0	1	14	0	0	0	0	6	11	2	2.5	4	4	0	9	0	0	0	0	0	13	0	0	0	0	3.5
161	1l0v	-28	7.3	CV	Ferredoxin	2	2	24	1	0.5	1	0	2	10	1	1	0	1	1	13	0	0	0	0	1	14	0	0	0	0	6	11	2	2.5	4	4	0	9	0	0	0	0	0	13	0	0	0	0	3.5
162	1l0v	-19	8.4	CV	Ferredoxin	2	2	24	1	0.5	1	0	2	10	1	1	0	1	1	13	0	0	0	0	1	14	0	0	0	0	6	11	2	2.5	4	4	0	9	0	0	0	0	0	13	0	0	0	0	3.5
163	1l0v	-29	9.5	CV	Ferredoxin	2	2	24	1	0.5	1	0	2	10	1	1	0	1	1	13	0	0	0	0	1	14	0	0	0	0	6	11	2	2.5	4	4	0	9	0	0	0	0	0	13	0	0	0	0	3.5
164	1l0v	-79	7.2	EPR	Ferredoxin	2	2	24	1	0.5	1	0	2	10	1	1	0	1	1	13	0	0	0	0	1	14	0	0	0	0	6	11	2	2.5	4	4	0	9	0	0	0	0	0	13	0	0	0	0	3.5
165	1l0v	-79	7	EPR	Ferredoxin	2	2	24	1	0.5	1	0	2	10	1	1	0	1	1	13	0	0	0	0	1	14	0	0	0	0	6	11	2	2.5	4	4	0	9	0	0	0	0	0	13	0	0	0	0	3.5
166	1l0vb_c57s	-182	7	EPR	Ferredoxin	2	2	24	1	0.5	1	0	2	10	1	1	0	1	1	13	0	0	0	0	1	14	0	0	0	0	5	10	2	1.5	3	3	0	9	0	0	0	0	0	13	0	0	0	0	3.5
167	1l0vb_c62s	-320	7	EPR	Ferredoxin	2	2	24	1	0.5	1	0	2	10	1	1	0	1	1	13	0	0	0	0	1	14	0	0	0	0	5	10	2	1.5	3	3	0	9	0	0	0	0	0	13	0	0	0	0	3.5
168	1l0vb_c65s	-49	7	EPR	Ferredoxin	2	2	24	1	0.5	1	0	2	10	1	1	0	1	1	13	0	0	0	0	1	14	0	0	0	0	5	10	1	2	3	3	0	9	0	0	0	0	0	13	0	0	0	0	3.5
169	1l0vb_c77s	-110	7	EPR	Ferredoxin	2	2	24	1	0.5	1	0	2	10	1	1	0	1	1	13	0	0	0	0	1	14	0	0	0	0	5	10	1	2.5	3	3	0	9	0	0	0	0	0	13	0	0	0	0	3.5
170	1l0vab_l153c	-62	7	CV	Ferredoxin	2	2	24	1	0.5	1	0	2	10	1	1	0	1	1	13	0	0	0	0	1	14	0	0	0	0	7	12	2	2.5	4	4	0	9	0	0	0	0	0	13	0	0	0	0	3.5
171	1l0vab_y155s	-82	7	CV	Ferredoxin	2	2	24	1	0.5	1	0	2	10	1	1	0	1	1	13	0	0	0	0	1	14	0	0	0	0	6	11	2	2.5	4	4	0	9	0	0	0	0	0	13	0	0	0	0	3.5
172	1l0vab_l153c_y155s	-80	7	CV	Ferredoxin	2	2	24	1	0.5	1	0	2	10	1	1	0	1	1	13	0	0	0	0	1	14	0	0	0	0	7	12	2	2.5	4	4	0	9	0	0	0	0	0	13	0	0	0	0	3.5
173	1l0v_c148s	-70	7.2	EPR	Ferredoxin	2	2	24	1	0.5	1	0	2	10	1	1	0	1	1	13	0	0	0	0	1	14	0	0	0	0	5	10	2	2.5	4	4	0	9	0	0	0	0	0	13	0	0	0	0	3.5
174	1l0v_c151s	-67	7.2	EPR	Ferredoxin	2	2	24	1	0.5	1	0	2	10	1	1	0	1	1	13	0	0	0	0	1	14	0	0	0	0	5	10	2	2.5	4	4	0	9	0	0	0	0	0	13	0	0	0	0	3.5
175	2bs2	-112	7.3	EPR	Ferredoxin	2	2	13	0	0	0	0	2	15	0	1	0	1	1	8	0	0	0	0	1	19	0	0	0	0	7	12	2	2	4	4	0	6	0	0	0	0	1	18	0	0	0	0	4
176	1iue	-270	7.5	CV	Ferredoxin	2	2	4	0	0	0	0	1	3	0	1	0	1	1	5	0	0	0	0	2	10	0	0	0	0	5	7	2	2	4	4	1	3	0	0	0	0	2	13	0	0	0	0	2
177	2qh7	25	7	OPT	MitoNEET	2	2	4	0	0	1	0	2	2	1	0	0	1	3	4	0	0	0	0	2	6	0	0	1	0	3	3	2	1	3	2	0	1	0	0	0	0	1	3.5	0	0	0	0	2
178	2qh7_k55e	185	7	OPT	MitoNEET	2	2	4	0	0	1	0	2	2	2	0	0	1	3	4	0	0	0	0	2	6	0	1	1	0	3	3	3	2	3	3	0	1	0	0	0	0	1.5	4.5	0	0	0	0	2
179	2qh7_k55q	200	7	OPT	MitoNEET	2	2	4	0	0	1	0	2	2	2	0	0	1	3	4	0	0	0	0	2	6	0	1	1	0	3	3	3	2	3	3	0	2	0	0	0	0	1.5	3.5	0	0	0	0	2
180	2qh7_s77a	-2	7	OPT	MitoNEET	2	3	5	1.5	1	2	0	2	2	2	0	0	1	3	4	0	0	0	0	2	6	0	1	1	0	3	3	2	2	3	2.5	0	1	0	0	0	0	1	3.5	0	0	0	0	2
181	2qh7_d84e	66	7	OPT	MitoNEET	2	2	4	0.5	1	1	0	2	2	2	0	0	1	3	4	0	0	0	0	1	5	0	0	0	0	3	3	3	2	3	2	0	1	0	0	0	0	2.5	4.5	0	1	1	0	2
182	2qh7_d84g	270	7	OPT	MitoNEET	2	2	4	1	1	1	0	2	2	2	0	0	1	3	4	0	0	0	0	1	5	0	0	0	0	3	3	3	2	3	2.5	0	1	0	0	0	0	1.5	3.5	0	0	0	0	3
183	2qh7_d84g	305	6	OPT	MitoNEET	2	2	4	1	1	1	0	2	2	2	0	0	1	3	4	0	0	0	0	1	5	0	0	0	0	3	3	3	2	3	2.5	0	1	0	0	0	0	1.5	3.5	0	0	0	0	3
184	2qh7_d84n	48	7	OPT	MitoNEET	2	2	4	1	1	1	0	2	2	2	0	0	1	4	5	0	1	1	0	1	5	0	0	0	0	3	3	3	2	3	2.5	0	1	0	0	0	0	1.5	3.5	0	0	0	0	2
185	2qh7_d84s	90	7	OPT	MitoNEET	2	2	4	1	1	1	0	2	2	2	0	0	1	3	4	0	0	0	0	1	5	0	0	0	0	3	3	3	2	3	2.5	0	1	0	0	0	0	1.5	3.5	0	0	0	0	2
186	3lpq	-290	7	OPT	MitoNEET	2	2	4	0	0	1	0	2	3.5	1	0	0	1	3	5	0	0	0	0	2	7	0	0	1	0	4	4	2	2	4	3	0	1	0	0	0	0	1	4	0	0	0	0	2
187	3lpq	-360	11	OPT	MitoNEET	2	2	4	0	0	1	0	2	3.5	1	0	0	1	3	5	0	0	0	0	2	7	0	0	1	0	4	4	2	2	4	3	0	1	0	0	0	0	1	4	0	0	0	0	2
188	3lpq_k55m	-270	7	OPT	MitoNEET	2	2	4	1	0	1	0	2	3.5	2	0	0	1	3	5	0	0	0	0	2	7	0	1	1	0	4	4	4	3	4	3.5	0	1	0	0	0	0	1	4	0	0	0	0	2
189	3lpq_d84s	-210	7	OPT	MitoNEET	2	2	4	1	1	1	0	2	3.5	2	0	0	1	3	5	0	0	0	0	1	6	0	0	0	0	4	4	3.5	3	4	3	0	1	0	0	0	0	1	4	0	0	0	0	2
190	2qh7_k55r	30	7	OPT	MitoNEET	2	2	4	0	0	1	0	2	3	2	0	0	1	3	4	0	0	0	0	2	6	0	1	1	0	3	3	3	2	3	3	0	1	0	0	0	0	1.5	3.5	0	0	0	0	2
191	2qh7_h58d	200	7	OPT	MitoNEET	2	2	4	0	0	1	0	2	2	2	0	0	1	3	4	0	0	0	0	2	7	0	1	1	0	3	3	3	2	3	3	0	1	0	0	0	0	1.5	3.5	0	0	0	0	2
192	4f28	10	7	OPT	MitoNEET	2	2	4	0	0	1	0	2	2	1	0	0	1	3	4	0	0	0	0	2	6	0	0	1	0	3	3	2	1	3	2.5	0	1	0	0	0	0	1	3	0	0	0	0	2
193	2qh7_d67g	10	7	OPT	MitoNEET	2	2	4	0	0	1	0	2	2	2	0	0	1	3	4	0	0	0	0	2	5	0	1	1	0	3	3	3	2	3	3	0	1	0	0	0	0	1.5	3.5	0	0	0	0	2
194	4f2c	-20	7	OPT	MitoNEET	2	2	6	0	0	1	0	2	2.5	1	0	0	1	3	4.5	0	0	0	0	2	5	0	0	1	0	3	3	2	1	3	3	0	1	0	0	0	0	1	3.5	0	0	0	0	2
195	4ezf	40	7	OPT	MitoNEET	2	2	5	0	0	1	0	2	2.5	1	0	0	1	3	4.5	0	0	0	0	2	6.5	0	0	1	0	3	3	2	1	3	2	0	1	0	0	0	0	1	3.5	0	0	0	0	2
196	3fnv	0	7.5	OPT	Miner1	2	3	3	0	0	0	0	2	2	0.5	0	0	1	4	7	0	0	0	0	2	4	0	0	1	0	3	3	2	1	3	2	0	1	0	0	0	0	1	5	0	0	0	0	2
197	3fnv	24	7	OPT	Miner1	2	3	3	0	0	0	0	2	2	0.5	0	0	1	4	7	0	0	0	0	2	4	0	0	1	0	3	3	2	1	3	2	0	1	0	0	0	0	1	5	0	0	0	0	2
198	4ooa	-280	7	OPT	Miner1	6	3	3	0	0	0	0	2	2	1	0	0	1	4	7	0	0	0	0	2	3.33	0	0	1	0	4	4	2	2	4	4	0	1	0	0	0	0	1	4.33	0	0	0	0	2
199	3s2q	-30	7	OPT	NEET	2	0	1	0	0	0	0	2	3	1	0	0	1	3	6	0	0	0	0	2	4	0	0	1	0	3	3	2	1	3	2.5	0	1	0	0	0	0	0	3	0	0	0	0	3
200	3s2r	-330	7	OPT	NEET	2	0	1.5	0	0	0	0	2	4	1	0	0	1	3	6	0	0	0	0	2	4	0	0	1	0	4	4	2.5	2	4	4	0	1.5	0	0	0	0	0	3.5	0	0	0	0	3
201	2nuk	280	7.2	OPT	Rieske	1	1	11	0	0	0	0	1	8	0	0	0	0	1	5	0	0	0	0	0	9	0	0	0	0	4	4	4	1	3	4	0	5	0	0	0	0	1	8	0	0	0	0	4
202	2nuk	308	3	PFV	Rieske	1	1	11	0	0	0	0	1	8	0	0	0	0	1	5	0	0	0	0	0	9	0	0	0	0	4	4	4	1	3	4	0	5	0	0	0	0	1	8	0	0	0	0	4
203	2nuk	-134	14	PFV	Rieske	1	1	11	0	0	0	0	1	8	0	0	0	0	1	5	0	0	0	0	0	9	0	0	0	0	4	4	4	1	3	4	0	5	0	0	0	0	1	8	0	0	0	0	4
204	2nuk	300	7	PFV	Rieske	1	1	11	0	0	0	0	1	8	0	0	0	0	1	5	0	0	0	0	0	9	0	0	0	0	4	4	4	1	3	4	0	5	0	0	0	0	1	8	0	0	0	0	4
205	2nuk	315	3	PFV	Rieske	1	1	11	0	0	0	0	1	8	0	0	0	0	1	5	0	0	0	0	0	9	0	0	0	0	4	4	4	1	3	4	0	5	0	0	0	0	1	8	0	0	0	0	4
206	2qjp	190	9.5	CD	Rieske	4	1	20	0	0	0	0	1	10	0	0	0	0	1	7	0	0	0	0	0	11	0	0	0	0	4	4	2	1	2	4	0	7	0	0	0	0	1	8	0	0	0	0	4
207	2qjp	300	7	CD	Rieske	4	1	20	0	0	0	0	1	10	0	0	0	0	1	7	0	0	0	0	0	11	0	0	0	0	4	4	2	1	2	4	0	7	0	0	0	0	1	8	0	0	0	0	4
208	2qjp_y156f	256	7	CD	Rieske	2	1	20	0	0	0	0	1	10	0	0	0	0	1	7	0	0	0	0	0	11	0	0	0	0	4	4	4	1	3	4	0	7	0	0	0	0	1	8	0	0	0	0	4
209	2qjp_y156f	56	10	CD	Rieske	2	1	20	0	0	0	0	1	10	0	0	0	0	1	7	0	0	0	0	0	11	0	0	0	0	4	4	4	1	3	4	0	7	0	0	0	0	1	8	0	0	0	0	4
210	2qjp_y156w	198	7.5	PFV	Rieske	2	1	20	0	0	0	0	1	10	0	0	0	0	1	7	0	0	0	0	0	11	0	0	0	0	4	4	4	1	3	4	0	7	0	0	0	0	1	8	0	0	0	0	4
211	2qjp_y156w	90	10	CD	Rieske	2	1	20	0	0	0	0	1	10	0	0	0	0	1	7	0	0	0	0	0	11	0	0	0	0	4	4	4	1	3	4	0	7	0	0	0	0	1	8	0	0	0	0	4
212	2qjp_y156h	320	7	CD	Rieske	2	1	20	0	0	0	0	1	10	0	0	0	0	1	7	0	0	0	0	0	11	0	0	0	0	4	4	4	1	3	4	0	7	0	0	0	0	1	8	0	0	0	0	4
213	2qjp_y156h	150	10	CD	Rieske	2	1	20	0	0	0	0	1	10	0	0	0	0	1	7	0	0	0	0	0	11	0	0	0	0	4	4	4	1	3	4	0	7	0	0	0	0	1	8	0	0	0	0	4
214	2qjp_y156l	250	7	CD	Rieske	2	1	20	0	0	0	0	1	10	0	0	0	0	1	7	0	0	0	0	0	11	0	0	0	0	4	4	4	1	3	4	0	7	0	0	0	0	1	8	0	0	0	0	4
215	2qjp_y156l	120	10	CD	Rieske	2	1	20	0	0	0	0	1	10	0	0	0	0	1	7	0	0	0	0	0	11	0	0	0	0	4	4	4	1	3	4	0	7	0	0	0	0	1	8	0	0	0	0	4
216	2qjp_s154t	283	3	PFV	Rieske	2	1	20	0	0	0	0	1	10	0	0	0	0	1	7	0	0	0	0	0	11	0	0	0	0	4	4	4	1	3	4	0	7	0	0	0	0	1	8	0	0	0	0	4
217	2qjp_s154t	-180	14	PFV	Rieske	2	1	20	0	0	0	0	1	10	0	0	0	0	1	7	0	0	0	0	0	11	0	0	0	0	4	4	4	1	3	4	0	7	0	0	0	0	1	8	0	0	0	0	4
218	2qjp_s154c	319	3	PFV	Rieske	2	1	20	0	0	0	0	1	10	0	0	0	0	1	7	0	0	0	0	0	11	0	0	0	0	5	5	5	1	4	4	0	7	0	0	0	0	1	8	0	0	0	0	4
219	2qjp_s154c	-107	14	PFV	Rieske	2	1	20	0	0	0	0	1	10	0	0	0	0	1	7	0	0	0	0	0	11	0	0	0	0	5	5	5	1	4	4	0	7	0	0	0	0	1	8	0	0	0	0	4
220	2qjp_s154a	170	7.4	CD	Rieske	2	2	21	1	0	1	0	1	10	0	0	0	0	1	7	0	0	0	0	0	11	0	0	0	0	4	4	4	1	3	4	0	7	0	0	0	0	1	8	0	0	0	0	4
221	2qjp_s154a	-310	14	PFV	Rieske	2	2	21	1	0	1	0	1	10	0	0	0	0	1	7	0	0	0	0	0	11	0	0	0	0	4	4	4	1	3	4	0	7	0	0	0	0	1	8	0	0	0	0	4
222	1nyk	161	7	PFV	Rieske	2	3	18	0	0	0	0	1	5	0	0	0	0	0	1	0	0	0	0	0	7	0	0	0	0	4	4	2	0	2	4	2	6	0	0	0	0	0	14	0	0	0	0	5
223	1nyk	-275	14	PFV	Rieske	2	3	18	0	0	0	0	1	5	0	0	0	0	0	1	0	0	0	0	0	7	0	0	0	0	4	4	2	0	2	4	2	6	0	0	0	0	0	14	0	0	0	0	5
224	1nyk	175	5	PFV	Rieske	2	3	18	0	0	0	0	1	5	0	0	0	0	0	1	0	0	0	0	0	7	0	0	0	0	4	4	2	0	2	4	2	6	0	0	0	0	0	14	0	0	0	0	5
225	1nyk	140	8	PFV	Rieske	2	3	18	0	0	0	0	1	5	0	0	0	0	0	1	0	0	0	0	0	7	0	0	0	0	4	4	2	0	2	4	2	6	0	0	0	0	0	14	0	0	0	0	5
226	1nyk	-97	11	PFV	Rieske	2	3	18	0	0	0	0	1	5	0	0	0	0	0	1	0	0	0	0	0	7	0	0	0	0	4	4	2	0	2	4	2	6	0	0	0	0	0	14	0	0	0	0	5
227	1nyk	-275	14	PFV	Rieske	2	3	18	0	0	0	0	1	5	0	0	0	0	0	1	0	0	0	0	0	7	0	0	0	0	4	4	2	0	2	4	2	6	0	0	0	0	0	14	0	0	0	0	5
228	1nyk	140	7	OPT	Rieske	2	3	18	0	0	0	0	1	5	0	0	0	0	0	1	0	0	0	0	0	7	0	0	0	0	4	4	2	0	2	4	2	6	0	0	0	0	0	14	0	0	0	0	5
229	1nyk	110	8.3	OPT	Rieske	2	3	18	0	0	0	0	1	5	0	0	0	0	0	1	0	0	0	0	0	7	0	0	0	0	4	4	2	0	2	4	2	6	0	0	0	0	0	14	0	0	0	0	5
230	1rie	311	4	PFV	Rieske	1	1	8	0	0	0	0	2	7	0	0	0	0	1	3	0	0	0	0	0	8	0	0	0	0	4	4	2	1	2	4	0	3	0	0	0	0	0	9	0	0	0	0	4
231	1rie	-152	14	PFV	Rieske	1	1	8	0	0	0	0	2	7	0	0	0	0	1	3	0	0	0	0	0	8	0	0	0	0	4	4	2	1	2	4	0	3	0	0	0	0	0	9	0	0	0	0	4
232	1rie_s163a	164	4.5	PFV	Rieske	1	2	9	1	0	1	0	2	7	0	0	0	0	1	3	0	0	0	0	0	8	0	0	0	0	4	4	4	1	3	4	0	3	0	0	0	0	0	9	0	0	0	0	4
233	1rie_s163a	-297	14	PFV	Rieske	1	2	9	1	0	1	0	2	7	0	0	0	0	1	3	0	0	0	0	0	8	0	0	0	0	4	4	4	1	3	4	0	3	0	0	0	0	0	9	0	0	0	0	4
234	1rie_y165f	252	3.7	PFV	Rieske	1	1	8	0	0	0	0	2	7	0	0	0	0	1	3	0	0	0	0	0	8	0	0	0	0	4	4	4	1	3	4	0	3	0	0	0	0	1	9	0	0	0	0	5
235	1rie_y165f	-225	14	PFV	Rieske	1	1	8	0	0	0	0	2	7	0	0	0	0	1	3	0	0	0	0	0	8	0	0	0	0	4	4	4	1	3	4	0	3	0	0	0	0	1	9	0	0	0	0	5
236	1rie_y165w	214	4.7	PFV	Rieske	1	1	8	0	0	0	0	2	7	0	0	0	0	1	3	0	0	0	0	0	8	0	0	0	0	4	4	4	1	3	4	0	3	0	0	0	0	0	9	0	0	0	0	5
237	1rie_c144a-c160a	257	4.4	PFV	Rieske	1	3	10	2	1	1	2	2	7	0	0	0	0	1	3	0	0	0	0	0	8	0	0	0	0	2	2	2	0	2	2	0	3	0	0	0	0	0	9	0	0	0	0	4
238	1rie_c144a-c160l	235	4.7	PFV	Rieske	1	2	9	1	0	0	1	2	7	0	0	0	0	1	3	0	0	0	0	0	8	0	0	0	0	2	2	2	0	2	2	0	3	0	0	0	0	0	9	0	0	0	0	4
239	1rie_c144v-c160l	172	5.4	PFV	Rieske	1	1	8	0	0	0	0	2	7	0	0	0	0	1	3	0	0	0	0	0	8	0	0	0	0	2	2	2	0	2	2	0	3	0	0	0	0	0	9	0	0	0	0	4
240	1rie_c144w-c160l	246	4.7	PFV	Rieske	1	1	8	0	0	0	0	2	7	0	0	0	0	1	3	0	0	0	0	0	8	0	0	0	0	2	2	2	0	2	2	0	3	0	0	0	0	0	9	0	0	0	0	4
241	1rie_c160a	246	4.2	PFV	Rieske	1	2	9	1	1	1	1	2	7	0	0	0	0	1	3	0	0	0	0	0	8	0	0	0	0	3	3	3	0	2	3	0	3	0	0	0	0	0	9	0	0	0	0	4
242	1rie_c160s	235	4.5	PFV	Rieske	1	2	9	0	1	0	1	2	7	0	0	0	0	1	3	0	0	0	0	0	8	0	0	0	0	4	4	4	1	3	4	0	3	0	0	0	0	0	9	0	0	0	0	4
243	1rie_l142a	287	3.7	PFV	Rieske	1	2	9	0	1	0	1	2	7	0	0	0	0	1	3	0	0	0	0	0	8	0	0	0	0	4	4	4	1	3	4	0	3	0	0	0	0	0	9	0	0	0	0	4
244	1rie_l142a	-148	14	PFV	Rieske	1	2	9	0	1	0	1	2	7	0	0	0	0	1	3	0	0	0	0	0	8	0	0	0	0	4	4	4	1	3	4	0	3	0	0	0	0	0	9	0	0	0	0	4
245	1rie_l142d	184	4.4	PFV	Rieske	1	1	8	0	0	0	0	2	7	0	0	0	0	1	3	0	0	0	0	1	9	0	1	0	1	4	4	4	1	3	4	0	3	0	0	0	0	0	9	0	0	0	0	4
246	1rie_l142k	326	3.7	PFV	Rieske	1	1	8	0	0	0	0	2	7	0	0	0	0	1	3	0	0	0	0	0	8	0	0	0	0	4	4	4	1	3	4	0	3	0	0	0	0	0	9	0	0	0	0	4
247	1rie_l142a	-149	14	PFV	Rieske	1	2	9	0	1	0	1	2	7	0	0	0	0	1	3	0	0	0	0	0	8	0	0	0	0	4	4	4	1	3	4	0	3	0	0	0	0	0	9	0	0	0	0	4
248	1fqt	-152	7	CV	Rieske	2	1	6	0	0	0	0	1	6	0	0	0	0	0	2	0	0	0	0	2	10	0	0	0	0	3	5	2	0	2	2	1	1	0	0	0	0	2	9	0	0	0	0	3.5
249	1jm1	375	7.5	CD	Rieske	1	2	15	0	0	0	0	1	4	0	0	0	0	0	9	0	0	0	0	1	12	0	0	0	0	4	7	4	1	3	4	1	13	0	0	0	0	0	3	0	0	0	0	4
250	1jm1	325	7.4	CD	Rieske	1	2	15	0	0	0	0	1	4	0	0	0	0	0	9	0	0	0	0	1	12	0	0	0	0	4	7	4	1	3	4	1	13	0	0	0	0	0	3	0	0	0	0	4
251	1kb9	265	7.4	EPR	Rieske	1	1	17	0	0	0	0	1	7	0	0	0	0	1	7	0	0	0	0	0	14	0	0	0	0	4	4	2	0	2	4	0	4	0	0	0	0	0	8	0	0	0	0	4
252	1kb9	290	7	CD	Rieske	1	1	17	0	0	0	0	1	7	0	0	0	0	1	7	0	0	0	0	0	14	0	0	0	0	4	4	2	0	2	4	0	4	0	0	0	0	0	8	0	0	0	0	4
253	1kb9	290	7.4	EPR	Rieske	1	1	17	0	0	0	0	1	7	0	0	0	0	1	7	0	0	0	0	0	14	0	0	0	0	4	4	2	0	2	4	0	4	0	0	0	0	0	8	0	0	0	0	4
254	1kb9_c164y-c180l	150	7.4	EPR	Rieske	1	1	17	0	0	0	0	1	7	0	0	0	0	1	7	0	0	0	0	0	14	0	0	0	0	2	2	2	0	2	2	0	4	0	0	0	0	0	8	0	0	0	0	4
255	1kb9_c164y-c180v	160	7.4	EPR	Rieske	1	1	17	0	0	0	0	1	7	0	0	0	0	1	7	0	0	0	0	0	14	0	0	0	0	2	2	2	0	2	2	0	4	0	0	0	0	0	8	0	0	0	0	4
256	1kb9_s183t	260	7	CD	Rieske	1	1	17	0	0	0	0	1	7	0	0	0	0	1	7	0	0	0	0	0	14	0	0	0	0	4	4	4	1	3	4	0	4	0	0	0	0	0	8	0	0	0	0	4
257	1kb9_s183a	150	7	CD	Rieske	1	2	18	1	0	1	0	1	7	0	0	0	0	1	7	0	0	0	0	0	14	0	0	0	0	4	4	4	1	3	4	0	4	0	0	0	0	0	8	0	0	0	0	4
258	1kb9_y185f	220	7	CD	Rieske	1	1	17	0	0	0	0	1	7	0	0	0	0	1	7	0	0	0	0	0	14	0	0	0	0	4	4	4	1	3	4	0	4	0	0	0	0	0	8	0	0	0	0	4
259	1kb9_y185w	200	7	CD	Rieske	1	1	17	0	0	0	0	1	7	0	0	0	0	1	7	0	0	0	0	0	14	0	0	0	0	4	4	4	1	3	4	0	4	0	0	0	0	0	8	0	0	0	0	4
260	1kb9_y185f-s183a	110	7	CD	Rieske	1	2	18	1	0	2	0	1	7	0	0	0	0	1	7	0	0	0	0	0	14	0	0	0	0	4	4	4	1	3	4	0	4	0	0	0	0	0	8	0	0	0	0	4
261	1zrt	320	7.2	OPT	Rieske	2	1	21	0	0	0	0	3	12	0	0	0	0	1	7	0	0	0	0	0	13	0	0	0	0	4	4	2	1	1.5	3.5	0	2	0	0	0	0	0	8	0	0	0	0	4
262	1zrt	290	7	EPR	Rieske	2	1	21	0	0	0	0	3	12	0	0	0	0	1	7	0	0	0	0	0	13	0	0	0	0	4	4	2	1	1.5	3.5	0	2	0	0	0	0	0	8	0	0	0	0	4
263	1zrt_v44l	380	7	EPR	Rieske	2	1	21	0	0	0	0	3	12	0	0	0	0	1	7	0	0	0	0	0	13	0	0	0	0	4	4	4	1	2	4	0	2	0	0	0	0	0	8	0	0	0	0	4
264	1zrt_v44f	390	7	EPR	Rieske	2	1	21	0	0	0	0	3	12	0	0	0	0	1	7	0	0	0	0	0	13	0	0	0	0	4	4	4	1	2	4	0	2	0	0	0	0	0	8	0	0	0	0	4
265	1zrt_a46t	390	7	EPR	Rieske	2	1	20	0	0	0	0	3	12	0	0	0	0	1	7	0	0	0	0	0	13	0	0	0	0	4	4	4	1	2	4	0	2	0	0	0	0	0	8	0	0	0	0	4
266	1zrt_t134r	260	7	EPR	Rieske	2	1	21	0	0	0	0	4	13	0	0	0	0	1	7	0	0	0	0	0	13	0	0	0	0	4	4	4	1	2	4	0	2	0	0	0	0	0	8	0	0	0	0	4
267	1zrt_t134g	210	7	EPR	Rieske	2	1	21	0	0	0	0	3	12	0	0	0	0	1	7	0	0	0	0	0	13	0	0	0	0	4	4	4	1	2	4	0	2	0	0	0	0	0	8	0	0	0	0	5
268	1zrt_t134h	230	7	EPR	Rieske	2	1	21	0	0	0	0	3	12	0	0	0	0	1	7	0	0	0	0	0	13	0	0	0	0	4	4	4	1	2	4	0	2	0	0	0	0	0	8	0	0	0	0	4
269	1zrt_l136h	290	7	EPR	Rieske	2	1	21	0	0	0	0	3	12	0	0	0	0	1	7	0	0	0	0	0	13	0	0	0	0	4	4	4	1	2	4	0	2	0	0	0	0	0	8	0	0	0	0	4
270	1zrt_l136d	240	7	EPR	Rieske	2	1	21	0	0	0	0	3	12	0	0	0	0	1	7	0	0	0	0	1	14	1	1	0	1	4	4	4	1	2	4	0	2	0	0	0	0	0	8	0	0	0	0	4
271	1zrt_l136g	200	7	EPR	Rieske	2	1	21	0	0	0	0	3	12	0	0	0	0	1	7	0	0	0	0	0	13	0	0	0	0	4	4	4	1	2	4	0	2	0	0	0	0	0	8	0	0	0	0	5
272	1zrt_l136a	270	7	EPR	Rieske	2	2	22	0	1	0	1	3	12	0	0	0	0	1	7	0	0	0	0	0	13	0	0	0	0	4	4	4	1	2	4	0	2	0	0	0	0	0	8	0	0	0	0	4
273	1zrt_l136y	250	7	EPR	Rieske	2	1	21	0	0	0	0	3	12	0	0	0	0	1	7	0	0	0	0	0	13	0	0	0	0	4	4	4	1	2	4	0	2	0	0	0	0	0	8	0	0	0	0	4
274	1zrt_l136h-v44l	250	7	EPR	Rieske	2	1	21	0	0	0	0	3	12	0	0	0	0	1	7	0	0	0	0	0	13	0	0	0	0	4	4	4	1	2	4	0	2	0	0	0	0	0	8	0	0	0	0	4
275	1zrt_l136g-v44f	250	7	EPR	Rieske	2	1	21	0	0	0	0	3	12	0	0	0	0	1	7	0	0	0	0	0	13	0	0	0	0	4	4	4	1	2	4	0	2	0	0	0	0	0	8	0	0	0	0	5
276	1zrt_l136h-a46t	250	7	EPR	Rieske	2	1	20	0	0	0	0	3	12	0	0	0	0	1	7	0	0	0	0	0	13	0	0	0	0	4	4	4	1	2	4	0	2	0	0	0	0	0	8	0	0	0	0	4
277	1zrt_c155s	160	7	EPR	Rieske	2	1	21	0	0	0	0	3	12	0	0	0	0	1	7	0	0	0	0	0	13	0	0	0	0	3	3	3	0	1	3	0	2	0	0	0	0	0	8	0	0	0	0	4
278	1zrt_h159a	320	7	EPR	Rieske	2	2	22	0	0	0	0	3	12	0	0	0	0	1	7	0	0	0	0	0	13	0	0	0	0	4	4	4	1	2	4	0	2	0	0	0	0	0	8	0	0	0	0	4
279	1zrt_h159s	290	7	EPR	Rieske	2	1	21	0	0	0	0	3	12	0	0	0	0	1	7	0	0	0	0	0	13	0	0	0	0	4	4	4	1	2	4	0	2	0	0	0	0	0	8	0	0	0	0	4
280	2yiu	360	6	CD	Rieske	2	1	19	0	0	0	0	2	9	0	0	0	0	1	6	0	0	0	0	0	14	0	0	0	0	4	4	0.5	2	4	2	1	8	0	0	0	0	0	8	0	0	0	0	4
281	2yiu	300	7	CD	Rieske	2	1	19	0	0	0	0	2	9	0	0	0	0	1	6	0	0	0	0	0	14	0	0	0	0	4	4	0.5	2	4	2	1	8	0	0	0	0	0	8	0	0	0	0	4
282	2yiu	280	7.3	CV	Rieske	2	1	19	0	0	0	0	2	9	0	0	0	0	1	6	0	0	0	0	0	14	0	0	0	0	4	4	0.5	2	4	2	1	8	0	0	0	0	0	8	0	0	0	0	4
283	2yiu	270	7.5	EPR	Rieske	2	1	19	0	0	0	0	2	9	0	0	0	0	1	6	0	0	0	0	0	14	0	0	0	0	4	4	0.5	2	4	2	1	8	0	0	0	0	0	8	0	0	0	0	4
284	2yiu_s157a	260	6	CD	Rieske	2	2	20	0	1	0	1	2	9	0	0	0	0	1	6	0	0	0	0	0	14	0	0	0	0	4	4	1	4	4	3	1	8	0	0	0	0	0	8	0	0	0	0	4
285	2yiu_y159f	320	6	CD	Rieske	2	1	19	0	0	0	0	2	9	0	0	0	0	1	6	0	0	0	0	0	14	0	0	0	0	4	4	1	4	4	3	1	8	0	0	0	0	0	8	0	0	0	0	4
286	1rfs	350	6	EPR	Rieske	1	2	14	0	0	0	0	1	4	0	0	0	0	1	6	0	0	0	0	0	9	0	0	0	0	4	5	3	0	2	4	1	3	0	0	0	0	0	5	0	0	0	0	3
287	1rfs	360	6	EPR	Rieske	1	2	14	0	0	0	0	1	4	0	0	0	0	1	6	0	0	0	0	0	9	0	0	0	0	4	5	3	0	2	4	1	3	0	0	0	0	0	5	0	0	0	0	3
288	1rfs	320	7	EPR	Rieske	1	2	14	0	0	0	0	1	4	0	0	0	0	1	6	0	0	0	0	0	9	0	0	0	0	4	5	3	0	2	4	1	3	0	0	0	0	0	5	0	0	0	0	3
289	1q90	380	5	CD	Rieske	1	2	15	0	0	0	0	1	3	0	0	0	0	1	4	0	0	0	0	0	7	0	0	0	0	4	5	1	2	2	3	1	3	0	0	0	0	0	7	0	0	0	0	3
290	1q90	330	7	CD	Rieske	1	2	15	0	0	0	0	1	3	0	0	0	0	1	4	0	0	0	0	0	7	0	0	0	0	4	5	1	2	2	3	1	3	0	0	0	0	0	7	0	0	0	0	3
291	1q90	270	9	CD	Rieske	1	2	15	0	0	0	0	1	3	0	0	0	0	1	4	0	0	0	0	0	7	0	0	0	0	4	5	1	2	2	3	1	3	0	0	0	0	0	7	0	0	0	0	3
292	4aay	220	8	EPR	Rieske	4	1	11	0	0	0	0	0	4	0	0	0	0	2	8	0	0	0	0	0	10	0	0	0	0	2	2	0	2	2	2	3	5	0	0	0	0	0	8	0	0	0	0	3.75
293	4aay	150	9	EPR	Rieske	4	1	11	0	0	0	0	0	4	0	0	0	0	2	8	0	0	0	0	0	10	0	0	0	0	2	2	0	2	2	2	3	5	0	0	0	0	0	8	0	0	0	0	3.75
294	1c09	31	7.6	CV	Rubredoxin	3	1	1	0	0	0	0	0	0	0	0	0	0	2	3	0	0	0	0	2	8	0	0	0	0	4	4	0	0	0	0	1	1	0	0	0	0	1	4	0	0	0	0	3
295	1c09	-24	6	SWV	Rubredoxin	3	1	1	0	0	0	0	0	0	0	0	0	0	2	3	0	0	0	0	2	8	0	0	0	0	4	4	0	0	0	0	1	1	0	0	0	0	1	4	0	0	0	0	3
296	1t9o	0	6	SWV	Rubredoxin	3	0	0	0	0	0	0	0	0	0	0	0	0	1.67	3	0	0	0	0	2	8	0	0	0	0	4	4	0	0	0	0	1	1	0	0	0	0	1	4	0	0	0	0	4
297	1c09_v44i	-53	6	SWV	Rubredoxin	1	0	0	0	0	0	0	0	0	0	0	0	0	2	3	0	0	0	0	2	8	0	0	0	0	4	4	0	0	0	0	1	1	0	0	0	0	1	4	0	0	0	0	3
298	1t9q	-87	6	SWV	Rubredoxin	1	0	0	0	0	0	0	0	0	0	0	0	0	2	3	0	0	0	0	2	8	0	0	0	0	4	4	0	0	0	0	1	1	0	0	0	0	1	4	0	0	0	0	3
299	1bfy	-77	6	SWV	Rubredoxin	1	0	0	0	0	0	0	0	0	0	0	0	0	2	3	0	0	0	0	2	8	0	0	0	0	4	4	0	0	0	0	1	1	0	0	0	0	1	5	0	0	0	0	3
300	1t9o_v8g	39	6	SWV	Rubredoxin	1	0	0	0	0	0	0	0	0	0	0	0	0	2	3	0	0	0	0	2	8	0	0	0	0	4	4	0	0	0	0	1	1	0	0	0	0	1	4	0	0	0	0	5
301	1bfy_c6s	-170	8.9	SWV	Rubredoxin	1	0	0	0	0	0	0	0	0	0	0	0	0	2	3	0	0	0	0	2	8	0	0	0	0	3	3	0	0	0	0	1	1	0	0	0	0	1	5	0	0	0	0	3
302	1bfy_c39s	-190	8.9	SWV	Rubredoxin	1	0	0	0	0	0	0	0	0	0	0	0	0	2	3	0	0	0	0	2	8	0	0	0	0	3	3	0	0	0	0	1	1	0	0	0	0	1	5	0	0	0	0	3
303	1bfy_c9s	-284	8.9	SWV	Rubredoxin	1	0	0	0	0	0	0	0	0	0	0	0	0	2	3	0	0	0	0	2	8	0	0	0	0	3	3	0	0	0	0	1	1	0	0	0	0	1	5	0	0	0	0	3
304	1be7	-273	8.9	SWV	Rubredoxin	1	0	0	0	0	0	0	0	0	0	0	0	0	2	3	0	0	0	0	2	8	0	0	0	0	3	3	0	0	0	0	1	1	0	0	0	0	1	5	0	0	0	0	3
305	1b13	-104	8.9	SWV	Rubredoxin	1	1	1	0	0	0	0	0	0	0	0	0	0	2	3	0	0	0	0	2	8	0	0	0	0	4	4	0	0	0	0	1	1	0	0	0	0	1	5	0	0	0	0	2
306	1b13_g10v	-119	8.9	SWV	Rubredoxin	1	0	0	0	0	0	0	0	0	0	0	0	0	2	3	0	0	0	0	2	8	0	0	0	0	4	4	0	0	0	0	1	1	0	0	0	0	1	5	0	0	0	0	2
307	1b2j	-93	8.9	SWV	Rubredoxin	1	1	1	0	0	0	0	0	0	0	0	0	0	1	3	0	0	0	0	2	8	0	0	0	0	4	4	0	0	0	0	1	1	0	0	0	0	1	5	0	0	0	0	2
308	1b2j_a43v	-123	8.9	SWV	Rubredoxin	1	0	0	0	0	0	0	0	0	0	0	0	0	2	3	0	0	0	0	2	8	0	0	0	0	4	4	0	0	0	0	1	1	0	0	0	0	1	5	0	0	0	0	2
309	1b2o	-134	8.9	SWV	Rubredoxin	2	1	1	0	0	0	0	0	0	0	0	0	0	2	3	0	0	0	0	2	8	0	0	0	0	4	4	0	0	0	0	1	1	0	0	0	0	1	5	0	0	0	0	1
310	1c09_v44i_v8i	-13	8.9	SWV	Rubredoxin	1	0	0	0	0	0	0	0	0	0	0	0	0	2	3	0	0	0	0	3	8	0	0	0	0	4	4	0	0	0	0	1	1	0	0	0	0	1	4	0	0	0	0	3
311	1bfy_l41r	3	7.5	CV	Rubredoxin	1	0	0	0	0	0	0	1	1	0	0	0	0	2	3	0	0	0	0	2	8	0	0	0	0	4	4	0	0	0	0	1	1	0	0	0	0	1	5	0	0	0	0	3
312	1bfy_l41d	-23	7.5	CV	Rubredoxin	1	0	0	0	0	0	0	0	0	0	0	0	0	2	3	0	0	0	0	3	9	0	0	0	0	4	4	0	0	0	0	1	1	0	0	0	0	1	5	0	0	0	0	3
313	1bfy_t5r_t7r	-50	7.5	CV	Rubredoxin	1	0	0	0	0	0	0	2	2	0	0	0	0	2	3	0	0	0	0	2	8	0	0	0	0	4	4	0	0	0	0	1	1	0	0	0	0	1	5	0	0	0	0	3
314	1bfy_y11f	-82	7	SWV	Rubredoxin	1	0	0	0	0	0	0	0	0	0	0	0	0	2	3	0	0	0	0	2	8	0	0	0	0	4	4	0	0	0	0	1	1	0	0	0	0	1	5	0	0	0	0	3
315	1bfy_y11d	-54	7	SWV	Rubredoxin	1	0	0	0	0	0	0	0	0	0	0	0	0	2	3	0	0	0	0	3	9	0	0	0	0	4	4	0	0	0	0	1	1	0	0	0	0	1	5	0	0	0	0	3
316	1bfy_y11c	-51	7	SWV	Rubredoxin	1	0	0	0	0	0	0	0	0	0	0	0	0	2	3	0	0	0	0	2	8	0	0	0	0	5	5	0	0	0	0	1	1	0	0	0	0	1	5	0	0	0	0	3
317	1bfy_g10e	-117	7	SWV	Rubredoxin	1	0	0	0	0	0	0	0	0	0	0	0	0	2	3	0	0	0	0	2	8	0	0	0	0	4	4	0	0	0	0	1	1	0	0	0	0	2	6	0	0	0	0	2
318	1bfy_y11h	-68	7	SWV	Rubredoxin	1	0	0	0	0	0	0	0	0	0	0	0	0	2	3	0	0	0	0	2	8	0	0	0	0	4	4	0	0	0	0	1	1	0	0	0	0	1	5	0	0	0	0	3
319	1bfy_y11s	-32	7	SWV	Rubredoxin	1	0	0	0	0	0	0	0	0	0	0	0	0	2	3	0	0	0	0	2	8	0	0	0	0	4	4	0	0	0	0	1	1	0	0	0	0	1	5	0	0	0	0	3
320	1bfy_y11n	-22	7	SWV	Rubredoxin	1	0	0	0	0	0	0	0	0	0	0	0	0	3	4	0	0	0	0	2	8	0	0	0	0	4	4	0	0	0	0	1	1	0	0	0	0	1	5	0	0	0	0	3
321	1brf	37	7.6	CV	Rubredoxin	1	1	3	0	0	0	0	0	0	0	0	0	0	1	1	0	0	0	0	2	7	0	0	0	0	4	4	0	0	0	0	0	0	0	0	0	0	2	6	0	0	0	0	2
322	1brf_a44v	-58	7.6	CV	Rubredoxin	1	0	2	0	0	0	0	0	0	0	0	0	0	1	1	0	0	0	0	2	7	0	0	0	0	4	4	0	0	0	0	0	0	0	0	0	0	2	6	0	0	0	0	2
323	1yk5	-18	7.5	CV	Rubredoxin	4	1	2	0	0	0	0	1	2	0	0	0	0	1	1	0	0	0	0	1.25	7	0	0	0	0	4	4	0	0	0	0	0	0	0	0	0	0	2	6	0	0	0	0	2
324	1yk5_w4l-r5s	-36	7.5	CV	Rubredoxin	1	1	2	0	0	0	0	0	1	0	0	0	0	1	1	0	0	0	0	2	7	0	0	0	0	4	4	0	0	0	0	0	0	0	0	0	0	2	6	0	0	0	0	2
325	6rxn_v8g	70	4	CV	Rubredoxin	1	1	2	0	0	0	0	0	0	0	0	0	0	1	2	0	0	0	0	2	6	0	0	0	0	5	5	0	0	0	0	1	3	0	0	0	0	1	2	0	0	0	0	3
326	6rxn_v8a	16	4	CV	Rubredoxin	1	2	3	0	0	0	0	0	0	0	0	0	0	1	2	0	0	0	0	2	6	0	0	0	0	5	5	0	0	0	0	1	3	0	0	0	0	1	2	0	0	0	0	2
327	6rxn_v8l	-9	4	CV	Rubredoxin	1	1	2	0	0	0	0	0	0	0	0	0	0	1	2	0	0	0	0	2	6	0	0	0	0	5	5	0	0	0	0	1	3	0	0	0	0	1	2	0	0	0	0	2
328	6rxn_v8i	-1	4	CV	Rubredoxin	1	1	2	0	0	0	0	0	0	0	0	0	0	1	2	0	0	0	0	1	6	0	0	0	0	5	5	0	0	0	0	1	3	0	0	0	0	1	2	0	0	0	0	2
329	6rxn_v8r	93	4	CV	Rubredoxin	1	1	2	0	0	0	0	1	1	0	0	0	0	1	2	0	0	0	0	1	6	0	0	0	0	5	5	0	0	0	0	1	3	0	0	0	0	1	2	0	0	0	0	2
330	6rxn_v8h	90	4	CV	Rubredoxin	1	1	2	0	0	0	0	0	0	0	0	0	0	1	2	0	0	0	0	2	6	0	0	0	0	5	5	0	0	0	0	1	3	0	0	0	0	1	2	0	0	0	0	2
331	6rxn_v8d	36	4	CV	Rubredoxin	1	1	2	0	0	0	0	0	0	0	0	0	0	1	2	0	0	0	0	2	7	0	0	0	0	5	5	0	0	0	0	1	3	0	0	0	0	1	2	0	0	0	0	2
332	6rxn_v8e	-1	4	CV	Rubredoxin	1	1	2	0	0	0	0	0	0	0	0	0	0	1	2	0	0	0	0	1	6	0	0	0	0	5	5	0	0	0	0	1	3	0	0	0	0	2	3	0	0	0	0	2
333	6rxn_v8n	100	4	CV	Rubredoxin	1	1	2	0	0	0	0	0	0	0	0	0	0	2	3	0	0	0	0	2	6	0	0	0	0	5	5	0	0	0	0	1	3	0	0	0	0	1	2	0	0	0	0	2
334	6rxn_v8q	75	4	CV	Rubredoxin	1	1	2	0	0	0	0	0	0	0	0	0	0	1	2	0	0	0	0	2	6	0	0	0	0	5	5	0	0	0	0	2	4	0	0	0	0	1	2	0	0	0	0	2
335	6rxn_v8s	63	4	CV	Rubredoxin	1	1	2	0	0	0	0	0	0	0	0	0	0	1	2	0	0	0	0	2	6	0	0	0	0	5	5	0	0	0	0	1	3	0	0	0	0	1	2	0	0	0	0	2
336	6rxn_v34g	44	4	CV	Rubredoxin	1	0	2	0	0	0	0	0	0	0	0	0	0	1	2	0	0	0	0	1	6	0	0	0	0	5	5	0	0	0	0	1	3	0	0	0	0	1	2	0	0	0	0	3
337	6rxn_v34a	-10	4	CV	Rubredoxin	1	1	3	0	0	0	0	0	0	0	0	0	0	1	2	0	0	0	0	1	6	0	0	0	0	5	5	0	0	0	0	1	3	0	0	0	0	1	2	0	0	0	0	2
338	6rxn_v34r	81	4	CV	Rubredoxin	1	0	2	0	0	0	0	1	1	0	0	0	0	1	2	0	0	0	0	1	6	0	0	0	0	5	5	0	0	0	0	1	3	0	0	0	0	1	2	0	0	0	0	2
339	6rxn_v34h	88	4	CV	Rubredoxin	1	0	2	0	0	0	0	0	0	0	0	0	0	1	2	0	0	0	0	1	6	0	0	0	0	5	5	0	0	0	0	1	3	0	0	0	0	1	2	0	0	0	0	2
340	6rxn_v34d	25	4	CV	Rubredoxin	1	0	2	0	0	0	0	0	0	0	0	0	0	1	2	0	0	0	0	3	7	0	0	0	0	5	5	0	0	0	0	1	3	0	0	0	0	1	2	0	0	0	0	2
341	6rxn_v34e	1	4	CV	Rubredoxin	1	1	2	0	0	0	0	0	0	0	0	0	0	1	2	0	0	0	0	2	6	0	0	0	0	5	5	0	0	0	0	1	3	0	0	0	0	2	3	0	0	0	0	2
342	6rxn_v34n	53	4	CV	Rubredoxin	1	0	2	0	0	0	0	0	0	0	0	0	0	2	3	0	0	0	0	1	6	0	0	0	0	5	5	0	0	0	0	1	3	0	0	0	0	1	2	0	0	0	0	2
343	6rxn_v34q	76	4	CV	Rubredoxin	1	1	2	0	0	0	0	0	0	0	0	0	0	1	2	0	0	0	0	2	6	0	0	0	0	5	5	0	0	0	0	2	4	0	0	0	0	1	2	0	0	0	0	2
344	6rxn_v37g	73	4	CV	Rubredoxin	1	0	2	0	0	0	0	0	0	0	0	0	0	1	2	0	0	0	0	1	6	0	0	0	0	5	5	0	0	0	0	1	3	0	0	0	0	1	2	0	0	0	0	3
345	6rxn_v37a	39	4	CV	Rubredoxin	1	1	3	0	0	0	0	0	0	0	0	0	0	1	2	0	0	0	0	1	6	0	0	0	0	5	5	0	0	0	0	1	3	0	0	0	0	1	2	0	0	0	0	2
346	6rxn_v37l	-7	4	CV	Rubredoxin	1	0	2	0	0	0	0	0	0	0	0	0	0	1	2	0	0	0	0	2	6	0	0	0	0	5	5	0	0	0	0	1	3	0	0	0	0	1	2	0	0	0	0	2
347	6rxn_v37r	58	4	CV	Rubredoxin	1	0	2	0	0	0	0	1	1	0	0	0	0	1	2	0	0	0	0	2	6	0	0	0	0	5	5	0	0	0	0	1	3	0	0	0	0	1	2	0	0	0	0	2
348	6rxn_v37h	95	4	CV	Rubredoxin	1	0	2	0	0	0	0	0	0	0	0	0	0	1	2	0	0	0	0	1	6	0	0	0	0	5	5	0	0	0	0	1	3	0	0	0	0	1	2	0	0	0	0	2
349	6rxn_v37d	67	4	CV	Rubredoxin	1	0	2	0	0	0	0	0	0	0	0	0	0	1	2	0	0	0	0	2	7	0	0	0	0	5	5	0	0	0	0	1	3	0	0	0	0	1	2	0	0	0	0	2
350	6rxn_v37e	44	4	CV	Rubredoxin	1	0	2	0	0	0	0	0	0	0	0	0	0	1	2	0	0	0	0	1	6	0	0	0	0	5	5	0	0	0	0	1	3	0	0	0	0	2	3	0	0	0	0	2
351	6rxn_v37n	167	4	CV	Rubredoxin	1	0	2	0	0	0	0	0	0	0	0	0	0	2	3	0	0	0	0	1	6	0	0	0	0	5	5	0	0	0	0	1	3	0	0	0	0	1	2	0	0	0	0	2
352	6rxn_v37q	65	4	CV	Rubredoxin	1	0	2	0	0	0	0	0	0	0	0	0	0	1	2	0	0	0	0	1	6	0	0	0	0	5	5	0	0	0	0	2	4	0	0	0	0	1	2	0	0	0	0	2
353	6rxn_v37s	117	4	CV	Rubredoxin	1	0	2	0	0	0	0	0	0	0	0	0	0	1	2	0	0	0	0	1	6	0	0	0	0	5	5	0	0	0	0	1	3	0	0	0	0	1	2	0	0	0	0	2
354	6rxn	-3	4	CV	Rubredoxin	1	0	2	0	0	0	0	0	0	0	0	0	0	1	2	0	0	0	0	1	6	0	0	0	0	5	5	0	0	0	0	1	3	0	0	0	0	1	2	0	0	0	0	2
355	1r30	-500	8	EPR	other	2	3	25	0	0	0	0	2	19	1	2	2	1	4	12	0	0	0	1	1	16	0	0	0	0	3	8	1	2	3	2	1	20	0	0	0	0	2	22	0	0	0	0	4
356	1r30_r260h	-500	8	EPR	other	2	3	25	0	0	0	0	1	18	0	1	1	0	4	12	0	0	0	1	1	16	0	0	0	0	3	8	1	2	3	2	1	20	0	0	0	0	2	22	0	0	0	0	4
357	1r30_r260c	-500	8	EPR	other	2	3	25	0	0	0	0	1	18	0	1	1	0	4	12	0	0	0	1	1	16	0	0	0	0	4	9	1	2	3	2	1	20	0	0	0	0	2	22	0	0	0	0	4
358	1r30_r260a	-500	8	EPR	other	2	4	26	0	0	0	0	1	18	0	1	1	0	4	12	0	0	0	1	1	16	0	0	0	0	3	8	1	2	3	2	1	20	0	0	0	0	2	22	0	0	0	0	4
359	1r30_r260m	-460	8	EPR	other	2	3	25	0	0	0	0	1	18	0	1	1	0	4	12	0	0	0	1	1	16	0	0	0	0	3	8	1	2	3	2	1	20	0	0	0	0	2	22	0	0	0	0	4
360	5jca	80	8	EPR	other	1	2	19	0	1	1	0	3	15	0	0	0	0	1	5	0	0	0	0	2	16	0	1	1	1	3	3	2	1	3	3	0	4	0	0	0	0	0	21	0	0	0	0	5
361	1nek	-15	7	EPR	other	1	2	14	0	0	0	0	3	17	0	1	1	0	0	12	0	0	0	0	2	18	1	1	1	0	6	11	1	2	3	3	0	9	0	0	0	0	2	11	0	0	0	0	4
362	1nek_h45a	-15	7	EPR	other	1	2	14	0	0	0	0	3	17	0	1	1	0	0	12	0	0	0	0	2	18	1	1	1	0	6	11	1	2	3	3	0	9	0	0	0	0	2	11	0	0	0	0	4
363	1nek_r286a	-18	7	EPR	other	1	2	14	0	0	0	0	3	17	1	1	2	0	0	12	0	0	0	0	2	18	1	1	1	0	6	11	1	2	3	3	0	9	0	0	0	0	2	11	0	1	0	0	4
364	1nek_r286k	-15	7	EPR	other	1	2	14	0	0	0	0	3	17	1	1	2	0	0	12	0	0	0	0	2	18	1	1	1	0	6	11	1	2	3	3	0	9	0	0	0	0	2	11	0	1	0	0	4
365	1nek_r286y	45	7	EPR	other	1	2	14	0	0	0	0	3	17	1	1	2	0	0	12	0	0	0	0	2	18	1	1	1	0	6	11	1	2	3	3	0	9	0	0	0	0	2	11	0	1	0	0	4
366	1nek_h242a	-10	7	EPR	other	1	2	14	0	0	0	0	3	17	1	1	2	0	0	12	0	0	0	0	2	18	1	1	1	0	6	11	1	2	3	3	0	9	0	0	0	0	2	11	0	1	0	0	4
367	1nek_h242y	40	7	EPR	other	1	2	14	0	0	0	0	3	17	1	1	2	0	0	12	0	0	0	0	2	18	1	1	1	0	6	11	1	2	3	3	0	9	0	0	0	0	2	11	0	1	0	0	4
368	1nek_i150e	-33	7	EPR	other	1	2	14	0	0	0	0	3	17	1	1	2	0	0	12	0	0	0	0	2	18	1	1	1	1	6	11	1	2	3	3	0	9	0	0	0	0	3	12	0	1	0	0	4
369	1nek_i150h	-30	7	EPR	other	1	2	14	0	0	0	0	3	17	1	1	2	0	0	12	0	0	0	0	2	18	1	1	1	1	6	11	1	2	3	3	0	9	0	0	0	0	2	11	0	1	0	0	4
370	1nek_l220s	-18	7	EPR	other	1	2	14	0	0	0	0	3	17	1	1	2	0	0	12	0	0	0	0	2	18	1	1	1	0	6	11	1	2	3	3	0	9	0	0	0	0	2	11	0	1	0	0	4
[truncated: 719 more columns]

## Sheet: Metodologies_results
	name_model_radius	estimator	bar_radius	CofAtom_radius	MAE_train	sd_train	MAE_test	sd_test	mean_error_kfold	sd_error_kfold	RMSE	sd_RMSE	R2	sd_R2	Pearson	sd_Pearson	Spearman	sd_Spearman	Mae_test_list	Error_Kfold_list	RMSE_list	R2_test_list	Pearson_test_list	Spearman_test_list	Best_params	selected_features	n_features
0	XGB_8_3	XGB	8	3	10.5277	4.67922	38.8593	4.0856	97.4841	8.85675	58.4167	9.91888	0.939825	0.0225885	0.970136	0.011598	0.950356	0.0210508	[34.98210773468018, 41.85031547417512, 39.8308513019536, 41.34528982317126, 32.65680743552543, 41.92849838813146, 33.13429224168932, 36.518333331958665, 43.50187030998436, 33.31119777060844, 37.58488817532857, 41.95405581835154, 37.1773284770347, 33.423927506885015, 44.320746318714036, 46.746563046773275, 35.93273220916052, 42.024441912367536, 39.594050897134316, 39.05800528542416, 35.69626227060…	[107.71575478874357, 88.14056829940424, 89.05342215738727, 112.94427152701016, 93.37258113117542, 79.52258598279145, 102.15130454210575, 104.01388846687004, 85.19430911338935, 97.29086902914749, 93.72357052530946, 94.14554430461536, 93.7267444382549, 70.78805581777783, 110.60999414163796, 115.38012193966719, 100.19231304074411, 102.48256449850267, 84.64482081768877, 90.9082992027843, 106.94892055…	[56.2137663772957, 60.329880893653716, 52.48860254855834, 69.72299458432425, 44.20183546841535, 54.397906796939665, 53.394127922565524, 58.981092025462026, 66.30188417294148, 47.46889269739932, 48.19541915242258, 59.70882943199602, 58.34591309758755, 48.424913341126825, 80.26122478771235, 61.64095036809217, 50.00483070251084, 74.26420866027804, 61.179598807042034, 60.958945205467174, 48.248072332…	[0.9369765702390913, 0.9401199934726869, 0.9575278199461597, 0.9159002888075429, 0.9676967614279633, 0.9479431955194471, 0.9534705836210219, 0.9310192398992876, 0.9284287465693053, 0.9658415242199624, 0.9581652575969517, 0.9439599006801911, 0.9357255699138832, 0.9633362735740233, 0.8888090803520821, 0.9289700897940428, 0.9558835360645833, 0.9122967316363892, 0.947205577404186, 0.9293134994374691,…	[0.9692150171939063, 0.969846243834709, 0.9785600472680399, 0.9585460971589291, 0.9840686126372431, 0.9739831586284113, 0.9775837013541957, 0.9658138228471718, 0.964444333042878, 0.9829120166535106, 0.9791675818048136, 0.9719623322285151, 0.9677076482032896, 0.9815936545621389, 0.9439013429856893, 0.9639918105361436, 0.9785910111382318, 0.9554577632532542, 0.9750910448754369, 0.9642872809106892, …	[0.924003980077956, 0.9572374023544652, 0.9671802089795387, 0.9153926457330834, 0.9728244692164424, 0.9695797570382095, 0.9745791286486805, 0.9440408070405836, 0.9371236420764238, 0.9739229807450889, 0.9508656443592802, 0.9485823783143497, 0.965307577721297, 0.9678704763094298, 0.9147948937685482, 0.9338465130049075, 0.9675615852274722, 0.9255718100810336, 0.9605981519770994, 0.9426152970121162, …	{'regressor__regressor__learning_rate': 0.4, 'regressor__regressor__max_depth': 3, 'regressor__regressor__min_child_weight': 5, 'regressor__regressor__n_estimators': 200}	[]	0
1	XGB_8_4	XGB	8	4	9.94178	4.44353	38.6489	3.94043	99.5871	8.43215	56.9963	8.68837	0.94293	0.0197656	0.971734	0.01003	0.953612	0.0170918	[37.160661970774335, 45.674835847036256, 41.19636145153561, 42.71799911035074, 32.07855232341869, 40.85234029769897, 36.213645477552674, 40.71805978022717, 41.42006292053171, 36.22536262950382, 32.737703675429024, 41.43306467017612, 34.742809791822694, 33.4421621013332, 46.84290126852087, 44.405631612141924, 40.491222510466706, 38.04362701080941, 42.01345414084357, 41.08095654925785, 33.170536321…	[105.45874389858064, 98.66748103178153, 91.07364934843139, 112.81854116860082, 94.11963043603518, 85.54278795518445, 102.23478618241974, 106.49033941021075, 88.00702560415377, 99.71341997889476, 93.4366507262968, 92.8720489597994, 94.14588177045187, 90.08812651041201, 116.9278199731428, 126.40432880862959, 95.86084243828296, 98.84896703946389, 90.82686278185602, 92.92073520272466, 106.23391873219…	[59.801025421784566, 70.01811549063389, 54.13367953731841, 67.46091207223029, 45.778175862349634, 52.778491416464036, 62.79438440633658, 69.86885851434351, 63.09822357177714, 51.11217146619482, 44.26129030418798, 56.31134893717854, 46.67016430316391, 47.71188974187478, 75.44636763822402, 55.85863040531788, 52.93402022026015, 58.55436663972662, 64.30356413007057, 58.03287792258, 47.53216842359045,…	[0.9286762897361627, 0.9193438034092802, 0.9548238072024523, 0.9212688023086633, 0.9653516606779597, 0.9509965030286635, 0.9356450104047347, 0.9032012713802785, 0.9351781909138172, 0.9603969216214402, 0.9647163328494468, 0.9501559131486998, 0.9588759373111291, 0.9644080210748622, 0.9017495772504185, 0.941671181458188, 0.9505636349470065, 0.9454775656461922, 0.9416763244780161, 0.9359366254997299,…	[0.9640508319966681, 0.9589315620979504, 0.9771678457179113, 0.9605436142433765, 0.9826544468882161, 0.9752391093874879, 0.9673955279831519, 0.9508928798754706, 0.9680504245602333, 0.9802398252043092, 0.982277423646488, 0.9748950267173995, 0.9803774798315763, 0.9821667158159361, 0.9524586899572561, 0.9713956549066646, 0.9751039691615322, 0.9724966348625779, 0.9721801403352486, 0.9674459492679841,…	[0.9251517270691597, 0.954096000267966, 0.9651885380619697, 0.9269333871437888, 0.9758244058568195, 0.9684203260109371, 0.9674019661298172, 0.9092512064866034, 0.939552297554134, 0.9697454636273769, 0.9579495698236924, 0.9527301579025126, 0.9748406036870529, 0.965399265017523, 0.925092716899107, 0.951112650423956, 0.9613821131435446, 0.9600859416865916, 0.9548141166985267, 0.9507156356292927, 0.9…	{'regressor__regressor__learning_rate': 0.4, 'regressor__regressor__max_depth': 3, 'regressor__regressor__min_child_weight': 1, 'regressor__regressor__n_estimators': 150}	[]	0
2	XGB_8_5	XGB	8	5	8.22892	3.42366	38.5811	4.51441	98.9116	9.51588	58.1357	9.32831	0.940646	0.0206218	0.970603	0.0102576	0.951872	0.0181008	[37.524029394785565, 40.42898314707988, 42.56372881580044, 48.07089673506247, 29.650483282836706, 45.19727620919546, 35.61068063168912, 39.46398905161265, 38.429675707945954, 34.63030467162261, 32.77255905707677, 44.9621692928108, 38.54473326657269, 33.782530088682435, 46.7016152658978, 43.425046445528665, 35.81095547289462, 37.57153538594375, 40.61554550480198, 40.54548615539396, 36.179115244547…	[106.13509296872522, 86.13949673582604, 93.23950659345098, 111.84043186500249, 90.93169709900678, 79.70952445994662, 106.38982884040661, 99.77305500019742, 88.20425096107742, 103.0169892341269, 94.17565864040353, 90.19585814591855, 97.42028568038832, 74.36776281620823, 115.06609822451057, 124.30337467153194, 101.36088158002008, 95.98177240158878, 86.8732883273141, 90.0173388710837, 107.1018907362…	[61.00945356043775, 58.747517846502454, 56.016996688548964, 83.68714371044645, 48.330123553376595, 59.9033012506014, 60.07789473126965, 69.85292835005617, 62.384616230538455, 47.5774954608827, 45.003125797560564, 61.842088827234264, 53.247385249265754, 48.528113665264165, 80.53882767753969, 58.68992723428728, 47.31071972952642, 66.12227395588813, 61.6063736810378, 63.19922201010356, 47.5632740231…	[0.9257646200784967, 0.9432199269509192, 0.951625757846267, 0.8788398138718516, 0.9613809782750262, 0.9368730739657894, 0.9410925774326289, 0.9032454067473519, 0.9366361002937873, 0.9656850449628952, 0.9635236868579937, 0.9398839990571566, 0.94646794377387, 0.9631798359059619, 0.8880385887215355, 0.9356083200420539, 0.9605092044703102, 0.9304732027611747, 0.9464664447455137, 0.9240224895893943, 0…	[0.9635023444190112, 0.9715201913688994, 0.9755408297127401, 0.9398307224993725, 0.9810823660751604, 0.9683156412232699, 0.9702275605163768, 0.9524726521214391, 0.9684534590319672, 0.9827958119234887, 0.9818263598425535, 0.9700869170358479, 0.9736745373661467, 0.98163097001303, 0.9435275101025347, 0.9682026702889784, 0.9800660542320567, 0.9647589640075636, 0.9736381059575805, 0.9616500642435627, …	[0.9105941117218129, 0.965666969970457, 0.9640629870126683, 0.8965793666071428, 0.9725284024214256, 0.9613319094736806, 0.9679792316208243, 0.9283672446429209, 0.9457780553471833, 0.9717303400880305, 0.9641149807229841, 0.9501822361554982, 0.966484475910662, 0.9631481206537005, 0.9021641194051464, 0.9378379361042226, 0.9680797663430872, 0.9475910333840498, 0.9605460140250791, 0.9434667214369173, …	{'regressor__regressor__learning_rate': 0.2, 'regressor__regressor__max_depth': 3, 'regressor__regressor__min_child_weight': 1, 'regressor__regressor__n_estimators': 200}	[]	0
3	XGB_9_3	XGB	9	3	11.2912	4.97796	39.402	4.35835	93.3951	8.15263	58.5492	8.99617	0.940019	0.0194165	0.970276	0.00982952	0.951439	0.0185401	[35.335494383225836, 41.97759711742401, 40.6972464774106, 43.35705513567538, 32.88952081267898, 44.1419409942627, 35.16919944093034, 37.04641315099355, 47.76068697748958, 40.076104144792296, 39.4153004805247, 46.03186685330159, 34.43029353183669, 31.80861203734939, 47.43110822986912, 49.30409715016683, 38.53435978212872, 37.62574501295347, 37.954015396736764, 39.44332801973498, 34.459867833455405…	[102.11045241253524, 85.93423715313276, 90.25272920164011, 107.8107036519724, 90.5340519727556, 84.64224415851852, 95.90056166651559, 103.74337698537752, 85.41756988755853, 94.0942973391215, 89.05181377604856, 87.32969951742787, 88.66652919332861, 83.45441482154662, 111.79788603445904, 98.35044477494424, 97.8967286552211, 99.0783551596383, 77.7361762607165, 90.5226141851972, 104.36576195741777, 8…	[57.895694215118105, 60.79971671332953, 53.93498581673515, 65.16087814674086, 44.51349619938964, 61.65371191840896, 54.9994502370464, 61.55218700861088, 75.3519111880542, 55.20158378532398, 51.03263909182674, 64.77727872825409, 46.55377810707737, 49.23249245589336, 79.75995415744941, 67.07267348742369, 51.150228800378436, 68.26657401171887, 59.92611357679882, 60.17813568339623, 45.96171167449609,…	[0.9331488016326447, 0.9391836971850382, 0.9551548304254941, 0.9265458566809295, 0.967239624586814, 0.9331299595716996, 0.9506306616646998, 0.9248741611949265, 0.9075567029801775, 0.9538062353209833, 0.9530947309186518, 0.9340420451433449, 0.9590807921807906, 0.962103199514393, 0.890193626648279, 0.9159004157854219, 0.9538393480382777, 0.9258906713483319, 0.9493467843559982, 0.9311127174880995, 0…	[0.9665037207815088, 0.9694080470606212, 0.9773294028013395, 0.9631428244267257, 0.9836051035963684, 0.966423237808359, 0.9760478871080853, 0.9637841364398279, 0.9541645755476484, 0.9769577083599762, 0.9768641062778559, 0.9667433641479539, 0.9795636278436469, 0.9809924971248329, 0.946227535528576, 0.9577282090859951, 0.9775162904379711, 0.9624185688553624, 0.9757374309477356, 0.9652087536983193, …	[0.9234428099928106, 0.9616296761677582, 0.9664560780486925, 0.9298291615032005, 0.973780143051946, 0.961731780318673, 0.9698312265284919, 0.9436736786153271, 0.9164259904945201, 0.9572662410297622, 0.952866057973704, 0.9468491989864387, 0.9699295106954301, 0.9672655722638247, 0.9017196123456982, 0.9311289476579234, 0.9693421583262625, 0.9455842536128377, 0.9623685531976658, 0.9456276594512829, 0…	{'regressor__regressor__learning_rate': 0.2, 'regressor__regressor__max_depth': 3, 'regressor__regressor__min_child_weight': 5, 'regressor__regressor__n_estimators': 100}	[]	0
4	XGB_9_4	XGB	9	4	9.49482	4.02451	39.3851	4.17065	99.0894	8.25056	57.8652	8.16072	0.941515	0.0179632	0.971052	0.00907241	0.953147	0.0164066	[35.04496954758962, 42.29179444345268, 42.08091858271006, 45.94857958200816, 32.338547365085496, 44.48095804850261, 36.5376724069183, 37.989090585225334, 45.520503740052916, 36.21334439354974, 36.36645232518514, 45.43883129068323, 34.96581142657512, 31.592795681309056, 42.11424716421076, 48.236780363718665, 39.85917081704011, 33.958258306657946, 38.11093220839629, 40.72967580846838, 36.8933665847…	[107.07414138653857, 93.69944140935348, 88.57743154975654, 110.82829115291099, 93.70508944153113, 84.19525426125458, 98.54060245096346, 111.74895451044634, 88.31804831979639, 97.05273633195182, 93.73501516061987, 94.8890234387123, 92.94998107086973, 93.05812680185178, 116.98602673266566, 122.9968048849483, 100.86519871157188, 96.66093974064972, 91.68262436201344, 94.30720701920784, 104.2559064055…	[56.049164182946996, 62.21982645348045, 55.13355623604036, 70.71730329901989, 48.14778422918522, 59.481141991242936, 57.873120226980156, 58.642891156414585, 69.4887018863448, 48.723354653471766, 47.160867812758056, 57.85584430644616, 46.542485686303706, 46.51217176998812, 73.24537376748746, 63.717253318065595, 52.62954376317431, 62.71077739955416, 62.54580933378497, 60.194804749392006, 50.9792174…	[0.9373451136583055, 0.936309524092589, 0.9531395402124889, 0.9134845196690626, 0.9616718313603795, 0.9377596932758819, 0.9453368813102068, 0.9318080508998821, 0.9213832149636438, 0.9640122540702559, 0.9599420101788482, 0.9473841908429261, 0.9591006410905396, 0.9661754415604019, 0.907398471408481, 0.924104381206424, 0.95113071521297, 0.937462425690237, 0.9448213300059172, 0.9310745492836355, 0.95…	[0.9688545329199032, 0.9679498307395717, 0.976291045415202, 0.9566799374190178, 0.9810103508051822, 0.9685783963149964, 0.973164162128181, 0.9668747083663497, 0.9615262786037421, 0.9820968334058123, 0.9798244663869798, 0.9733484282580748, 0.9798816970188655, 0.9831071605662388, 0.9539196382966186, 0.9621414384799445, 0.975265292693457, 0.9683176909601456, 0.9729834463045685, 0.9651632011480067, 0…	[0.9333505669799386, 0.9667474495442994, 0.9674920199504786, 0.9167932644993133, 0.9728545023979748, 0.95822343172993, 0.9689872890903347, 0.9523573521034082, 0.9304130420951834, 0.9738409278419465, 0.9641134127633131, 0.9535889953102266, 0.9762610306637188, 0.9686285061123571, 0.9332647966645412, 0.9318830364714845, 0.9681392820743352, 0.9532722315499259, 0.9598427027330677, 0.9492437429186373, …	{'regressor__regressor__learning_rate': 0.4, 'regressor__regressor__max_depth': 3, 'regressor__regressor__min_child_weight': 10, 'regressor__regressor__n_estimators': 150}	[]	0
5	XGB_9_5	XGB	9	5	7.70551	3.92043	39.1951	4.36961	100.351	9.30874	59.3467	9.18887	0.93804	0.0213166	0.969228	0.0107416	0.949428	0.0200831	[40.957563705444336, 40.60737586665798, 41.247562898171914, 46.38017124743075, 28.88378994851499, 45.280280078252154, 35.69578554823592, 39.50872636163557, 42.47173956278208, 34.05114996755445, 31.36109301249186, 45.11880383620391, 34.09669386373984, 34.06390027742128, 43.84530900459032, 48.38168631235759, 37.11509635641768, 37.50628880552343, 38.222664626869, 42.28745220802926, 34.23990422566732…	[112.9244388677306, 89.26982215213236, 93.02149670344961, 108.8589189015674, 97.39034303536354, 84.0180169676118, 102.34399631058427, 100.65980420042565, 88.81804890561239, 103.53722046795538, 92.91121233164255, 88.52344966865527, 97.83973673669632, 83.73755321627957, 121.2320740770014, 127.28803693211012, 104.60184546132545, 97.31229805542252, 87.54193837489112, 94.4255235034059, 104.76299873831…	[66.77625560643939, 56.36822264538825, 53.33621319558478, 81.82486456316391, 39.700241115326726, 60.05398019234296, 59.02919865933167, 64.26565800602981, 67.87894175501363, 46.35724359209316, 46.013494349502956, 59.65211138590292, 48.727180058879014, 52.14403519455554, 74.40748995479088, 70.47409973307083, 54.01368634841455, 67.03389100886892, 60.24462800951578, 65.61920132391974, 47.752511333162…	[0.9110674406416653, 0.9477260177985882, 0.9561450228554143, 0.8841721403242981, 0.9739413599890385, 0.9365550994574948, 0.9431311579892645, 0.9181044555782428, 0.9249834636281219, 0.9674226697209561, 0.9618674360611172, 0.944066316274948, 0.9551709113436638, 0.9574883294194838, 0.9044367160575122, 0.9071543230343545, 0.9485264159131864, 0.9285428779985102, 0.9488068976267369, 0.9180925369136561,…	[0.95541226211147, 0.9737127376686732, 0.977928663641914, 0.9429532431236494, 0.9870005436504987, 0.9678174471166472, 0.971324827573594, 0.9596147149255789, 0.9626567675203934, 0.9837209371301212, 0.9814771802153334, 0.9716569727245266, 0.9776296487242098, 0.9786986201489832, 0.9523802685020427, 0.9537115477377636, 0.9745992453542648, 0.9637879228976114, 0.9747683757225807, 0.9584620302534067, 0.…	[0.9019902384703941, 0.9654151199713851, 0.9650991403083257, 0.8870091374130215, 0.9766909955241028, 0.9634527313778712, 0.9638833865869765, 0.9498478275555914, 0.9299685383366877, 0.9718932777079348, 0.9618936668635912, 0.9470051350328025, 0.9705886918436928, 0.965191121543655, 0.9190856243224451, 0.9342809386980774, 0.9538575776643456, 0.9457986398990378, 0.9587838990157214, 0.9327032570265442,…	{'regressor__regressor__learning_rate': 0.4, 'regressor__regressor__max_depth': 4, 'regressor__regressor__min_child_weight': 10, 'regressor__regressor__n_estimators': 100}	[]	0
6	XGB_10_3	XGB	10	3	11.7497	4.05135	39.5236	4.45845	97.5201	8.6196	59.3128	9.5606	0.938063	0.0215329	0.969207	0.0109589	0.949224	0.0199132	[37.19056625366211, 42.256781049676846, 43.01472833672085, 42.85796632637849, 34.69663735982534, 46.04027052561442, 40.24044361630001, 39.56118378768096, 44.02692918519716, 36.612618958627856, 32.60202846209208, 43.728068673932874, 40.83615196073377, 35.38293949977772, 47.794240970869325, 51.27207659403483, 37.1747392033403, 35.681153471405445, 40.263761011329855, 43.012962051340054, 33.185181891…	[107.45866368837949, 95.27720397782191, 92.02560508787295, 112.4597797368206, 96.1751857491671, 83.17729680982686, 101.01514620145161, 97.24787925623232, 85.78221024368443, 100.51572568853696, 97.78836470548042, 90.56904769442176, 98.56362658763672, 86.88635858395679, 102.34826577459015, 108.43326230000642, 108.44123108090655, 93.80461281566298, 83.74943516472639, 98.33554207095992, 107.137422025…	[62.598228149268515, 60.07839706512368, 56.99303075069624, 68.84021996870972, 46.06307487868561, 58.64939639004899, 66.15896780378866, 70.704677277616, 70.17317061950416, 50.1317776517412, 49.698955315339475, 59.480671294305935, 55.27520838139598, 49.48160492505528, 78.76878331555507, 67.50174799730037, 50.62968890917195, 66.25979818235162, 65.43067505356518, 65.43283113848985, 45.13991506226361,…	[0.9218478830721116, 0.9406181700583544, 0.9499253367383387, 0.918016408494228, 0.964919053026164, 0.9394881791080332, 0.9285638481816453, 0.9008714745922664, 0.9198268252316173, 0.9619016216201124, 0.9555143341300574, 0.9443873609406086, 0.9423129766635236, 0.9617187196994174, 0.8929057802071556, 0.9148209774184888, 0.9547740924663451, 0.9301836917752577, 0.9396138144770578, 0.9185571396813077, …	[0.9623691733247649, 0.9702333361742077, 0.974894470062813, 0.9605997371038263, 0.9824039347158133, 0.9694257782694211, 0.963770689376909, 0.9510740824721886, 0.9598998200137743, 0.9808298113578329, 0.9780814440345765, 0.9718284149830476, 0.9713534074638811, 0.9810060499957703, 0.946728076676394, 0.9575097576132452, 0.9774962773943203, 0.9646048862141442, 0.9702836704332047, 0.9586188251828733, 0…	[0.9222272403168018, 0.9665185652932452, 0.961809953436897, 0.9304672381133793, 0.9692175854874455, 0.9652228435716186, 0.9582617667055581, 0.9134731161600859, 0.9242777620797903, 0.97181963534706, 0.9562769669934349, 0.9517965487152903, 0.9676098195274553, 0.9604739939112947, 0.9179564925599216, 0.9170212039705228, 0.9675682639651336, 0.9470211203949139, 0.9599612045752688, 0.933708698940084, 0.…	{'regressor__regressor__learning_rate': 0.4, 'regressor__regressor__max_depth': 3, 'regressor__regressor__min_child_weight': 5, 'regressor__regressor__n_estimators': 200}	[]	0
7	XGB_10_4	XGB	10	4	10.5457	4.70821	39.1871	4.27743	99.3566	8.37233	57.6062	8.04408	0.942124	0.0174704	0.971365	0.00880745	0.950863	0.017819	[35.332197265625, 41.215635944057155, 43.259939464362894, 43.29916742041304, 31.272314306851978, 43.26523000717163, 34.9118092897776, 34.521138526297904, 47.21734616321486, 32.52764771274618, 32.121650178134445, 44.938387535713815, 37.51679251000688, 31.258312328441722, 43.74368143403852, 47.87800608476003, 40.40648372028325, 36.97050150020702, 41.01761355915585, 41.86692653475581, 35.48880223592…	[104.27538604777074, 94.92269225699754, 87.80210650632611, 109.64831045139981, 94.05694502482979, 84.21282331251156, 97.58102065867622, 111.995735464123, 83.5317489886688, 102.69151257638877, 93.86278073259668, 98.0280587439483, 97.55342376641633, 91.43254522758016, 106.32077505817101, 124.99679563736511, 99.39586694835944, 91.04657665220357, 93.866706519531, 93.68050840717251, 103.83436341363831…	[54.33210170348017, 57.85014541104275, 58.818357086537326, 70.24460044611473, 41.66763509818011, 55.66962196058172, 60.12409529353635, 62.22937691939597, 72.65923032389888, 49.625558546310046, 50.50587794246163, 60.20003007564118, 48.95890128217451, 44.355300026679124, 68.59861479129188, 59.72618696022807, 56.096026579554355, 64.86580355953336, 62.74395084403075, 60.24006555615813, 48.73267220712…	[0.9411251687881014, 0.9449413177415342, 0.9466664721228125, 0.9146372624758711, 0.9712946291548575, 0.9454807751578332, 0.9410019416834986, 0.9232120165995003, 0.9140455296643211, 0.9626671541622973, 0.9540580499243219, 0.9430340691189701, 0.9547435297110937, 0.9692397442686463, 0.918775237737005, 0.93331438012269, 0.9444810846308045, 0.9330904255404828, 0.9444711705636835, 0.9309708594602539, 0…	[0.9712762543201927, 0.9726871275864177, 0.9731941090378966, 0.9583068687485328, 0.9855845207029167, 0.9723844771369787, 0.9703752689665259, 0.9617115834508885, 0.9580150260568876, 0.9811728401939465, 0.9778399702860551, 0.9711244980661815, 0.9777530470951512, 0.9845302755627754, 0.9602279860965037, 0.9662948338179719, 0.9721550621785603, 0.9660836648167341, 0.9725708988684715, 0.9650769523051278…	[0.9259727574804767, 0.966925231280201, 0.9540781564344869, 0.9094747997481228, 0.9744097167418525, 0.970091668018128, 0.9660094560068346, 0.9351821379896278, 0.9131514794736021, 0.9715678263909578, 0.9533942077932263, 0.949597478079475, 0.9724619277466064, 0.96817698132268, 0.9287456415601508, 0.9341016783852669, 0.9578210176479558, 0.9559456608679069, 0.9599244708008855, 0.9539680233367555, 0.9…	{'regressor__regressor__learning_rate': 0.4, 'regressor__regressor__max_depth': 3, 'regressor__regressor__min_child_weight': 5, 'regressor__regressor__n_estimators': 200}	[]	0
8	XGB_10_5	XGB	10	5	8.26444	4.23344	39.6137	4.58176	101.414	8.11884	60.203	10.1856	0.935985	0.0237423	0.968257	0.0120497	0.947148	0.0230283	[37.91588860829671, 42.76208792506038, 43.889843760309994, 44.275110144872926, 31.94805364351015, 45.0458699353536, 35.3991988381824, 43.466758254412056, 42.39991398115416, 34.46194030787494, 33.13797087351481, 40.488126097498714, 33.880134497139906, 38.92314625752939, 49.04090774381483, 50.07202195485433, 36.67321313394083, 38.01928419358021, 39.33656702814876, 43.47145156924789, 35.856767501831…	[110.42070699080234, 92.95080400359832, 95.81293798117989, 109.4636026032227, 95.95197289687766, 86.83622126584672, 100.9692310416227, 106.38345496441684, 88.98487499528684, 107.84809727380589, 95.76766547445524, 99.22489713535471, 102.9765299850399, 86.993425334133, 108.3239294506197, 131.80825531889488, 104.21486997691082, 93.96398488556598, 92.11036072919597, 97.85026512873375, 107.56429683891…	[64.23355683691302, 57.50448009706168, 58.187518622379294, 68.70761659049776, 49.51201251401927, 62.57641056965917, 63.188857892489246, 76.47790424217547, 68.42765786127366, 46.02543739839799, 48.12880308080449, 52.57610316602385, 48.129226871502276, 61.35543380288197, 83.34490189989312, 75.99937032684109, 48.38910799627174, 68.61284185477447, 60.33934346712304, 64.27583953673218, 48.333723372368…	[0.9177112230887554, 0.9455973236016594, 0.9478043623563959, 0.9183319458583483, 0.9594690655698206, 0.9311134516736734, 0.9348339163665205, 0.8840223475619207, 0.9237657323139526, 0.9678873511660455, 0.9582808262643185, 0.9565491206532879, 0.9562643965002421, 0.9411420730837575, 0.8801009240206283, 0.8920251518775673, 0.9586884009575106, 0.9251369566794352, 0.9486458014474993, 0.9214118418801643…	[0.9592245130074921, 0.9731144240814549, 0.9738993461680922, 0.9590887389299165, 0.9798064244443944, 0.9653382676905489, 0.9670242130458728, 0.9424169672483689, 0.9625332746296915, 0.9839990497917592, 0.9795876253636121, 0.9784462386602824, 0.9781942868448594, 0.9710085028690789, 0.9396756225095586, 0.9473612809243567, 0.9793024316910521, 0.9618507870349766, 0.9752573148108883, 0.9600728750853422…	[0.9009588890632455, 0.9652746397925536, 0.9635003531077142, 0.9219271408349157, 0.9639587934894012, 0.9617676340921512, 0.9668170633201778, 0.9069092561181393, 0.9292800846190884, 0.9753373705141232, 0.953244376189016, 0.9612550375654293, 0.971477050024727, 0.962148601957444, 0.8792535982221491, 0.9074611782557432, 0.9716219577718277, 0.945687945030101, 0.9616942940174591, 0.9456474549095646, 0.…	{'regressor__regressor__learning_rate': 0.2, 'regressor__regressor__max_depth': 5, 'regressor__regressor__min_child_weight': 10, 'regressor__regressor__n_estimators': 200}	[]	0
9	XGB_11_3	XGB	11	3	12.1615	6.00944	40.6224	4.79949	96.868	7.86238	61.11	9.29188	0.934398	0.0212304	0.967384	0.010763	0.946407	0.021338	[38.76094393412272, 43.208768354879844, 41.81397497331774, 43.60281655111828, 27.801759777842342, 49.264262234369916, 40.92519729201858, 38.86350291484111, 50.66971061680768, 35.46012489215748, 36.81130912144979, 47.653332284978916, 34.45402409579303, 32.19188318623079, 44.157074155034245, 53.56544073740641, 39.72708506197543, 35.82857176419851, 42.272037132366286, 45.436164008604514, 34.98597600…	[104.30135735366305, 90.41214935705486, 89.10576830373645, 111.88958762308971, 99.81467443186011, 85.48644890162903, 98.33342160346145, 100.3026108649356, 85.09870865276136, 91.60534318007991, 102.77946146151439, 96.65700866322058, 103.44329932538804, 81.30117490757657, 98.74806698440158, 101.43388590190371, 105.11178968459873, 96.80906326865072, 86.4069456679134, 98.38234996266958, 104.100388564…	[68.81681553909839, 60.93551100007174, 53.75995180919236, 70.02677920879678, 39.70660217081659, 66.22049583233216, 68.35609752181774, 69.23068867460843, 75.620614138843, 48.569723541675856, 50.329924040228626, 65.83030663189203, 47.36243716626907, 47.9188957667023, 76.51971106753558, 75.27340207422024, 51.05657217097457, 66.27756637370545, 67.23951511834817, 68.4237356172571, 48.96716322073872, 6…	[0.9055491633806112, 0.9389117311473867, 0.9554454281828187, 0.9151658436974606, 0.9739330087181091, 0.9228567405602969, 0.9237402931792267, 0.9049614808323847, 0.9068962266813445, 0.964238844414193, 0.9543776002286426, 0.9318801727186468, 0.9576468772342308, 0.9640985075665727, 0.8989341577400553, 0.8940781143422402, 0.9540082345991037, 0.930146242948507, 0.9362288952053431, 0.9109415450444983, …	[0.9535747520285275, 0.9695196398254966, 0.9779551149491557, 0.9576236690808873, 0.9870041073158766, 0.9606801186919576, 0.9614485143257332, 0.9531453246015014, 0.953794832709713, 0.9820406181812681, 0.9770947618072836, 0.9658036379361742, 0.9796366974267814, 0.982578024082341, 0.9493363286787488, 0.9476725972202559, 0.9771649116084532, 0.9645603375913024, 0.9695571303601414, 0.9549515660135646, …	[0.8979125601656213, 0.9651170024798701, 0.9618472706780871, 0.923830249836996, 0.9770539262394607, 0.9561177953692175, 0.9568467141779607, 0.9252568733338743, 0.9067038686136047, 0.9735446754302155, 0.9439472785585675, 0.9457678135938106, 0.9702114031729614, 0.9717385746337907, 0.9122247958506581, 0.9042520840953451, 0.9722953825918764, 0.9506503199991271, 0.9532810104678191, 0.9340000542206904,…	{'regressor__regressor__learning_rate': 0.2, 'regressor__regressor__max_depth': 3, 'regressor__regressor__min_child_weight': 5, 'regressor__regressor__n_estimators': 100}	[]	0
10	XGB_11_4	XGB	11	4	10.7104	5.31554	39.9225	4.46865	99.2862	8.39462	59.0875	10.2205	0.938182	0.0234856	0.969412	0.0118205	0.949497	0.0211361	[39.17411628723144, 42.43752138356905, 41.42173647558367, 48.54456089638375, 31.077702662429296, 42.575179443359374, 39.69796585392307, 38.82149671863865, 46.103076925148834, 33.65232497292596, 31.64968401590983, 44.16252964896125, 41.706955571432374, 32.222746560702454, 44.29386195620975, 47.53846342086792, 36.736332526078094, 38.573798385826315, 40.37320045522741, 42.64736359989321, 33.55893102…	[107.00374920104184, 95.23361322402954, 86.45292826151443, 111.8822378078019, 98.19461615438514, 84.55855322113146, 92.81304962466666, 112.04549774490508, 84.9453832440457, 103.6692136285534, 93.65809413572488, 100.24329372461233, 100.29003713144421, 90.12539260228475, 100.93519425009603, 115.22218701071658, 100.60437612281008, 92.69916743859059, 91.26211622011863, 93.3457935219296, 101.434101678…	[65.84543054473656, 60.612513701697, 53.27054989532395, 74.97868856998483, 41.17079660966939, 54.22592708426299, 64.51601151944689, 71.27622913372589, 72.73482310468037, 46.39615823864475, 46.24428440262393, 55.9886442873399, 56.57329043228877, 44.56292557396452, 81.54757104918319, 64.909339855886, 46.22793582364082, 72.94081141686942, 65.90743605731855, 62.816695547759174, 47.26350492029734, 66.…	[0.913529504302398, 0.9395576287884704, 0.9562529379005253, 0.9027436153990859, 0.9719751047555729, 0.9482718317755296, 0.9320678075208098, 0.8992623564142093, 0.9138665870209955, 0.9673679526025029, 0.961483953466543, 0.9507255613565073, 0.9395717202726428, 0.9689510949896112, 0.8852164066810845, 0.9212379523697211, 0.9622961433082577, 0.9153946467206192, 0.9387305997816527, 0.924939445564032, 0…	[0.9575970746756479, 0.9696596097362138, 0.9779427650769232, 0.9510112155326272, 0.9863101205330863, 0.9741770122415097, 0.9661736235849334, 0.9515851444093351, 0.9586249803322046, 0.9836473330729603, 0.980775436641603, 0.9751083769881219, 0.9707162532421914, 0.9848320997486392, 0.942721031775385, 0.9607819921412515, 0.9809857397537898, 0.9569199880037423, 0.9702302336006116, 0.9620850583507855, …	[0.9138482292322871, 0.9673558464348209, 0.961611389398148, 0.8993348815144284, 0.9755059156372196, 0.9649765470461977, 0.9583432433616902, 0.9186499061152685, 0.930462827977653, 0.9710121493588499, 0.9598511669676405, 0.9582762596361549, 0.9656153294096, 0.9710648405866532, 0.8849024285965734, 0.9357321936397847, 0.9696806847670446, 0.9362223999399285, 0.9529840592223586, 0.9480667839187785, 0.9…	{'regressor__regressor__learning_rate': 0.2, 'regressor__regressor__max_depth': 3, 'regressor__regressor__min_child_weight': 5, 'regressor__regressor__n_estimators': 100}	[]	0
11	XGB_11_5	XGB	11	5	9.13091	5.3814	39.7734	4.61533	101.492	8.32719	60.0484	9.45775	0.936418	0.0223916	0.968615	0.0111055	0.948419	0.020245	[38.69258449236552, 41.645051816025294, 40.96133312019142, 43.87484946283134, 29.952259975510675, 43.51021132310232, 32.14271624668224, 39.012595891952515, 51.76573905429325, 35.02621743163547, 30.732544371287027, 42.58315059301015, 44.12030088579333, 35.87351844117448, 44.849451400138236, 49.28205412546794, 37.283753575505436, 43.429407918775404, 41.87613889333364, 44.410834190007805, 35.7481141…	[108.94106507309411, 91.95745804802847, 91.70397117811407, 112.65086046078784, 100.84299462916488, 89.53863235593178, 104.13326264176665, 105.10558966577392, 83.75323652553018, 105.7663869198702, 94.52257404437509, 100.57949214629366, 104.17477000931562, 91.50811284183781, 106.43576750390272, 119.77509298839136, 103.78995165674026, 94.80307475413306, 93.33615509801665, 97.62713065984558, 106.3494…	[66.44165516320886, 54.61123186023437, 53.44823877061791, 74.44609186476642, 40.35726319904525, 58.93856245321718, 56.29923842944624, 72.33065595596523, 80.0782583338247, 48.25309872669819, 45.169646739594135, 55.58013915434069, 60.27008289197422, 51.05569868994841, 76.00978471857543, 70.25259623146681, 49.8800670308536, 72.19329314787223, 65.58671344844046, 66.6938922434298, 49.822883568941464, …	[0.9119564489002897, 0.9509339780078515, 0.9559606063713649, 0.9041203922109438, 0.9730717040400059, 0.9388900109342236, 0.9482696222086573, 0.8962597800313458, 0.8955962447151556, 0.9647035768317057, 0.9632532475238008, 0.9514419719475188, 0.9314162969411369, 0.9592443947670259, 0.9002766724245792, 0.9077370427350727, 0.9561034054432047, 0.9171198804952121, 0.939325454350261, 0.9153876569458644,…	[0.9563598598663294, 0.9759270648247247, 0.9781965387502152, 0.9524922322414138, 0.9870674423939971, 0.9691541861852591, 0.9740769639102013, 0.9491102776236486, 0.9498983225909705, 0.9823373898304504, 0.9820374167840832, 0.9755589503311592, 0.9664912165404951, 0.9806540421679018, 0.9507202405772072, 0.9555801274733182, 0.977907794802816, 0.9578687034010246, 0.9702498133050523, 0.9572574666993804,…	[0.9042591308398062, 0.970170640542094, 0.9671157424758747, 0.9131272706471324, 0.9795722209990877, 0.9644215211585947, 0.9715873283150003, 0.9186579175134854, 0.9076113744624068, 0.9703227094027228, 0.9621707480267097, 0.9568173974075788, 0.9549868599100165, 0.9600308198069569, 0.9161074490767767, 0.925544953068585, 0.9700300561362892, 0.9370593378078389, 0.9547400535955941, 0.9388375469887285, …	{'regressor__regressor__learning_rate': 0.4, 'regressor__regressor__max_depth': 5, 'regressor__regressor__min_child_weight': 10, 'regressor__regressor__n_estimators': 200}	[]	0
12	XGB_12_3	XGB	12	3	9.57491	4.64034	38.6567	4.4042	96.2059	8.53296	57.9157	8.96274	0.941027	0.0203275	0.970762	0.0102422	0.948856	0.0215678	[43.36861917177836, 36.776163874445736, 43.61533778422588, 43.66347903174323, 32.973221851361764, 47.53310915629069, 36.309627764933815, 39.675458817868616, 47.89789392497089, 35.8469392480077, 31.53557432969411, 38.63816731684917, 33.53854247686025, 33.42465614950335, 43.64901835209614, 51.77337145487468, 39.6907398120777, 39.8829196465982, 42.66993035496892, 43.205748197194694, 34.1568191130956…	[97.6694241681072, 90.71346558727114, 85.68871980426002, 110.14443511894531, 102.6263083231247, 83.69300981858356, 95.18747190051833, 104.89170030065847, 90.08666986539538, 96.11786969258961, 103.11212545792935, 93.76986575928112, 99.43019550808405, 77.94018401288716, 99.00111122152899, 96.94956060517305, 105.01970919248075, 98.06688380978203, 86.4443663621353, 101.8918632572519, 101.749952589132…	[77.2332054545277, 49.50204177416891, 59.960110093690005, 66.22250585702062, 45.49030411737193, 63.33233952086058, 55.040407589883216, 68.09564741457733, 75.88132271300535, 48.5145914308705, 46.646759129095706, 50.87454168911008, 47.34231742761931, 52.59129455592531, 72.23165848952814, 69.19779333542937, 51.711017886274604, 71.39901844037867, 63.697367093334655, 63.400099847034596, 45.57547330271…	[0.8810334725283996, 0.9596853282680528, 0.9445758072927696, 0.924132868856451, 0.9657860561758402, 0.9294390871276162, 0.9505571049184826, 0.9080522590238387, 0.9062531535242898, 0.9643199842215173, 0.9608106078588767, 0.9593160790480372, 0.9576828531179579, 0.9567559240105108, 0.9099439425715761, 0.910486795573838, 0.9528216285072129, 0.9189335518051134, 0.9427707891138756, 0.9235387351126433, …	[0.9420949993051517, 0.9800727109460357, 0.9725048409984424, 0.9622335293279356, 0.983331764255786, 0.9643396496033982, 0.975803373740867, 0.9538898616891975, 0.9544584439771553, 0.9820352689075607, 0.9805582900065705, 0.9794615732872816, 0.979024935726674, 0.9786023465854671, 0.9546359628764265, 0.9553262075396727, 0.9761948700196653, 0.9586483362420901, 0.9736444167825239, 0.9614663812545052, 0…	[0.8868109055008265, 0.9692224993691178, 0.9637203997094163, 0.9304376087014311, 0.9686914725069148, 0.9542250282403757, 0.9718307019708311, 0.906614364655446, 0.9295250852168557, 0.9731079036017676, 0.9413996093362949, 0.9658694765267736, 0.9737809061684258, 0.9687520852232611, 0.9297452585724818, 0.9150991875618668, 0.9598143254405088, 0.9300231344935482, 0.9572060367440944, 0.9353912042922438,…	{'regressor__regressor__learning_rate': 0.1, 'regressor__regressor__max_depth': 3, 'regressor__regressor__min_child_weight': 1, 'regressor__regressor__n_estimators': 150}	[]	0
13	XGB_12_4	XGB	12	4	9.43606	4.06985	38.2182	3.90065	96.2886	7.87384	56.5038	8.42866	0.944102	0.0185116	0.972391	0.0093583	0.951066	0.0191859	[35.94264208475749, 38.81534681449065, 41.76233938578013, 44.97567674275991, 31.56068841831104, 41.919716380437215, 35.69682773706075, 35.98670507121731, 45.422313047421945, 34.754294640309105, 33.87094305992127, 39.3903988503121, 36.387391882973745, 32.274165114035476, 44.98808408448019, 47.53211255391439, 34.52662471047527, 36.804916974660514, 44.38326998014708, 40.014497397719204, 31.306966673…	[93.81722418096778, 88.74472874980862, 90.49346416199948, 106.82792926698752, 93.2366275545298, 84.10111522515614, 89.13870104828797, 110.28509383562596, 82.89303740408461, 100.75562708854339, 94.03276463530158, 94.20701246000952, 93.44375536715243, 86.66907571652514, 97.54565169727735, 107.35516481943723, 95.13182481625658, 92.93757297136015, 87.59894906736363, 95.03027764193756, 100.29116712591…	[61.78412428424498, 50.16629459588087, 56.866769838812736, 68.89718951458974, 42.79653919347601, 54.18173191716249, 55.88521223662289, 62.62082097186203, 71.68829483584031, 47.495354236969185, 48.75741005213229, 55.11940345010246, 50.188742007911756, 50.22691077232148, 77.23045436264029, 59.84731471899374, 45.11990470797183, 62.31865155620162, 69.53360538380765, 61.384259782590036, 43.37320350036…	[0.9238674360396282, 0.9585961285497105, 0.9501469592504207, 0.9178806593472333, 0.9697181252643308, 0.9483561163065457, 0.9490276778649755, 0.9222429328943393, 0.9163273770762366, 0.9658034303128683, 0.9571839269866992, 0.9522436859655258, 0.9524413001877902, 0.9605568279201072, 0.8970479647790085, 0.9330436221567154, 0.9640819194405486, 0.9382420661630199, 0.9318031536170173, 0.9283236897140684…	[0.9641692847937626, 0.9796726989032049, 0.974826844941627, 0.9587602399653301, 0.9850918939267956, 0.973991075625163, 0.9753952055596906, 0.9620282184827043, 0.9596825012499112, 0.9828319473637976, 0.9784753143574274, 0.976252330338039, 0.9761089850996991, 0.980784209356148, 0.9486798054964475, 0.966333686001072, 0.9818923636604626, 0.9686845796912527, 0.9678365556081373, 0.9637132500959849, 0.9…	[0.9179165193940453, 0.9737329869357706, 0.9611441950119369, 0.9176525174458091, 0.9738764307927551, 0.9674528163908874, 0.9673950460957625, 0.9373055910412855, 0.9208396259703937, 0.9746411876569387, 0.9394549056261836, 0.9559672352798709, 0.9734616336068911, 0.9696357120885425, 0.9111869514199278, 0.9408684978942581, 0.9656811344241235, 0.959893071824491, 0.9489179346516501, 0.9423246920548061,…	{'regressor__regressor__learning_rate': 0.4, 'regressor__regressor__max_depth': 3, 'regressor__regressor__min_child_weight': 1, 'regressor__regressor__n_estimators': 200}	[]	0
14	XGB_12_5	XGB	12	5	7.99139	4.23782	38.6598	4.48578	98.4114	6.90267	58.4508	9.29394	0.939964	0.0209977	0.970373	0.0105342	0.948513	0.0206902	[37.23911708831787, 37.67197036743164, 45.19094713314159, 42.41415401085003, 29.51000320267033, 43.1806263478597, 36.78809344768524, 39.775389490900814, 46.015430224908364, 35.58216958432584, 31.331710255940756, 38.85849947542758, 38.11079724173288, 34.69492433844386, 45.995619928514635, 50.78081150690714, 33.698544539309836, 34.95422575280473, 46.30069088291477, 38.70704833075807, 38.00635734558…	[98.55044673386266, 90.54817484075066, 91.35276937756835, 106.65994590759279, 96.17068717116015, 85.20376010333078, 99.85803715951025, 101.18286216606529, 87.95156070924747, 101.32782104170255, 97.15799684686176, 93.13052067377473, 98.49928986165483, 88.84589524551299, 101.57703832410823, 108.16405637794969, 104.41364872277795, 92.29598504535223, 88.68705170798437, 97.29055250317363, 99.305401569…	[66.63248607350988, 50.03196709283932, 59.890881249071654, 71.15528830752896, 41.414838676048674, 56.38114377413157, 58.25410577844276, 71.97341740605108, 73.70556267869127, 46.69600555082161, 44.48134766864482, 50.448336589436465, 53.08651954122323, 53.032171254600286, 74.43089396762286, 70.36277842550666, 47.60336854625155, 69.64555468306457, 71.01363281322391, 57.40820915469647, 55.30869251782…	[0.9114499726801918, 0.9588175613907746, 0.9447037169240666, 0.9124095401530308, 0.9716418819895504, 0.9440782321870252, 0.944614804882552, 0.8972819880075456, 0.9115521227469159, 0.9669448033614065, 0.964364615478987, 0.9599948885958943, 0.9467909066395841, 0.9560278484401479, 0.9043765899581719, 0.907447410538339, 0.9600191388623438, 0.9228664240344505, 0.9288691079087357, 0.937308365474727, 0.…	[0.9571790323387279, 0.9798320607964965, 0.9722530866423398, 0.9569416283574232, 0.9858196822229178, 0.9719203665922607, 0.9726147645133936, 0.949371918803747, 0.9567781475144446, 0.9836270862374776, 0.9824707464415097, 0.9799487383183638, 0.9736190378527834, 0.978261996492218, 0.9529990894221342, 0.955366257075503, 0.9798363743369689, 0.9611621726197115, 0.9665989663426062, 0.9683781827481792, 0…	[0.9098338645849983, 0.9697930916110339, 0.9587376133424567, 0.9171716554304066, 0.9709877985684773, 0.9668472635942313, 0.9641804692704107, 0.9137397630868321, 0.9156777425010524, 0.9743517720375584, 0.9447880898272364, 0.9638463413159856, 0.9636995382314877, 0.960265739634787, 0.9111647259023801, 0.9152438885803887, 0.9686007963786475, 0.938637384813474, 0.949674137354995, 0.9486585490328308, 0…	{'regressor__regressor__learning_rate': 0.2, 'regressor__regressor__max_depth': 3, 'regressor__regressor__min_child_weight': 1, 'regressor__regressor__n_estimators': 200}	[]	0
15	XGB_13_3	XGB	13	3	9.19212	4.45517	40.1091	5.09214	93.8657	7.45216	60.9209	10.4566	0.934705	0.0233706	0.967715	0.0116844	0.945668	0.0224372	[43.78346427281698, 40.030348797102235, 44.53596365129626, 50.03538185841328, 32.24048715990943, 42.79698046525319, 40.74818388835804, 33.83548302586014, 54.163358114861154, 31.328447367693926, 38.10477554639181, 45.24764492221781, 35.57255529712986, 39.42365105732067, 47.54795111031146, 45.439288827578224, 47.262951451378896, 35.78904668060509, 42.30157697522962, 46.55335017797109, 41.9703185272…	[91.47525912753608, 93.1702301624535, 92.45545328994255, 113.89245981114732, 95.15932589917534, 85.46713735170283, 93.23729040253633, 103.18695986262824, 82.0241663322341, 92.2685385958421, 98.43042830022716, 92.8204709159183, 96.9481452735265, 81.85221236472539, 97.71745786111907, 97.6247165712268, 97.89108312608158, 97.69164702291543, 86.04171026865642, 91.50928627717293, 100.20835334070152, 84…	[76.04719872627294, 53.534246384206504, 62.21169793084843, 69.2880985117694, 47.28789835055353, 61.83560393879004, 66.49615683863087, 57.14901829326486, 93.07485639434849, 44.19099563638362, 53.92651104329175, 65.66674370999672, 51.18076561094305, 69.6866585454524, 82.90027166921364, 60.80047702186949, 62.52120683090466, 67.8818386698626, 72.24359325590602, 68.85783725082642, 57.81611243254792, 5…	[0.8846591607425638, 0.9528501527676497, 0.9403351377810781, 0.9169461580352776, 0.9630286351827257, 0.9327348148730924, 0.9278338225896753, 0.9352380516185744, 0.858956969130831, 0.9703961732388459, 0.9476242539763652, 0.932218255189282, 0.9505426423989537, 0.9240726607979887, 0.8813767921518086, 0.9308938677450876, 0.9310345653488542, 0.9267236451217895, 0.9263837869820082, 0.9098079308872082, …	[0.9447143739909485, 0.9767982676966553, 0.9698428858542901, 0.9582236545706498, 0.9824153649087491, 0.9666648696453022, 0.9635094724358918, 0.9681705218760157, 0.9311051033368192, 0.9851199500563033, 0.9741575780055978, 0.9661954164874906, 0.9752506652669024, 0.9621274571958714, 0.9417140397398641, 0.9653447442878235, 0.9685296281828842, 0.963112967727515, 0.9645139464492416, 0.9542342558061463,…	[0.8765793158223574, 0.9691030575449971, 0.9612282578381447, 0.9279863107116889, 0.9712102162304476, 0.9626784393270826, 0.9469941897385022, 0.9453522376244168, 0.9056312553818524, 0.9786481017448864, 0.9346511229803861, 0.9509603098525831, 0.9676781665550176, 0.9415602793095867, 0.9027130688674023, 0.9340599343672359, 0.9536204931757422, 0.9414222193989762, 0.950489199456857, 0.9240633322679107,…	{'regressor__regressor__learning_rate': 0.1, 'regressor__regressor__max_depth': 3, 'regressor__regressor__min_child_weight': 1, 'regressor__regressor__n_estimators': 200}	[]	0
16	XGB_13_4	XGB	13	4	9.99003	4.453	39.183	4.3862	93.038	7.90455	57.4342	8.88844	0.942203	0.0196302	0.971523	0.00977312	0.950425	0.0192828	[38.575731150309245, 38.326932108080065, 42.665472757574676, 46.413750683939135, 31.50354088963689, 44.224559720357256, 37.69864855585872, 35.462271277968945, 54.01297713614799, 32.73762887233013, 31.99244358062744, 43.182053269566715, 35.99817662182692, 39.65818466689136, 45.143622562691974, 42.65382298787435, 38.265315555237436, 39.30966625986873, 41.829366007366694, 41.01879824174417, 38.77117…	[83.00140077685906, 91.80766543263096, 87.77087806739375, 109.38549372500617, 86.36121242070602, 88.72073873455241, 87.1626641172339, 103.87442640377303, 78.33772908674122, 100.4790684368617, 87.85088097138593, 90.07257394976534, 93.703632205489, 91.26794086639491, 99.28491556116417, 101.54966540948146, 92.7587736229708, 89.30869107448449, 88.7128013381446, 91.25196785303159, 96.87763178216535, 1…	[70.0537969920247, 49.50332556904549, 56.46372503150005, 68.95049643687916, 43.93688421083965, 57.87037480733291, 59.44278001483261, 58.96296942564171, 83.47429565565672, 44.179316276338405, 49.08242429263767, 59.03297442533462, 47.6884744956028, 62.24812921856349, 68.95154646700097, 54.52393246858158, 51.000570519532666, 69.13461465211982, 69.4884928437954, 63.00497401970891, 55.12869686583592, …	[0.902123140933121, 0.9596832371850069, 0.9508511245961864, 0.9177535359384043, 0.9680828599865459, 0.9410850221903039, 0.9423314762038024, 0.9310616236060804, 0.8865531585895288, 0.9704118193249489, 0.9566112052391356, 0.945221376585304, 0.9570617625915981, 0.939416897933807, 0.9179373043428629, 0.9444253218601396, 0.954109071853461, 0.923994021278674, 0.9318916154459699, 0.9244888180518847, 0.9…	[0.9527732452835999, 0.9801177355943804, 0.9753091962549124, 0.9581904738355623, 0.9842182213544608, 0.970358425241655, 0.9709782060659025, 0.9662753419628214, 0.945258351934068, 0.9852055651607724, 0.9781478407513712, 0.9723746536499835, 0.9791144263162714, 0.9698137779519838, 0.9603284562768737, 0.9724937441888595, 0.9768304534633893, 0.9612888967877092, 0.9670130239373653, 0.96174909127357, 0.…	[0.8927528614794741, 0.9677558434921701, 0.96282607824643, 0.925992646348436, 0.9734025977871504, 0.9638014114068054, 0.96235013270417, 0.9466262173855379, 0.916046912251957, 0.9776329587121025, 0.9563549567443073, 0.9493674937363948, 0.9730180336035824, 0.9563572104788022, 0.9193881673951284, 0.9409463303250379, 0.9689397408720891, 0.9424735110949406, 0.9513927626217814, 0.9450794909753173, 0.93…	{'regressor__regressor__learning_rate': 0.2, 'regressor__regressor__max_depth': 3, 'regressor__regressor__min_child_weight': 5, 'regressor__regressor__n_estimators': 200}	[]	0
17	XGB_13_5	XGB	13	5	8.65268	4.60943	40.1217	4.43025	95.6437	7.2288	60.5392	9.30198	0.935677	0.0216344	0.968297	0.0107614	0.946903	0.0214149	[41.07834156036377, 38.83155890413233, 41.73679154628032, 48.766650986027074, 34.64019797299359, 44.358230921427406, 37.73709853919777, 40.019614309877966, 51.05680185717505, 31.965787694260882, 33.863626664479575, 39.11816326347557, 42.27525650891098, 35.53058510213285, 47.995798291386784, 46.55671297868093, 33.215423029822276, 38.89198125375284, 45.20293132678883, 42.49549653401246, 38.99614472…	[95.10149830225497, 90.60381731766093, 96.46162918675418, 108.66014976118917, 87.98687769873668, 87.82336754912038, 92.36731893819605, 106.14073147181064, 85.64195024840072, 103.64314626338792, 96.99807176137375, 93.29817374647675, 93.70692359956644, 89.78111309611864, 100.63506048956833, 102.75194694393772, 99.07285055510742, 96.283631824026, 90.02794501056022, 94.25117674239611, 93.860462767673…	[72.54093483340914, 54.89445332208685, 54.80875899012123, 84.74584932416448, 53.970925049234, 58.81841886007292, 62.33927693301197, 71.89069425240493, 79.77508359930583, 44.34963382209577, 50.73126173894655, 55.90157440202074, 58.194704795243766, 55.75310710927013, 78.03409567730039, 61.476571473324306, 43.60750052769931, 72.35326525680205, 71.82564934249915, 63.946550532085006, 53.60542817397598…	[0.8950498747617922, 0.9504237318652407, 0.9536900331469649, 0.8757548873588751, 0.951840143835783, 0.9391388969001347, 0.9365744661771787, 0.897517971654293, 0.8963852894176704, 0.9701832462949909, 0.95364710073106, 0.9508786989708867, 0.936058283324848, 0.9513999125922614, 0.8948942295043009, 0.9293484178380227, 0.966449487230213, 0.9167521677452465, 0.9272330927486963, 0.9222150030280654, 0.94…	[0.9487632725017358, 0.9753385239706015, 0.9770112400251905, 0.9371649823784143, 0.9763534799429314, 0.969304918151509, 0.9682784546020642, 0.949762652488096, 0.9484322340286414, 0.9853202030210467, 0.9772782778358566, 0.9758889429665412, 0.9684391913135139, 0.9757094403578802, 0.9481814414322975, 0.9645667853547795, 0.9831786417878474, 0.9577412088027388, 0.9661493670570911, 0.9609663110749277, …	[0.8885885699758571, 0.9653706758539019, 0.959693368693458, 0.8942304673008055, 0.9560113514979905, 0.963311469383389, 0.9608616127330419, 0.9123392154535508, 0.9159499760022498, 0.9795885296633129, 0.9549460859464051, 0.9580707364948853, 0.9619606512176752, 0.9600666619325061, 0.9044021831858411, 0.9314637967524105, 0.9780991343725542, 0.9382661433111984, 0.9507558246530643, 0.9379329256849995, …	{'regressor__regressor__learning_rate': 0.2, 'regressor__regressor__max_depth': 3, 'regressor__regressor__min_child_weight': 1, 'regressor__regressor__n_estimators': 200}	[]	0
18	XGB_14_3	XGB	14	3	10.3534	5.69011	40.8745	4.85199	92.9131	7.53921	62.2354	10.7085	0.931777	0.0242543	0.9662	0.0119648	0.944976	0.0231601	[44.021109886169434, 41.189982929745234, 47.85841199514028, 48.040049667293964, 29.91422064884289, 44.074601593017576, 41.83097911525417, 40.56493070641079, 51.7723473503783, 38.338817519110606, 34.68565835078557, 48.35514191034678, 35.96617643897598, 33.16063541979403, 46.92274744607307, 48.774358949661256, 39.287577964164115, 37.782774603044665, 44.4390500816139, 44.855454299900984, 40.53291299…	[88.92367420948158, 90.11902862446456, 88.0929425982971, 110.67571216804834, 93.94194450916544, 85.45978956392257, 89.97794550680172, 98.88755838875042, 83.50332968582542, 93.61567771945296, 99.11707911238159, 93.59379373243974, 99.46441955830417, 72.49006042399648, 99.22611769029649, 98.73415910858219, 99.80542577721977, 85.09775340161082, 85.04321116666168, 95.77003462066759, 98.05662687193878,…	[81.17874014336584, 62.32614136066068, 63.85974568369458, 79.22484500858259, 41.5096291112205, 59.570439779927284, 73.303186870116, 69.05074161426862, 88.75200371924059, 49.86851934695279, 48.30506631262828, 66.62827268314587, 49.421520794781486, 52.93941038342522, 79.5130095829851, 67.30971895634174, 47.800885014963015, 69.41511495844475, 77.03571635766954, 68.69617520568545, 60.42107802238573, …	[0.868567950827587, 0.9360916825321235, 0.9371321074582919, 0.8914161496593338, 0.9715119211023563, 0.9375726728668288, 0.9123026799205722, 0.9054548942740352, 0.8717541808863196, 0.962300705008974, 0.9579746885060466, 0.9302187264913113, 0.9538842194831179, 0.9561815411026793, 0.8908725164847613, 0.915304922812932, 0.9596866724146446, 0.9233760110185935, 0.9162935264781653, 0.9102309333797519, 0…	[0.9360220568668174, 0.9679094395674759, 0.9680764887210535, 0.9473829775108191, 0.9859674551177867, 0.9685772410453783, 0.9553134660757917, 0.9528213273301074, 0.9380211873759141, 0.981214808069663, 0.9789751679582872, 0.9647294585014652, 0.9775619744328233, 0.9781902561362257, 0.9467721372465483, 0.9573968824544202, 0.9797618248398589, 0.9610394625512424, 0.9600512274281244, 0.9542716295613307,…	[0.8759058349640272, 0.9638376239683154, 0.9537698156465848, 0.9022748526447251, 0.976239005924493, 0.965360795737615, 0.9520599929888914, 0.9101319551047338, 0.9153456253169182, 0.969737381224076, 0.9548965820481125, 0.9457530000952814, 0.9686708677989043, 0.9683076967378607, 0.9165075024679858, 0.922250618985055, 0.9745716820194515, 0.9364450682248872, 0.950481057199185, 0.9314874136396046, 0.9…	{'regressor__regressor__learning_rate': 0.4, 'regressor__regressor__max_depth': 3, 'regressor__regressor__min_child_weight': 1, 'regressor__regressor__n_estimators': 200}	[]	0
19	XGB_14_4	XGB	14	4	10.4617	4.85251	39.552	4.30114	93.8751	7.77015	58.6559	9.7742	0.939504	0.0212368	0.970055	0.0105796	0.949499	0.0192654	[37.67678855895996, 41.385337855364824, 42.082292640531385, 43.504677099150584, 35.33138062502887, 43.2673851108551, 40.87455355154501, 37.816550854090096, 52.88072099556794, 32.307231123382984, 36.5002286974589, 44.750946070696855, 37.491636514663696, 35.410272018329515, 45.94775726626048, 45.85177543640137, 38.96956953486881, 39.29429810755962, 44.39601298925039, 42.42480115632753, 40.544251060…	[82.67664189690923, 97.63504378124819, 91.05693778921656, 108.68264058738778, 88.90123295343528, 88.27770236171571, 84.74884594352231, 108.99095982680888, 77.62822671825602, 99.32878147874175, 94.46582041239336, 85.59329812590684, 96.01487475012655, 92.22294068099416, 100.47901831822206, 102.36291576059526, 91.65994469761175, 93.38240918151402, 82.84588977932256, 92.51923491868595, 92.93829814188…	[64.78191203250937, 62.667800398028774, 54.51583557450545, 74.83639466281124, 47.98830440537597, 53.760622407129084, 67.89625075977705, 63.9513026456564, 86.55250977820818, 43.34587757262702, 48.07991920137134, 65.54426901094476, 49.3908923950175, 51.32227310894726, 76.94805332777122, 59.93657743946823, 48.55843514278469, 68.71851830345481, 70.21209273951341, 61.64473568519296, 56.180248056894676…	[0.9163002445345094, 0.9353890976831654, 0.9541837142432521, 0.9031124097716577, 0.9619253195053632, 0.9491557665313238, 0.9247628742253722, 0.918903679925046, 0.8780319125774316, 0.9715176459113758, 0.9583655306090457, 0.9324708581581758, 0.9539413611842656, 0.9588176935395973, 0.8977994974727045, 0.9328437413226192, 0.9583987732077924, 0.9249061732650569, 0.9304657730720778, 0.9277141014122627,…	[0.9604034839768301, 0.9677185108963858, 0.976835710327125, 0.9513417768234669, 0.9808158954772686, 0.9743815469074477, 0.9620259681346888, 0.959690564323512, 0.9409689956906064, 0.9857746250659852, 0.979011137389476, 0.9659926716200551, 0.9774946664908146, 0.9795819262929724, 0.9498830881536962, 0.9668885771208949, 0.9790292262069188, 0.9617222888586674, 0.9663370439389103, 0.9634961778255631, 0…	[0.9070277358353726, 0.9577855464700922, 0.9646915044388612, 0.9018089190924753, 0.9721191575347468, 0.9682343999595571, 0.9537280127045272, 0.9303824577680395, 0.9187071711050346, 0.9767369687723655, 0.9559197506761516, 0.9432490967708419, 0.9670977672137961, 0.9632446709329415, 0.9158703804005046, 0.9385493355854515, 0.9675094750992673, 0.9495541535880585, 0.9446596542010586, 0.9461499976940846…	{'regressor__regressor__learning_rate': 0.2, 'regressor__regressor__max_depth': 3, 'regressor__regressor__min_child_weight': 5, 'regressor__regressor__n_estimators': 150}	[]	0
20	XGB_14_5	XGB	14	5	8.59876	4.64064	39.5254	4.51251	95.0949	6.86977	60.304	10.844	0.935698	0.0249909	0.968228	0.0124825	0.948012	0.0208919	[40.72200354337692, 40.41626516548363, 44.755478601197936, 48.72204594998746, 30.023471156487595, 42.52798616329829, 39.24241330172565, 39.52561859182409, 50.16844918599, 34.052878743893395, 32.502534840901696, 42.1933110984596, 38.04805041648246, 34.227922201156616, 45.96938813618711, 43.90980808784564, 34.10557967424393, 39.85776942807275, 43.811486978788636, 42.283159301087665, 38.526963640848…	[90.5059928147941, 89.92525639754903, 99.03275265098291, 110.4190714325878, 94.6006114838588, 92.13635698334645, 93.80153090188732, 105.12672663586288, 81.17068288024873, 105.76590514791887, 91.06383500880442, 90.38990459145799, 89.09152676474578, 84.23183213642088, 101.93047632578403, 99.69067971234941, 97.98323716772478, 93.39455610302208, 88.30055283724252, 90.97838162598637, 93.20213916994085…	[72.39226965326117, 57.33606325511862, 55.8512061990961, 88.14389164673008, 46.63797035616679, 54.58971008711375, 66.2805480143565, 67.19935857791263, 82.97419183951457, 45.10800426858629, 46.37282087326197, 56.531527806463586, 52.339451665474, 53.78304795605329, 77.23606584944423, 59.290979841878, 47.50401177926806, 75.40994143009151, 71.33296491294783, 63.67874041401741, 52.29726626180802, 62.8…	[0.8954796029290504, 0.9459155217596747, 0.9519116753924303, 0.8655914538946943, 0.9640379250698707, 0.9475754508914328, 0.9283010507687708, 0.9104567996033105, 0.8879084319565843, 0.9691548059414127, 0.9612695443981488, 0.949765367711292, 0.9482779547700696, 0.9547738394084042, 0.8970330034537151, 0.934282676287194, 0.9601858591471342, 0.9095697212106879, 0.9282279507981961, 0.9228651706239805, …	[0.9487453656528207, 0.9731840584649325, 0.975798485272193, 0.9337834648660912, 0.983198692011442, 0.973700806910265, 0.9638839940152143, 0.9564667007410508, 0.9442764078220518, 0.984895808919326, 0.9807435622041727, 0.9748177103577461, 0.9747692197567357, 0.9772842525324295, 0.9492986028974378, 0.9671250584313638, 0.9801855785754494, 0.9545340763166974, 0.9652753376534928, 0.9607797468380124, 0.…	[0.8889206916820865, 0.9647264997358855, 0.9617911332453201, 0.8928823290571652, 0.9686623133402255, 0.9714288518799287, 0.9580392449756993, 0.9337827237472597, 0.9176786224307907, 0.9766181197696535, 0.9570532232553083, 0.955641340725432, 0.9678786203752523, 0.9617333043551446, 0.9200190822352666, 0.9385777915647008, 0.9731497196769058, 0.928815870135412, 0.9485339480180042, 0.9395704249144329, …	{'regressor__regressor__learning_rate': 0.1, 'regressor__regressor__max_depth': 3, 'regressor__regressor__min_child_weight': 1, 'regressor__regressor__n_estimators': 200}	[]	0
21	XGB_15_3	XGB	15	3	11.0141	5.52242	40.7458	4.55283	96.1144	8.78873	61.3681	10.0361	0.933887	0.0229555	0.967233	0.0112434	0.94704	0.0214506	[45.99506065368652, 44.239922294745575, 41.719367014395225, 47.35110878300022, 29.018944720158707, 48.28217672434946, 43.35337863580601, 34.72557864318023, 52.3737675656338, 37.15903138147818, 37.326723670959474, 45.21635343255223, 40.45927038708248, 37.68748090073869, 47.7774918691532, 46.30925862630208, 37.33565063734312, 39.59332580824156, 46.414214727040886, 40.92364591843373, 42.177203458150…	[89.02159684562415, 87.60848413294993, 92.68513264622393, 120.85849619429663, 98.4434958963071, 91.99785464157492, 94.82975957836808, 108.45316233517761, 86.19321537939842, 98.32305654585025, 101.51179937535088, 90.1498881671927, 100.72649664024512, 77.55576858426217, 99.5328115708949, 100.00447241853186, 102.39092057214619, 96.05824334748047, 86.16156630957866, 103.33643865552999, 101.3067032181…	[80.88766681452366, 65.78386445984844, 53.59864857802541, 68.34583749426127, 42.70578742669269, 61.07909479312758, 74.42041335365246, 68.23639647111497, 90.98937742113444, 50.153136094100056, 51.59126688712109, 61.353402331614795, 54.98968585232788, 57.33115102298993, 80.29511071288267, 60.14004110124861, 51.697833421713206, 68.10037014512633, 79.18078021979849, 63.011913811503376, 58.13584770401…	[0.8695087828303005, 0.9288039879211457, 0.9557123932524965, 0.9191897258185457, 0.9698464169403432, 0.9343706183684718, 0.9096090885296039, 0.9076717667914139, 0.865206711358488, 0.9618691513827414, 0.9520622152353844, 0.9408303384820442, 0.9429073988349901, 0.9486098102280545, 0.888715171928224, 0.9323870235422477, 0.9528456830432008, 0.9262510896985225, 0.9115670019590495, 0.9244721825163821, …	[0.9394915473673511, 0.9638565152803815, 0.9778800430226393, 0.9589078481555369, 0.9853034836707206, 0.9666841914345657, 0.9540162140133807, 0.954369615889608, 0.9337790876990804, 0.9811189696794537, 0.9759170338638915, 0.9701088017838653, 0.9711948007907403, 0.9749794666660949, 0.9457429625167797, 0.9658387652190406, 0.9766366552963999, 0.962605947968804, 0.9572976977188269, 0.9623559264131385, …	[0.8724602298321787, 0.9589997405218239, 0.9641883688644861, 0.9330519060175003, 0.9745130299388973, 0.9624783904266141, 0.9500244734851153, 0.9246404192263814, 0.8919190166094597, 0.9709592242880556, 0.9494002470003161, 0.946397786090439, 0.9570051162716273, 0.9671715864763369, 0.9181669832018906, 0.9431449762341911, 0.9718306954971266, 0.9405926942032947, 0.9442152722928047, 0.9396826601588548,…	{'regressor__regressor__learning_rate': 0.2, 'regressor__regressor__max_depth': 3, 'regressor__regressor__min_child_weight': 10, 'regressor__regressor__n_estimators': 200}	[]	0
[truncated: 5 more rows]

## Sheet: No_mutants_features_8_4
Unnamed: 0	PDB Code(s)	mV	pH	n_chains	Bar.ALA	Protein.ALA	CofAtom.FE1.ALA	CofAtom.FE2.ALA	CofAtom.S1.ALA	CofAtom.S2.ALA	Bar.ARG	Protein.ARG	CofAtom.FE1.ARG	CofAtom.FE2.ARG	CofAtom.S1.ARG	CofAtom.S2.ARG	Bar.ASN	Protein.ASN	CofAtom.FE1.ASN	CofAtom.FE2.ASN	CofAtom.S1.ASN	CofAtom.S2.ASN	Bar.ASP	Protein.ASP	CofAtom.FE1.ASP	CofAtom.FE2.ASP	CofAtom.S1.ASP	CofAtom.S2.ASP	Bar.CYS	Protein.CYS	CofAtom.FE1.CYS	CofAtom.FE2.CYS	CofAtom.S1.CYS	CofAtom.S2.CYS	Bar.GLN	Protein.GLN	CofAtom.FE1.GLN	CofAtom.FE2.GLN	CofAtom.S1.GLN	CofAtom.S2.GLN	Bar.GLU	Protein.GLU	CofAtom.FE1.GLU	CofAtom.FE2.GLU	CofAtom.S1.GLU	CofAtom.S2.GLU	Bar.GLY	Protein.GLY	CofAtom.FE1.GLY
0	4fxc	-390	7	1	3	10	0	0	0	1	1	1	1	0	1	0	0	2	0	0	0	0	0	12	0	0	0	0	4	6	2	2	4	4	0	4	0	0	0	0	0	8	0	0	0	0	1	7	0
1	4fxc	-380	8	1	3	10	0	0	0	1	1	1	1	0	1	0	0	2	0	0	0	0	0	12	0	0	0	0	4	6	2	2	4	4	0	4	0	0	0	0	0	8	0	0	0	0	1	7	0
2	1dox	-412	8	3	3.67	10	0.33	0.33	0	0	1	1	0.67	0	0	0	0	0	0	0	0	0	0.67	12	0	0	0	0	4	6	2.33	2.67	0	0	0	3	0	0	0	0	0	8	0	0	0	0	0.67	6	0.67
3	1roe	-390	7	1	4	6	2	1	1	2	1	3	1	1	1	0	0	1	0	0	0	0	1	11	0	0	0	0	4	5	3	2	4	4	0	5	0	0	0	0	1	11	0	0	0	0	1	6	0
4	1rfk	-330	7	2	3	9.5	0	0	0	1	1	1	1	0	1	0	0	2	0	0	0	0	0	10	0	0	0	0	4	5	2	2	4	4	0	4	0	0	0	0	0.5	9	0	0	0	0	1	6	0
5	3p63	-380	7	2	3	9	0	0	0	1	1	1	1	0	1	0	0	2	0	0	0	0	0	10	0	0	0	0	4	5	2	2	3.5	4	0	4	0	0	0	0	0.5	8	0	0	0	0	1	6	0
6	1fxa	-440	7.3	2	3	9	0	0	0	1	1	1	1	0	1	0	0	1	0	0	0	0	0	11	0	0	0	0	4	4	2	2	4	3.5	0.5	5	0	0	0	0	0	10	0	0	0	0	1	6	0
7	1fxa	-380	7.5	2	3	9	0	0	0	1	1	1	1	0	1	0	0	1	0	0	0	0	0	11	0	0	0	0	4	4	2	2	4	3.5	0.5	5	0	0	0	0	0	10	0	0	0	0	1	6	0
8	1fxa	-410	8	2	3	9	0	0	0	1	1	1	1	0	1	0	0	1	0	0	0	0	0	11	0	0	0	0	4	4	2	2	4	3.5	0.5	5	0	0	0	0	0	10	0	0	0	0	1	6	0
9	1fxa	-440	8	2	3	9	0	0	0	1	1	1	1	0	1	0	0	1	0	0	0	0	0	11	0	0	0	0	4	4	2	2	4	3.5	0.5	5	0	0	0	0	0	10	0	0	0	0	1	6	0
10	1qog	-340	7.5	2	4	10	0	0	0	1	1	1	1	0	1	0	0	1	0	0	0	0	0	11	0	0	0	0	4	4	2	2	4	4	0	5	0	0	0	0	0	10	0	0	0	0	1	6	0
11	1qoa	-330	7.5	2	3	9	0	0	0	1	1	1	1	0	1	0	0	1	0	0	0	0	0	11	0	0	0	0	3	3	2	1	3	3	0	5	0	0	0	0	0	10	0	0	0	0	1	6	0
12	1qob	-370	7.5	2	3	9	0	0	0	1	1	1	1	0	1	0	0	1	0	0	0	0	0	10	0	0	0	0	4	4	2	2	4	4	0	5	0	0	0	0	0	10	0	0	0	0	1	6	0
13	1j7a	-380	7.5	1	3	9	0	0	0	1	1	1	1	0	1	0	0	1	0	0	0	0	0	10	0	0	0	0	4	4	2	2	4	4	0	5	0	0	0	0	0	10	0	0	0	0	1	6	0
14	1qof	-380	7.5	2	3	9	0	0	0	1	1	1	1	0	1	0	0	1	0	0	0	0	0	11	0	0	0	0	4	4	2	2	4	4	0	4	0	0	0	0	0	10	0	0	0	0	1	6	0
15	1j7b	-300	7.3	1	3	9	0	0	0	1	1	1	1	0	1	0	0	1	0	0	0	0	0	11	0	0	0	0	4	4	2	2	4	4	0	5	0	0	0	0	0	9	0	0	0	0	1	6	0
[truncated: 121 more rows]
[truncated: 717 more columns]

## Sheet: No_mutants_results
	name_model_radius	estimator	bar_radius	CofAtom_radius	MAE_train	sd_train	MAE_test	sd_test	mean_error_kfold	sd_error_kfold	RMSE	sd_RMSE	R2	sd_R2	Pearson	sd_Pearson	Spearman	sd_Spearman	Mae_test_list	Error_Kfold_list	RMSE_list	R2_test_list	Pearson_test_list	Spearman_test_list	Best_params	selected_features	n_features
[truncated: 54 more rows]

[truncated: 12 more sheets: noLR_features_11_4, noLR_results, noMR_features_4, noMR_results, noSR_features_8, noSR_results, SRonly_features_5, SRonly_results, MRonly_features_15, MRonly_results, LRonly_features, LRonly_results]
